# Supplementary material for: Global, regional, and national burden of lip and oral cavity cancer and projections to 2036
Source: BMC Cancer. 2025 Oct 14;25:1573. doi: 10.1186/s12885-025-14995-z (PMC12522484; doi:10.1186/s12885-025-14995-z)
Supplement: Supplementary file 3 — Supplementary Material 3. [file 12885_2025_14995_MOESM3_ESM.xlsx]

## Sheet: Table S1
Table S1 Averaged annual percentage changes (AAPCs) of incidence among global, 204 countries and territories, and 5 SDI regions
location_name	Joinpoint Model	Start Obs	End Obs	AAPC	AAPC C.I. Low	AAPC C.I. High	Statistically Significant (0=No 1=Yes)	Test Statistic	P-Value
Afghanistan	3	1990	2021	0.2683	0.2283	0.3084	1	13.1549	0
Albania	5	1990	2021	0.4868	0.0475	0.9281	1	2.1724	0.029826
Algeria	3	1990	2021	0.1197	0.04	0.1994	1	2.9456	0.003223
American Samoa	5	1990	2021	1.0854	0.4016	1.774	1	3.1172	0.001826
Andorra	3	1990	2021	-0.9994	-1.3446	-0.653	1	-5.6364	0
Angola	1	1990	2021	0.6599	0.5804	0.7394	1	16.3144	0
Antigua and Barbuda	5	1990	2021	-0.4645	-1.3577	0.4368	0	-1.0123	0.311403
Argentina	3	1990	2021	-0.3263	-0.9634	0.3148	0	-0.9991	0.317747
Armenia	3	1990	2021	0.9266	0.4077	1.4483	1	3.5067	0.000454
Australia	4	1990	2021	-0.1527	-0.9331	0.6338	0	-0.3818	0.702596
Austria	3	1990	2021	-0.0811	-0.537	0.3769	0	-0.3479	0.727936
Azerbaijan	5	1990	2021	0.2142	-0.0607	0.4898	0	1.5268	0.126806
Bahamas	1	1990	2021	-0.0052	-0.2406	0.2308	0	-0.043	0.965733
Bahrain	5	1990	2021	0.3082	-0.1395	0.7579	0	1.3485	0.177511
Bangladesh	3	1990	2021	-0.1986	-0.3462	-0.0507	1	-2.6319	0.008491
Barbados	4	1990	2021	-0.1415	-0.853	0.575	0	-0.3882	0.697876
Belarus	4	1990	2021	0.4827	-0.416	1.3896	0	1.0505	0.293479
Belgium	3	1990	2021	0.1539	-0.4785	0.7905	0	0.4759	0.634138
Belize	3	1990	2021	0.3278	-0.6009	1.2651	0	0.6897	0.490363
Benin	5	1990	2021	0.865	0.6919	1.0384	1	9.8266	0
Bermuda	3	1990	2021	-1.1961	-1.8408	-0.5471	1	-3.6025	0.000315
Bhutan	5	1990	2021	0.141	-0.0131	0.2953	0	1.7931	0.072951
Bolivia (Plurinational State of)	5	1990	2021	0.2394	0.136	0.3428	1	4.5424	6e-06
Bosnia and Herzegovina	5	1990	2021	0.9502	0.6744	1.2268	1	6.7752	0
Botswana	5	1990	2021	-0.1486	-0.4882	0.1922	0	-0.8554	0.392348
Brazil	1	1990	2021	0.1105	0.0453	0.1757	1	3.3209	0.000897
Brunei Darussalam	5	1990	2021	-0.2455	-0.4229	-0.0677	1	-2.705	0.00683
Bulgaria	5	1990	2021	1.8762	0.6886	3.0779	1	3.1069	0.001891
Burkina Faso	4	1990	2021	0.8077	0.6101	1.0058	1	8.035	0
Burundi	5	1990	2021	-0.8686	-0.9487	-0.7885	1	-21.1572	0
Cabo Verde	4	1990	2021	11.5861	11.0334	12.1416	1	43.2678	0
Cambodia	3	1990	2021	0.8781	0.8431	0.9132	1	49.3795	0
Cameroon	4	1990	2021	0.8782	0.8044	0.952	1	23.4279	0
Canada	3	1990	2021	-1.2146	-1.6167	-0.8109	1	-5.8729	0
Central African Republic	4	1990	2021	-0.2209	-0.3547	-0.0869	1	-3.23	0.001238
Chad	2	1990	2021	1.4186	1.3413	1.4959	1	36.2417	0
Chile	4	1990	2021	-0.1721	-0.8042	0.4641	0	-0.5314	0.595163
China	5	1990	2021	1.4868	1.33	1.6437	1	18.7139	0
Colombia	2	1990	2021	-0.4972	-0.8487	-0.1445	1	-2.7606	0.005769
Comoros	2	1990	2021	-0.2415	-0.5024	0.0202	0	-1.809	0.070454
Congo	4	1990	2021	0.2778	0.0596	0.4965	1	2.4962	0.012554
Cook Islands	3	1990	2021	1.0487	0.884	1.2136	1	12.5343	0
Costa Rica	1	1990	2021	-0.6559	-0.9557	-0.3552	1	-4.2679	2e-05
Côte d'Ivoire	3	1990	2021	0.4665	0.3551	0.578	1	8.2205	0
Croatia	0	1990	2021	-0.2007	-0.3059	-0.0955	1	-3.8925	0.000513
Cuba	4	1990	2021	0.4035	-0.4866	1.3016	0	0.8863	0.375472
Cyprus	5	1990	2021	-0.1057	-0.478	0.2681	0	-0.5549	0.578933
Czechia	2	1990	2021	0.3885	-0.0352	0.814	0	1.7969	0.072347
Democratic People's Republic of Korea	5	1990	2021	0.3875	0.3292	0.4458	1	13.0557	0
Democratic Republic of the Congo	4	1990	2021	0.2769	0.154	0.3999	1	4.4187	1e-05
Denmark	3	1990	2021	1.1167	0.321	1.9187	1	2.7551	0.005868
Djibouti	2	1990	2021	-0.1214	-0.2519	0.0093	0	-1.8199	0.06877
Dominica	3	1990	2021	-0.1835	-0.415	0.0485	0	-1.5507	0.120965
Dominican Republic	4	1990	2021	0.4794	0.1732	0.7865	1	3.071	0.002134
Ecuador	0	1990	2021	1.2271	1.0322	1.4225	1	12.9223	0
Egypt	4	1990	2021	2.3892	1.9327	2.8477	1	10.3574	0
El Salvador	3	1990	2021	0.5349	-0.0121	1.0848	0	1.9166	0.055283
Equatorial Guinea	5	1990	2021	1.0538	0.681	1.4281	1	5.5587	0
Eritrea	5	1990	2021	-0.1337	-0.2382	-0.0291	1	-2.5054	0.012231
Estonia	2	1990	2021	1.5398	0.8749	2.2091	1	4.5586	5e-06
Eswatini	5	1990	2021	0.42	0.1886	0.6518	1	3.5612	0.000369
Ethiopia	3	1990	2021	-0.2355	-0.3432	-0.1278	1	-4.2819	1.9e-05
Fiji	3	1990	2021	-0.0276	-0.3345	0.2803	0	-0.176	0.860319
Finland	3	1990	2021	0.5102	0.053	0.9695	1	2.1876	0.028701
France	3	1990	2021	-0.7724	-1.1876	-0.3554	1	-3.6241	0.00029
Gabon	2	1990	2021	0.2628	0.1955	0.3301	1	7.6643	0
Gambia	5	1990	2021	0.8706	-0.0392	1.7887	0	1.8751	0.060785
Georgia	4	1990	2021	1.526	0.4913	2.5713	1	2.8978	0.003758
Germany	3	1990	2021	-0.3788	-0.7593	0.0032	0	-1.9437	0.051935
Ghana	3	1990	2021	0.247	0.1378	0.3563	1	4.4371	9e-06
Global	4	1990	2021	0.4425	0.3742	0.5108	1	12.7248	0
Greece	2	1990	2021	0.9063	0.5289	1.2851	1	4.7192	2e-06
Greenland	1	1990	2021	-1.514	-1.7092	-1.3184	1	-15.0697	0
Grenada	1	1990	2021	-0.4677	-0.769	-0.1655	1	-3.0309	0.002438
Guam	5	1990	2021	1.749	0.5996	2.9116	1	2.9912	0.002779
Guatemala	4	1990	2021	-0.691	-1.7725	0.4024	0	-1.2412	0.214547
Guinea	3	1990	2021	0.6518	0.5947	0.709	1	22.4108	0
Guinea-Bissau	2	1990	2021	1.1523	1.0863	1.2184	1	34.3746	0
Guyana	3	1990	2021	-0.0671	-0.5403	0.4084	0	-0.2772	0.781618
Haiti	1	1990	2021	-0.2418	-0.2798	-0.2037	1	-12.4406	0
High-middle SDI	3	1990	2021	0.2819	0.1462	0.4178	1	4.0745	4.6e-05
High SDI	4	1990	2021	-0.0119	-0.1701	0.1466	0	-0.1471	0.883049
Honduras	4	1990	2021	1.1126	0.737	1.4897	1	5.8271	0
Hungary	3	1990	2021	0.1686	-0.1501	0.4884	0	1.0363	0.300041
Iceland	4	1990	2021	0.2202	-0.0768	0.5181	0	1.4528	0.146273
India	5	1990	2021	0.8779	0.6927	1.0633	1	9.3268	0
Indonesia	5	1990	2021	0.7348	0.6615	0.8081	1	19.7232	0
Iran (Islamic Republic of)	5	1990	2021	1.3273	0.9986	1.6571	1	7.9537	0
Iraq	5	1990	2021	0.6483	0.4287	0.8683	1	5.799	0
Ireland	5	1990	2021	-0.654	-1.2607	-0.0436	1	-2.0994	0.035784
Israel	2	1990	2021	0.538	-0.3365	1.4201	0	1.2037	0.228704
Italy	3	1990	2021	-0.6043	-0.852	-0.356	1	-4.762	2e-06
Jamaica	0	1990	2021	0.084	-0.3566	0.5266	0	0.3886	0.700324
Japan	4	1990	2021	1.2661	0.8568	1.677	1	6.089	0
Jordan	4	1990	2021	0.2295	-0.0827	0.5428	0	1.4403	0.149788
Kazakhstan	4	1990	2021	-0.4125	-1.1427	0.3231	0	-1.1009	0.270943
Kenya	4	1990	2021	0.9996	0.8319	1.1676	1	11.731	0
Kiribati	4	1990	2021	0.4007	0.3502	0.4513	1	15.5676	0
Kuwait	2	1990	2021	-2.755	-5.1296	-0.3209	1	-2.2148	0.026775
Kyrgyzstan	1	1990	2021	-2.4794	-3.1628	-1.7913	1	-6.9981	0
Lao People's Democratic Republic	4	1990	2021	0.0878	0.0283	0.1474	1	2.8919	0.00383
Latvia	2	1990	2021	1.4392	0.7836	2.0991	1	4.3194	1.6e-05
Lebanon	3	1990	2021	0.3388	0.1317	0.5463	1	3.2082	0.001336
Lesotho	5	1990	2021	1.3361	1.1078	1.5649	1	11.532	0
Liberia	4	1990	2021	1.1382	0.9372	1.3396	1	11.1521	0
Libya	5	1990	2021	0.5636	0.2888	0.8391	1	4.0255	5.7e-05
Lithuania	2	1990	2021	1.7185	1.1925	2.2473	1	6.4414	0
Low-middle SDI	5	1990	2021	0.7136	0.597	0.8304	1	12.0253	0
Low SDI	5	1990	2021	0.5146	0.3833	0.6462	1	7.694	0
Luxembourg	4	1990	2021	-1.0504	-1.6769	-0.42	1	-3.259	0.001118
Madagascar	4	1990	2021	-0.8727	-1.0951	-0.6498	1	-7.6501	0
Malawi	5	1990	2021	0.5728	0.4022	0.7436	1	6.5959	0
Malaysia	1	1990	2021	0.3084	0.1075	0.5098	1	3.0098	0.002614
Maldives	4	1990	2021	-0.3859	-0.7395	-0.031	1	-2.131	0.033086
Mali	5	1990	2021	0.2633	0.1884	0.3381	1	6.9024	0
Malta	0	1990	2021	0.1545	0.0649	0.2443	1	3.5207	0.001398
Marshall Islands	5	1990	2021	0.9626	0.8869	1.0384	1	25.0255	0
Mauritania	3	1990	2021	1.0742	0.9201	1.2285	1	13.7282	0
Mauritius	5	1990	2021	-0.152	-1.6436	1.3621	0	-0.1981	0.842944
Mexico	2	1990	2021	-0.0439	-0.427	0.3407	0	-0.2241	0.822679
Micronesia (Federated States of)	5	1990	2021	0.7567	0.6939	0.8195	1	23.701	0
Middle SDI	4	1990	2021	0.9357	0.8791	0.9924	1	32.5049	0
Monaco	5	1990	2021	0.6944	0.5959	0.793	1	13.8593	0
Mongolia	5	1990	2021	-1.0644	-1.3137	-0.8145	1	-8.315	0
Montenegro	3	1990	2021	0.579	0.0937	1.0667	1	2.3394	0.019316
Morocco	5	1990	2021	0.8229	0.7352	0.9108	1	18.4464	0
Mozambique	3	1990	2021	0.775	0.7063	0.8437	1	22.1984	0
Myanmar	3	1990	2021	0.0285	-0.0166	0.0736	0	1.2401	0.214929
Namibia	4	1990	2021	0.7809	0.6091	0.953	1	8.9345	0
Nauru	4	1990	2021	0.6782	0.6335	0.7229	1	29.8427	0
Nepal	4	1990	2021	0.3674	0.2713	0.4635	1	7.5084	0
Netherlands	5	1990	2021	-0.0841	-0.5773	0.4116	0	-0.3331	0.739076
New Zealand	3	1990	2021	-0.2545	-1.3782	0.8819	0	-0.4409	0.659275
Nicaragua	3	1990	2021	0.0963	-0.2986	0.4928	0	0.4773	0.633122
Niger	5	1990	2021	0.9218	0.7356	1.1084	1	9.7362	0
Nigeria	4	1990	2021	0.8817	0.8218	0.9416	1	28.9843	0
Niue	4	1990	2021	0.9495	0.8803	1.0188	1	27.0037	0
North Macedonia	5	1990	2021	0.6614	0.2623	1.062	1	3.2524	0.001144
Northern Mariana Islands	4	1990	2021	2.8135	2.4131	3.2155	1	13.9364	0
Norway	3	1990	2021	-0.1784	-1.1785	0.8319	0	-0.3475	0.728241
Oman	5	1990	2021	0.028	-0.4975	0.5563	0	0.1042	0.917029
Pakistan	3	1990	2021	0.6766	0.6045	0.7489	1	18.4257	0
Palau	2	1990	2021	-0.0143	-0.0723	0.0438	0	-0.4814	0.630257
Palestine	5	1990	2021	0.2866	0.0598	0.514	1	2.4769	0.013252
Panama	3	1990	2021	-0.2117	-0.4789	0.0562	0	-1.5492	0.121329
Papua New Guinea	3	1990	2021	0.8129	0.6382	0.988	1	9.1474	0
Paraguay	2	1990	2021	1.1861	0.904	1.4689	1	8.2792	0
Peru	5	1990	2021	0.762	-0.1254	1.6573	0	1.682	0.09256
Philippines	2	1990	2021	-0.2864	-0.363	-0.2098	1	-7.3219	0
Poland	0	1990	2021	1.415	1.3177	1.5123	1	29.9035	0
Portugal	3	1990	2021	0.8354	0.0689	1.6078	1	2.1368	0.032616
Puerto Rico	2	1990	2021	-1.9574	-2.4008	-1.5119	1	-8.5472	0
Qatar	2	1990	2021	1.2473	0.7563	1.7407	1	4.9973	1e-06
Republic of Korea	4	1990	2021	1.4453	0.8602	2.0337	1	4.8625	1e-06
Republic of Moldova	4	1990	2021	0.3204	-0.6988	1.3501	0	0.614	0.539221
Romania	3	1990	2021	2.3259	1.6845	2.9714	1	7.1666	0
Russian Federation	4	1990	2021	1.3085	0.2716	2.3561	1	2.4767	0.013259
Rwanda	5	1990	2021	-0.5749	-0.6936	-0.4561	1	-9.4604	0
Saint Kitts and Nevis	4	1990	2021	-0.4309	-1.2456	0.3905	0	-1.0302	0.3029
Saint Lucia	2	1990	2021	-0.5782	-0.7808	-0.3751	1	-5.5709	0
Saint Vincent and the Grenadines	4	1990	2021	-0.3649	-1.1249	0.401	0	-0.9357	0.349445
Samoa	5	1990	2021	0.2209	0.1761	0.2656	1	9.6871	0
San Marino	1	1990	2021	-1.8805	-2.4152	-1.3428	1	-6.8092	0
Sao Tome and Principe	5	1990	2021	0.9061	0.6624	1.1503	1	7.3126	0
Saudi Arabia	5	1990	2021	0.6301	0.5337	0.7265	1	12.8484	0
Senegal	1	1990	2021	1.2156	1.0608	1.3705	1	15.477	0
Serbia	5	1990	2021	0.562	0.1747	0.9508	1	2.8467	0.004417
Seychelles	5	1990	2021	0.8236	0.6381	1.0094	1	8.7312	0
Sierra Leone	5	1990	2021	1.2011	1.0482	1.3542	1	15.4814	0
Singapore	3	1990	2021	0.4401	-0.5075	1.3968	0	0.908	0.363882
Slovakia	3	1990	2021	-0.5541	-0.7171	-0.3907	1	-6.6357	0
Slovenia	0	1990	2021	-0.5816	-0.7021	-0.461	1	-9.8256	0
Solomon Islands	3	1990	2021	1.0062	0.8638	1.1489	1	13.9071	0
Somalia	5	1990	2021	-0.6454	-0.7496	-0.541	1	-12.0861	0
South Africa	3	1990	2021	-0.1523	-0.3274	0.0231	0	-1.7017	0.088819
South Sudan	3	1990	2021	-0.3271	-0.4479	-0.2061	1	-5.292	0
Spain	4	1990	2021	-0.7726	-1.1513	-0.3924	1	-3.9754	7e-05
Sri Lanka	4	1990	2021	0.8836	0.5328	1.2357	1	4.95	1e-06
Sudan	4	1990	2021	0.1849	0.0982	0.2716	1	4.184	2.9e-05
Suriname	5	1990	2021	-0.3292	-0.7526	0.0959	0	-1.5187	0.12885
Sweden	1	1990	2021	0.5673	0.111	1.0256	1	2.4381	0.014767
Switzerland	3	1990	2021	-0.1326	-0.8789	0.6194	0	-0.3466	0.72892
Syrian Arab Republic	4	1990	2021	0.5968	0.2568	0.938	1	3.4448	0.000571
Taiwan (Province of China)	4	1990	2021	3.3832	3.0112	3.7565	1	18.0918	0
Tajikistan	5	1990	2021	-1.1969	-1.4876	-0.9054	1	-8.0115	0
Thailand	5	1990	2021	0.2935	0.0994	0.488	1	2.9651	0.003026
Timor-Leste	3	1990	2021	0.5186	0.378	0.6594	1	7.2412	0
Togo	4	1990	2021	1.2316	1.1317	1.3316	1	24.3073	0
Tokelau	3	1990	2021	0.9529	0.857	1.049	1	19.5464	0
Tonga	5	1990	2021	0.9281	0.701	1.1556	1	8.0397	0
Trinidad and Tobago	1	1990	2021	-0.4817	-1.0368	0.0764	0	-1.6924	0.090562
Tunisia	4	1990	2021	0.5788	0.4841	0.6736	1	12.0069	0
Türkiye	5	1990	2021	0.1814	-0.1296	0.4934	0	1.1428	0.253141
Turkmenistan	5	1990	2021	0.0034	-0.7851	0.7982	0	0.0084	0.993261
Tuvalu	2	1990	2021	1.0186	1.0044	1.0328	1	141.453	0
Uganda	4	1990	2021	0.4201	0.329	0.5113	1	9.0541	0
Ukraine	3	1990	2021	1.3916	0.7314	2.0561	1	4.1463	3.4e-05
United Arab Emirates	4	1990	2021	-0.1584	-1.3894	1.0881	0	-0.2504	0.802288
United Kingdom	3	1990	2021	1.2207	0.959	1.4831	1	9.1862	0
United Republic of Tanzania	4	1990	2021	-0.5139	-0.5762	-0.4515	1	-16.118	0
United States of America	3	1990	2021	-0.6094	-0.7791	-0.4395	1	-7.0134	0
United States Virgin Islands	4	1990	2021	-1.4058	-1.9659	-0.8425	1	-4.8706	1e-06
Uruguay	2	1990	2021	0.0581	-0.3383	0.4562	0	0.287	0.774113
Uzbekistan	5	1990	2021	0.6326	0.1759	1.0914	1	2.7175	0.006578
Vanuatu	4	1990	2021	0.7205	0.5276	0.9138	1	7.339	0
Venezuela (Bolivarian Republic of)	2	1990	2021	0.3532	-0.2166	0.9262	0	1.2135	0.224953
Viet Nam	5	1990	2021	0.8641	0.8009	0.9274	1	26.8891	0
Yemen	4	1990	2021	0.1294	-0.0316	0.2906	0	1.5747	0.115336
Zambia	4	1990	2021	1.6835	1.4676	1.8998	1	15.3943	0
Zimbabwe	5	1990	2021	1.2794	0.9551	1.6049	1	7.7673	0

## Sheet: Table S2
Table S2 Annual percentage changes (APCs) of incidence among global, 204 countries and territories, and 5 SDI regions
sex_name	location_name	Model	Segment	Segment Start	Segment End	APC	APC 95% LCL	APC 95% UCL	APC Significant	Test Statistic	P-Value
Both	Afghanistan	3	0	1990	1995	-0.479	-0.6312	-0.3267	1	-6.5275	2e-06
Both	Afghanistan	3	1	1995	2002	-0.8009	-0.9152	-0.6866	1	-14.512	0
Both	Afghanistan	3	2	2002	2013	0.638	0.5917	0.6844	1	28.719	0
Both	Afghanistan	3	3	2013	2021	1.1745	1.1136	1.2355	1	40.3171	0
Female	Afghanistan	3	0	1990	1994	-0.5502	-0.8356	-0.2639	1	-3.9919	0.000662
Female	Afghanistan	3	1	1994	2002	-0.8612	-0.9713	-0.751	1	-16.1872	0
Female	Afghanistan	3	2	2002	2014	0.77	0.7175	0.8225	1	30.6224	0
Female	Afghanistan	3	3	2014	2021	1.3796	1.2766	1.4828	1	28.0169	0
Male	Afghanistan	3	0	1990	1996	-0.5159	-0.6188	-0.4129	1	-10.3969	0
Male	Afghanistan	3	1	1996	2002	-0.9341	-1.0704	-0.7975	1	-14.1675	0
Male	Afghanistan	3	2	2002	2011	0.247	0.1856	0.3083	1	8.3807	0
Male	Afghanistan	3	3	2011	2021	0.7938	0.7558	0.8317	1	43.6787	0
Both	Albania	5	0	1990	1994	-3.2925	-4.3434	-2.23	1	-6.5308	1e-05
Both	Albania	5	1	1994	1997	3.6553	0.5333	6.8743	1	2.5022	0.024401
Both	Albania	5	2	1997	2005	1.6273	1.1986	2.0579	1	8.1387	1e-06
Both	Albania	5	3	2005	2009	-0.1912	-1.9234	1.5715	0	-0.2331	0.818863
Both	Albania	5	4	2009	2018	1.5171	1.0779	1.9581	1	7.4024	2e-06
Both	Albania	5	5	2018	2021	-2.6388	-4.6502	-0.585	1	-2.7305	0.015481
Female	Albania	4	0	1990	1994	-3.7062	-4.868	-2.5303	1	-6.5368	4e-06
Female	Albania	4	1	1994	2004	3.5152	3.1635	3.8682	1	21.3217	0
Female	Albania	4	2	2004	2009	-0.6241	-1.768	0.5331	0	-1.1361	0.270832
Female	Albania	4	3	2009	2017	2.2441	1.644	2.8479	1	7.9197	0
Female	Albania	4	4	2017	2021	-1.992	-3.2901	-0.6765	1	-3.1705	0.005294
Male	Albania	3	0	1990	1994	-2.7427	-3.8796	-1.5924	1	-4.9185	7.3e-05
Male	Albania	3	1	1994	1997	3.2846	-0.0899	6.7732	0	2.0233	0.055956
Male	Albania	3	2	1997	2019	0.7168	0.6077	0.8261	1	13.7006	0
Male	Albania	3	3	2019	2021	-2.5164	-7.2724	2.4835	0	-1.0597	0.301333
Both	Algeria	3	0	1990	1998	-1.3225	-1.4105	-1.2344	1	-31.0305	0
Both	Algeria	3	1	1998	2001	0.0927	-0.6409	0.8317	0	0.262	0.795882
Both	Algeria	3	2	2001	2016	0.6185	0.5811	0.6559	1	34.5063	0
Both	Algeria	3	3	2016	2021	0.9709	0.7537	1.1886	1	9.3304	0
Female	Algeria	3	0	1990	1992	-3.6481	-5.2765	-1.9917	1	-4.5341	0.000181
Female	Algeria	3	1	1992	1998	-0.9821	-1.2989	-0.6642	1	-6.4041	2e-06
Female	Algeria	3	2	1998	2010	2.0145	1.9245	2.1045	1	47.0141	0
Female	Algeria	3	3	2010	2021	0.6424	0.5371	0.7477	1	12.7267	0
Male	Algeria	4	0	1990	1993	-0.5396	-0.8889	-0.189	1	-3.2307	0.004639
Male	Algeria	4	1	1993	1998	-1.5623	-1.7746	-1.3496	1	-15.3255	0
Male	Algeria	4	2	1998	2009	-0.2945	-0.346	-0.243	1	-12.0015	0
Male	Algeria	4	3	2009	2016	0.5296	0.4051	0.6542	1	8.9567	0
Male	Algeria	4	4	2016	2021	1.1159	0.9294	1.3027	1	12.6282	0
Both	American Samoa	5	0	1990	1997	-0.5769	-1.3058	0.1574	0	-1.676	0.114457
Both	American Samoa	5	1	1997	2000	-8.4139	-12.2725	-4.3857	1	-4.3523	0.000569
Both	American Samoa	5	2	2000	2005	13.3815	11.7796	15.0063	1	18.8129	0
Both	American Samoa	5	3	2005	2013	1.3682	0.719	2.0215	1	4.5086	0.000416
Both	American Samoa	5	4	2013	2016	-5.3536	-9.8673	-0.6138	1	-2.4	0.029825
Both	American Samoa	5	5	2016	2021	1.3543	0.1046	2.6197	1	2.3111	0.035457
Female	American Samoa	5	0	1990	1996	0.2842	-1.4404	2.039	0	0.3487	0.732156
Female	American Samoa	5	1	1996	2001	-6.5586	-9.0231	-4.0274	1	-5.4094	7.2e-05
Female	American Samoa	5	2	2001	2004	24.897	14.3823	36.3783	1	5.3883	7.5e-05
Female	American Samoa	5	3	2004	2013	1.7042	0.7329	2.6848	1	3.7534	0.001917
Female	American Samoa	5	4	2013	2016	-8.3846	-16.2558	0.2263	0	-2.0778	0.055313
Female	American Samoa	5	5	2016	2021	1.8326	-0.5637	4.2867	0	1.6255	0.124885
Male	American Samoa	2	0	1990	1999	-2.3649	-3.1301	-1.5937	1	-6.2782	2e-06
Male	American Samoa	2	1	1999	2005	5.3267	3.6408	7.04	1	6.6381	1e-06
Male	American Samoa	2	2	2005	2021	2.2134	1.8679	2.5601	1	13.3449	0
Both	Andorra	3	0	1990	1998	1.4892	1.011	1.9696	1	6.5093	2e-06
Both	Andorra	3	1	1998	2004	-2.4375	-3.2661	-1.6017	1	-6.0163	6e-06
Both	Andorra	3	2	2004	2019	-0.2327	-0.4039	-0.0613	1	-2.8222	0.010207
Both	Andorra	3	3	2019	2021	-11.6006	-15.5804	-7.4332	1	-5.5666	1.6e-05
Female	Andorra	2	0	1990	1997	2.1697	1.8179	2.5226	1	12.8456	0
Female	Andorra	2	1	1997	2019	0.0065	-0.0465	0.0595	0	0.2525	0.802794
Female	Andorra	2	2	2019	2021	-11.3043	-13.5128	-9.0393	1	-9.8186	0
Male	Andorra	3	0	1990	1998	1.4151	0.6818	2.1538	1	4.0265	0.00061
Male	Andorra	3	1	1998	2005	-2.3362	-3.3004	-1.3624	1	-4.9549	6.7e-05
Male	Andorra	3	2	2005	2018	0.2547	-0.0757	0.5861	0	1.6023	0.124027
Male	Andorra	3	3	2018	2021	-8.2644	-11.2343	-5.195	1	-5.4506	2.1e-05
Both	Angola	1	0	1990	2005	0.2583	0.1377	0.379	1	4.398	0.000153
Both	Angola	1	1	2005	2021	1.0378	0.9229	1.1529	1	18.6113	0
Female	Angola	3	0	1990	1994	0.9737	0.1258	1.8288	1	2.3897	0.026321
Female	Angola	3	1	1994	1997	-0.7949	-3.3346	1.8116	0	-0.6399	0.52914
Female	Angola	3	2	1997	2015	0.52	0.4192	0.621	1	10.7495	0
Female	Angola	3	3	2015	2021	1.5215	0.9536	2.0926	1	5.598	1.5e-05
Male	Angola	3	0	1990	2000	0.523	0.3039	0.7426	1	4.9721	6.4e-05
Male	Angola	3	1	2000	2005	0.0506	-0.6728	0.7793	0	0.145	0.886106
Male	Angola	3	2	2005	2010	1.9446	1.2682	2.6254	1	6.0171	6e-06
Male	Angola	3	3	2010	2021	1.0795	0.9362	1.223	1	15.7411	0
Both	Antigua and Barbuda	5	0	1990	1994	0.4738	-1.1507	2.125	0	0.6181	0.545788
Both	Antigua and Barbuda	5	1	1994	1997	-6.2809	-11.0427	-1.2641	1	-2.6515	0.018138
Both	Antigua and Barbuda	5	2	1997	2005	-1.0067	-1.7684	-0.2391	1	-2.792	0.01368
Both	Antigua and Barbuda	5	3	2005	2008	6.6351	0.9115	12.6834	1	2.482	0.025391
Both	Antigua and Barbuda	5	4	2008	2011	-3.0319	-8.4688	2.728	0	-1.1373	0.273265
Both	Antigua and Barbuda	5	5	2011	2021	0.1195	-0.3754	0.617	0	0.5138	0.614902
Female	Antigua and Barbuda	2	0	1990	2012	-0.3303	-0.6514	-0.0081	1	-2.1154	0.044965
Female	Antigua and Barbuda	2	1	2012	2015	4.7229	-9.0074	20.5249	0	0.6777	0.504443
Female	Antigua and Barbuda	2	2	2015	2021	-2.5651	-4.6687	-0.4152	1	-2.4573	0.021607
Male	Antigua and Barbuda	5	0	1990	1994	0.3843	-1.3606	2.1602	0	0.4663	0.647721
Male	Antigua and Barbuda	5	1	1994	1997	-7.8746	-12.9773	-2.4727	1	-3.068	0.007811
Male	Antigua and Barbuda	5	2	1997	2005	-1.3381	-2.2025	-0.4661	1	-3.2631	0.005241
Male	Antigua and Barbuda	5	3	2005	2008	8.7742	2.0778	15.91	1	2.8213	0.012893
Male	Antigua and Barbuda	5	4	2008	2011	-3.7998	-9.6847	2.4684	0	-1.3081	0.210541
Male	Antigua and Barbuda	5	5	2011	2021	-0.2217	-0.7755	0.3353	0	-0.8498	0.408797
Both	Argentina	3	0	1990	1995	-1.408	-2.5851	-0.2168	1	-2.4554	0.022875
Both	Argentina	3	1	1995	1998	8.626	2.9842	14.5769	1	3.2262	0.00405
Both	Argentina	3	2	1998	2019	-0.8384	-0.9845	-0.692	1	-11.8722	0
Both	Argentina	3	3	2019	2021	-4.9647	-10.4833	0.8942	0	-1.7702	0.091218
Female	Argentina	3	0	1990	1995	-0.3791	-1.8571	1.1211	0	-0.5285	0.602681
Female	Argentina	3	1	1995	1998	8.4349	1.028	16.3849	1	2.3802	0.026853
Female	Argentina	3	2	1998	2017	0.7358	0.5079	0.9642	1	6.7311	1e-06
Female	Argentina	3	3	2017	2021	-3.1012	-5.5549	-0.5838	1	-2.5543	0.018469
Male	Argentina	2	0	1990	1995	-1.7832	-3.1292	-0.4185	1	-2.6912	0.012763
Male	Argentina	2	1	1995	1998	8.9566	2.4056	15.9268	1	2.8551	0.008733
Male	Argentina	2	2	1998	2021	-1.4974	-1.6447	-1.3498	1	-20.7973	0
Both	Armenia	3	0	1990	1993	4.0626	-0.051	8.3455	0	2.0533	0.052708
Both	Armenia	3	1	1993	2001	-2.0303	-3.031	-1.0192	1	-4.1546	0.000449
Both	Armenia	3	2	2001	2011	3.5864	2.9207	4.2564	1	11.3652	0
Both	Armenia	3	3	2011	2021	-0.2177	-0.7814	0.3491	0	-0.8002	0.432566
Female	Armenia	2	0	1990	2008	0.4341	0.1591	0.71	1	3.2602	0.003319
Female	Armenia	2	1	2008	2011	5.3548	-1.9641	13.22	0	1.4953	0.147875
Female	Armenia	2	2	2011	2021	0.5305	-0.0507	1.1151	0	1.8835	0.071811
Male	Armenia	3	0	1990	1993	5.5776	0.9209	10.4491	1	2.5022	0.020678
Male	Armenia	3	1	1993	2000	-3.4725	-4.7816	-2.1455	1	-5.3828	2.4e-05
Male	Armenia	3	2	2000	2011	3.8822	3.2864	4.4813	1	13.7723	0
Male	Armenia	3	3	2011	2021	-0.5842	-1.1568	-0.0082	1	-2.1092	0.047105
Both	Australia	4	0	1990	1999	0.0482	-0.4911	0.5904	0	0.1873	0.853523
Both	Australia	4	1	1999	2002	-3.3423	-8.3696	1.9608	0	-1.3371	0.197838
Both	Australia	4	2	2002	2013	-0.154	-0.6301	0.3244	0	-0.6772	0.506865
Both	Australia	4	3	2013	2016	4.5546	-1.4124	10.8829	0	1.5924	0.128714
Both	Australia	4	4	2016	2021	-1.3193	-2.8472	0.2326	0	-1.7882	0.090596
Female	Australia	5	0	1990	1999	0.7791	0.2687	1.2921	1	3.2578	0.005298
Female	Australia	5	1	1999	2004	-2.9516	-4.7272	-1.1429	1	-3.4583	0.003511
Female	Australia	5	2	2004	2010	1.6284	0.2028	3.0744	1	2.4371	0.027733
Female	Australia	5	3	2010	2013	-2.3376	-8.1707	3.866	0	-0.8186	0.425802
Female	Australia	5	4	2013	2016	8.4852	2.3739	14.9614	1	2.9939	0.009085
Female	Australia	5	5	2016	2021	-1.4071	-2.8413	0.0482	0	-2.0613	0.057052
Male	Australia	4	0	1990	1998	-0.2063	-0.9039	0.4961	0	-0.6186	0.543928
Male	Australia	4	1	1998	2003	-2.2987	-3.9995	-0.5678	1	-2.7822	0.012297
Male	Australia	4	2	2003	2013	-0.2794	-0.8457	0.2901	0	-1.0323	0.315613
Male	Australia	4	3	2013	2016	3.2844	-2.7967	9.746	0	1.1189	0.277913
Male	Australia	4	4	2016	2021	-1.3509	-2.974	0.2992	0	-1.7225	0.102109
Both	Austria	3	0	1990	1999	1.6788	1.2306	2.129	1	7.8369	0
Both	Austria	3	1	1999	2006	-1.1705	-2.0629	-0.27	1	-2.6996	0.013422
Both	Austria	3	2	2006	2019	0.0522	-0.253	0.3584	0	0.3554	0.725814
Both	Austria	3	3	2019	2021	-4.8469	-10.5784	1.252	0	-1.6631	0.111146
Female	Austria	4	0	1990	2000	3.4306	3.078	3.7843	1	20.7546	0
Female	Austria	4	1	2000	2003	-1.9642	-6.2794	2.5497	0	-0.9259	0.366768
Female	Austria	4	2	2003	2011	2.3091	1.6906	2.9313	1	7.9099	0
Female	Austria	4	3	2011	2019	0.5621	-0.0937	1.2221	0	1.8	0.088641
Female	Austria	4	4	2019	2021	-4.2728	-9.286	1.0175	0	-1.7055	0.105291
Male	Austria	2	0	1990	1999	0.9292	0.2937	1.5687	1	3.022	0.005889
Male	Austria	2	1	1999	2006	-1.8995	-3.182	-0.6	1	-3.0077	0.006093
Male	Austria	2	2	2006	2021	-0.7378	-1.0732	-0.4013	1	-4.5162	0.000142
Both	Azerbaijan	5	0	1990	1994	1.4116	0.6575	2.1713	1	4.0029	0.001153
Both	Azerbaijan	5	1	1994	1998	-2.1611	-3.2644	-1.0453	1	-4.1065	0.000934
Both	Azerbaijan	5	2	1998	2001	-0.6626	-2.5924	1.3054	0	-0.7223	0.481229
Both	Azerbaijan	5	3	2001	2010	2.2495	2.0181	2.4813	1	20.9321	0
Both	Azerbaijan	5	4	2010	2017	0.2155	-0.1748	0.6072	0	1.1758	0.25799
Both	Azerbaijan	5	5	2017	2021	-2.4125	-3.1802	-1.6388	1	-6.5909	9e-06
Female	Azerbaijan	5	0	1990	1993	2.7652	1.5065	4.0396	1	4.7175	0.000275
Female	Azerbaijan	5	1	1993	2001	-1.664	-1.9694	-1.3577	1	-11.4992	0
Female	Azerbaijan	5	2	2001	2004	3.5452	1.4594	5.6739	1	3.6489	0.002375
Female	Azerbaijan	5	3	2004	2010	2.0903	1.5914	2.5917	1	9.0006	0
Female	Azerbaijan	5	4	2010	2019	-0.006	-0.2571	0.2456	0	-0.0513	0.959771
Female	Azerbaijan	5	5	2019	2021	-3.2014	-5.5298	-0.8156	1	-2.8483	0.012208
Male	Azerbaijan	5	0	1990	1994	0.5412	-0.0255	1.1111	0	2.0354	0.05988
Male	Azerbaijan	5	1	1994	1998	-2.3862	-3.219	-1.5463	1	-6.0086	2.4e-05
Male	Azerbaijan	5	2	1998	2001	-1.0185	-2.5409	0.5277	0	-1.4077	0.179603
Male	Azerbaijan	5	3	2001	2011	1.9395	1.7838	2.0953	1	26.7975	0
Male	Azerbaijan	5	4	2011	2017	0.1344	-0.2843	0.5549	0	0.6832	0.504918
Male	Azerbaijan	5	5	2017	2021	-3.0436	-3.669	-2.4142	1	-10.1808	0
Both	Bahamas	1	0	1990	2005	-0.7247	-1.019	-0.4294	1	-5.0257	2.8e-05
Both	Bahamas	1	1	2005	2021	0.6741	0.2835	1.0662	1	3.5462	0.00145
Female	Bahamas	3	0	1990	1995	-2.1785	-4.3314	0.0228	0	-2.0583	0.052183
Female	Bahamas	3	1	1995	1998	5.6594	-4.7078	17.1546	0	1.1086	0.280155
Female	Bahamas	3	2	1998	2009	-1.4762	-2.2374	-0.7091	1	-3.9879	0.000669
Female	Bahamas	3	3	2009	2021	1.1649	0.324	2.0129	1	2.8855	0.008849
Male	Bahamas	1	0	1990	2004	-1.071	-1.4903	-0.65	1	-5.202	1.8e-05
Male	Bahamas	1	1	2004	2021	0.7375	0.3178	1.159	1	3.6108	0.001227
Both	Bahrain	5	0	1990	1997	-1.0508	-1.4482	-0.6517	1	-5.5945	5.1e-05
Both	Bahrain	5	1	1997	2003	2.4999	1.8556	3.1482	1	8.3472	1e-06
Both	Bahrain	5	2	2003	2007	-1.9543	-3.3894	-0.4979	1	-2.853	0.012092
Both	Bahrain	5	3	2007	2012	0.2463	-0.7244	1.2264	0	0.5388	0.59794
Both	Bahrain	5	4	2012	2015	-1.5559	-5.098	2.1183	0	-0.9122	0.376114
Both	Bahrain	5	5	2015	2021	2.2737	1.4104	3.1443	1	5.6532	4.6e-05
Female	Bahrain	2	0	1990	1997	-1.7925	-2.6417	-0.9358	1	-4.2983	0.000247
Female	Bahrain	2	1	1997	2001	9.7136	6.4706	13.0555	1	6.3766	1e-06
Female	Bahrain	2	2	2001	2021	0.4753	0.2805	0.6705	1	5.0427	3.7e-05
Male	Bahrain	5	0	1990	1999	-0.7082	-1.0182	-0.3971	1	-4.8433	0.000215
Male	Bahrain	5	1	1999	2003	1.7963	0.1215	3.4991	1	2.2874	0.037115
Male	Bahrain	5	2	2003	2008	-2.4176	-3.475	-1.3486	1	-4.7878	0.00024
Male	Bahrain	5	3	2008	2011	0.7846	-2.6105	4.2982	0	0.4861	0.633897
Male	Bahrain	5	4	2011	2014	-2.8043	-6.8419	1.4084	0	-1.4289	0.173533
Male	Bahrain	5	5	2014	2021	2.1949	1.3848	3.0115	1	5.8146	3.4e-05
Both	Bangladesh	3	0	1990	2004	-0.8788	-0.9539	-0.8037	1	-24.2289	0
Both	Bangladesh	3	1	2004	2009	0.6621	0.161	1.1658	1	2.7497	0.012006
Both	Bangladesh	3	2	2009	2013	-1.5857	-2.4709	-0.6924	1	-3.6787	0.001397
Both	Bangladesh	3	3	2013	2021	1.1679	0.9387	1.3977	1	10.6432	0
Female	Bangladesh	3	0	1990	2005	-0.6841	-0.8082	-0.56	1	-11.4246	0
Female	Bangladesh	3	1	2005	2010	1.5208	0.4863	2.5661	1	3.0645	0.005885
Female	Bangladesh	3	2	2010	2014	-0.2804	-2.0275	1.4978	0	-0.3304	0.744387
Female	Bangladesh	3	3	2014	2021	1.8001	1.2923	2.3105	1	7.4191	0
Male	Bangladesh	4	0	1990	2004	-0.9331	-1.0079	-0.8582	1	-26.0757	0
Male	Bangladesh	4	1	2004	2007	1.2091	-0.3259	2.7679	0	1.6522	0.115839
Male	Bangladesh	4	2	2007	2010	-0.3995	-1.9527	1.1783	0	-0.5351	0.59916
Male	Bangladesh	4	3	2010	2013	-2.2186	-3.9686	-0.4367	1	-2.6101	0.01772
Male	Bangladesh	4	4	2013	2021	1.2109	0.9869	1.4353	1	11.4162	0
Both	Barbados	4	0	1990	1998	-0.2213	-0.8087	0.3697	0	-0.7881	0.440898
Both	Barbados	4	1	1998	2001	-2.9067	-7.7237	2.1618	0	-1.2179	0.238994
Both	Barbados	4	2	2001	2004	3.4708	-1.2654	8.4342	0	1.5299	0.143427
Both	Barbados	4	3	2004	2013	-0.8669	-1.4171	-0.3137	1	-3.2868	0.004099
Both	Barbados	4	4	2013	2021	0.4801	-0.6811	1.655	0	0.8657	0.398046
Female	Barbados	2	0	1990	1996	-2.8694	-4.3711	-1.3441	1	-3.8563	0.000757
Female	Barbados	2	1	1996	2005	2.3037	1.2343	3.3843	1	4.4735	0.000158
Female	Barbados	2	2	2005	2021	-0.4228	-0.9703	0.1278	0	-1.586	0.125838
Male	Barbados	5	0	1990	1992	-2.6049	-7.2159	2.2352	0	-1.16	0.264197
Male	Barbados	5	1	1992	1997	1.2635	-0.1465	2.6934	0	1.9086	0.075641
Male	Barbados	5	2	1997	2001	-4.2031	-6.3338	-2.024	1	-4.0691	0.001007
Male	Barbados	5	3	2001	2004	2.8961	-1.4621	7.4471	0	1.4061	0.180083
Male	Barbados	5	4	2004	2014	-1.109	-1.5167	-0.6996	1	-5.7537	3.8e-05
Male	Barbados	5	5	2014	2021	0.9088	-0.2537	2.0849	0	1.6642	0.11681
Both	Belarus	4	0	1990	1996	0.7228	-0.4602	1.9198	0	1.2806	0.216587
Both	Belarus	4	1	1996	2002	-4.721	-6.0753	-3.3472	1	-7.0971	1e-06
Both	Belarus	4	2	2002	2005	4.8504	-1.4752	11.582	0	1.5991	0.127195
Both	Belarus	4	3	2005	2008	-1.2687	-7.5885	5.4833	0	-0.4055	0.689877
Both	Belarus	4	4	2008	2021	2.2752	1.8825	2.6693	1	12.2869	0
Female	Belarus	3	0	1990	1996	0.3143	-1.2793	1.9337	0	0.4076	0.687714
Female	Belarus	3	1	1996	2002	-2.8864	-4.8634	-0.8683	1	-2.9614	0.007449
Female	Belarus	3	2	2002	2009	0.8824	-0.7599	2.5519	0	1.1131	0.27824
Female	Belarus	3	3	2009	2021	4.7405	4.0159	5.4701	1	13.8747	0
Male	Belarus	2	0	1990	1996	0.3028	-1.4311	2.0671	0	0.3578	0.723593
Male	Belarus	2	1	1996	2002	-4.5311	-6.5872	-2.4297	1	-4.3956	0.000193
Male	Belarus	2	2	2002	2021	1.4286	1.1092	1.749	1	9.2837	0
Both	Belgium	3	0	1990	1994	5.3381	3.2345	7.4844	1	5.3616	2.6e-05
Both	Belgium	3	1	1994	2010	-0.5097	-0.769	-0.2496	1	-4.0707	0.000549
Both	Belgium	3	2	2010	2013	4.1778	-1.8609	10.588	0	1.4254	0.168729
Both	Belgium	3	3	2013	2021	-2.4856	-3.1596	-1.807	1	-7.5476	0
Female	Belgium	3	0	1990	1997	3.4045	2.5914	4.2239	1	8.8199	0
Female	Belgium	3	1	1997	2007	0.7091	0.1876	1.2333	1	2.8302	0.010026
Female	Belgium	3	2	2007	2016	2.2944	1.6036	2.9899	1	6.9622	1e-06
Female	Belgium	3	3	2016	2021	-3.5782	-5.1383	-1.9925	1	-4.6456	0.000139
Male	Belgium	3	0	1990	1994	5.3704	3.2624	7.5214	1	5.3833	2.4e-05
Male	Belgium	3	1	1994	2009	-1.17	-1.4541	-0.8851	1	-8.5013	0
Male	Belgium	3	2	2009	2013	2.6364	-0.5035	5.8754	0	1.7418	0.09618
Male	Belgium	3	3	2013	2021	-2.7803	-3.491	-2.0644	1	-7.9922	0
Both	Belize	3	0	1990	1995	-1.5396	-3.2722	0.2241	0	-1.8174	0.083457
Both	Belize	3	1	1995	1999	9.4698	5.3537	13.7467	1	4.9096	7.4e-05
Both	Belize	3	2	1999	2002	-3.6513	-11.1788	4.5141	0	-0.9509	0.352469
Both	Belize	3	3	2002	2021	-0.3746	-0.6426	-0.1058	1	-2.8968	0.008626
Female	Belize	2	0	1990	1995	-1.1747	-3.774	1.4949	0	-0.915	0.369315
Female	Belize	2	1	1995	1998	8.2387	-3.7096	21.6696	0	1.3969	0.175229
Female	Belize	2	2	1998	2021	-0.7874	-1.0682	-0.5058	1	-5.756	6e-06
Male	Belize	4	0	1990	1995	-2.1937	-3.9867	-0.3672	1	-2.5186	0.02146
Male	Belize	4	1	1995	1999	11.8425	7.4101	16.4579	1	5.8148	1.7e-05
Male	Belize	4	2	1999	2003	-4.8685	-8.7218	-0.8526	1	-2.536	0.020696
Male	Belize	4	3	2003	2015	0.5445	0.0371	1.0545	1	2.2549	0.036834
Male	Belize	4	4	2015	2021	-2.1061	-3.8377	-0.3432	1	-2.5056	0.022048
Both	Benin	5	0	1990	2000	2.0239	1.9319	2.1159	1	47.3459	0
Both	Benin	5	1	2000	2004	-1.3531	-2.0224	-0.6793	1	-4.2655	0.000677
Both	Benin	5	2	2004	2008	0.6321	-0.0361	1.3048	0	2.0159	0.062093
Both	Benin	5	3	2008	2012	1.8694	1.2175	2.5256	1	6.1487	1.9e-05
Both	Benin	5	4	2012	2019	-0.1887	-0.4177	0.0409	0	-1.7518	0.100223
Both	Benin	5	5	2019	2021	1.7678	0.2506	3.3078	1	2.4867	0.025159
Female	Benin	5	0	1990	2000	1.996	1.8995	2.0926	1	44.5045	0
Female	Benin	5	1	2000	2004	-0.9922	-1.6535	-0.3264	1	-3.1712	0.006326
Female	Benin	5	2	2004	2008	0.6889	0.0023	1.3802	1	2.1388	0.049314
Female	Benin	5	3	2008	2012	1.6735	1.0092	2.3423	1	5.3962	7.4e-05
Female	Benin	5	4	2012	2018	-0.4728	-0.7771	-0.1677	1	-3.2999	0.00486
Female	Benin	5	5	2018	2021	1.3069	0.5634	2.0559	1	3.7572	0.001903
Male	Benin	5	0	1990	1997	2.1254	1.899	2.3523	1	20.1989	0
Male	Benin	5	1	1997	2000	1.2033	-0.5845	3.0233	0	1.4304	0.173106
Male	Benin	5	2	2000	2004	-1.7689	-2.7536	-0.7743	1	-3.7759	0.001831
Male	Benin	5	3	2004	2008	0.3421	-0.7051	1.4004	0	0.6939	0.498365
Male	Benin	5	4	2008	2012	2.0907	1.115	3.0758	1	4.5924	0.000352
Male	Benin	5	5	2012	2021	0.1942	0.0122	0.3765	1	2.2748	0.038029
Both	Bermuda	3	0	1990	1995	-4.7833	-5.8406	-3.7142	1	-9.1289	0
Both	Bermuda	3	1	1995	2007	-1.0236	-1.4316	-0.614	1	-5.1805	3.9e-05
Both	Bermuda	3	2	2007	2010	2.4825	-3.8726	9.2577	0	0.7966	0.434608
Both	Bermuda	3	3	2010	2021	-0.7069	-1.2698	-0.1408	1	-2.5951	0.016895
Female	Bermuda	3	0	1990	1995	-3.633	-5.1775	-2.0634	1	-4.7633	0.000105
Female	Bermuda	3	1	1995	1998	3.4577	-4.0859	11.5947	0	0.9337	0.361064
Female	Bermuda	3	2	1998	2009	-4.0432	-4.7102	-3.3715	1	-12.3042	0
Female	Bermuda	3	3	2009	2021	0.3713	-0.308	1.0551	0	1.1349	0.269212
Male	Bermuda	3	0	1990	1995	-6.0681	-7.228	-4.8936	1	-10.4771	0
Male	Bermuda	3	1	1995	2007	-0.549	-0.9828	-0.1134	1	-2.6192	0.016026
Male	Bermuda	3	2	2007	2010	4.5476	-2.1605	11.7155	0	1.3947	0.177697
Male	Bermuda	3	3	2010	2021	-1.2279	-1.7736	-0.6791	1	-4.6369	0.000142
Both	Bhutan	5	0	1990	1995	-0.1276	-0.4362	0.1819	0	-0.8796	0.392946
Both	Bhutan	5	1	1995	2002	-0.9843	-1.2054	-0.7627	1	-9.4313	0
Both	Bhutan	5	2	2002	2007	-0.3202	-0.7124	0.0735	0	-1.7344	0.103351
Both	Bhutan	5	3	2007	2011	1.0074	0.43	1.5881	1	3.7269	0.002024
Both	Bhutan	5	4	2011	2014	0.3264	-0.8043	1.4701	0	0.6129	0.549143
Both	Bhutan	5	5	2014	2021	1.2284	1.0576	1.3995	1	15.4123	0
Female	Bhutan	5	0	1990	1995	0.8838	0.4751	1.2941	1	4.6208	0.000333
Female	Bhutan	5	1	1995	2003	-1.0166	-1.2368	-0.7959	1	-9.7785	0
Female	Bhutan	5	2	2003	2007	0.4119	-0.3251	1.1542	0	1.1893	0.252812
Female	Bhutan	5	3	2007	2011	1.4533	0.7366	2.175	1	4.3383	0.000585
Female	Bhutan	5	4	2011	2014	0.6773	-0.7124	2.0865	0	1.0351	0.317
Female	Bhutan	5	5	2014	2021	1.4041	1.2138	1.5947	1	15.8253	0
Male	Bhutan	4	0	1990	2002	-1.0217	-1.0978	-0.9456	1	-28.0524	0
Male	Bhutan	4	1	2002	2007	-0.6417	-1.0055	-0.2765	1	-3.6867	0.001688
Male	Bhutan	4	2	2007	2011	0.7636	0.2668	1.2628	1	3.2336	0.004609
Male	Bhutan	4	3	2011	2014	0.1895	-0.8207	1.21	0	0.3925	0.699262
Male	Bhutan	4	4	2014	2021	1.1919	1.047	1.3371	1	17.3649	0
Both	Bolivia (Plurinational State of)	5	0	1990	1999	0.0993	0.0196	0.1791	1	2.6555	0.017993
Both	Bolivia (Plurinational State of)	5	1	1999	2004	-0.5341	-0.803	-0.2645	1	-4.2166	0.000747
Both	Bolivia (Plurinational State of)	5	2	2004	2008	0.5999	0.1905	1.0109	1	3.1266	0.00693
Both	Bolivia (Plurinational State of)	5	3	2008	2014	0.2579	0.0604	0.4557	1	2.7841	0.013897
Both	Bolivia (Plurinational State of)	5	4	2014	2019	0.9604	0.6686	1.2531	1	7.0373	4e-06
Both	Bolivia (Plurinational State of)	5	5	2019	2021	0.2397	-0.7058	1.1943	0	0.5385	0.598158
Female	Bolivia (Plurinational State of)	4	0	1990	1997	0.8596	0.7203	0.9992	1	13.005	0
Female	Bolivia (Plurinational State of)	4	1	1997	2003	-0.5018	-0.7242	-0.2788	1	-4.7218	0.00017
Female	Bolivia (Plurinational State of)	4	2	2003	2009	0.6372	0.4108	0.8641	1	5.9253	1.3e-05
Female	Bolivia (Plurinational State of)	4	3	2009	2013	0.2714	-0.2335	0.7789	0	1.128	0.274124
Female	Bolivia (Plurinational State of)	4	4	2013	2021	0.7001	0.5817	0.8187	1	12.4558	0
Male	Bolivia (Plurinational State of)	5	0	1990	1994	-1.3453	-1.5524	-1.1378	1	-13.736	0
Male	Bolivia (Plurinational State of)	5	1	1994	1999	0.1456	-0.0503	0.3418	0	1.5837	0.134115
Male	Bolivia (Plurinational State of)	5	2	1999	2004	-0.6824	-0.8737	-0.4907	1	-7.5709	2e-06
Male	Bolivia (Plurinational State of)	5	3	2004	2015	0.279	0.2309	0.3272	1	12.3619	0
Male	Bolivia (Plurinational State of)	5	4	2015	2019	1.2714	0.9636	1.5801	1	8.8481	0
Male	Bolivia (Plurinational State of)	5	5	2019	2021	0.0631	-0.5745	0.7047	0	0.2103	0.83629
Both	Bosnia and Herzegovina	5	0	1990	1992	2.229	0.8588	3.6178	1	3.4821	0.003344
Both	Bosnia and Herzegovina	5	1	1992	1995	-1.2482	-3.4769	1.032	0	-1.1728	0.259179
Both	Bosnia and Herzegovina	5	2	1995	2002	1.7168	1.3524	2.0826	1	10.1078	0
Both	Bosnia and Herzegovina	5	3	2002	2007	3.2738	2.7453	3.805	1	13.383	0
Both	Bosnia and Herzegovina	5	4	2007	2019	0.5516	0.4533	0.6499	1	11.9882	0
Both	Bosnia and Herzegovina	5	5	2019	2021	-2.9295	-4.8878	-0.9308	1	-3.1095	0.007177
Female	Bosnia and Herzegovina	3	0	1990	1996	0.0811	-0.637	0.8044	0	0.2341	0.817167
Female	Bosnia and Herzegovina	3	1	1996	2007	2.5634	2.253	2.8748	1	17.3634	0
Female	Bosnia and Herzegovina	3	2	2007	2019	0.983	0.7591	1.2074	1	9.1629	0
Female	Bosnia and Herzegovina	3	3	2019	2021	-3.6749	-7.7259	0.554	0	-1.8122	0.084279
Male	Bosnia and Herzegovina	2	0	1990	2001	0.4525	0.1638	0.742	1	3.2377	0.003505
Male	Bosnia and Herzegovina	2	1	2001	2007	3.5395	2.4833	4.6067	1	7.0011	0
Male	Bosnia and Herzegovina	2	2	2007	2021	0.1514	-0.0397	0.3429	0	1.6345	0.115208
Both	Botswana	5	0	1990	1994	2.196	1.2635	3.1372	1	5.0509	0.000144
Both	Botswana	5	1	1994	1998	-0.9322	-2.4096	0.5675	0	-1.3286	0.203825
Both	Botswana	5	2	1998	2002	1.709	0.1952	3.2457	1	2.4086	0.029325
Both	Botswana	5	3	2002	2006	-3.0125	-4.3462	-1.6603	1	-4.7088	0.00028
Both	Botswana	5	4	2006	2011	1.1886	0.4813	1.9009	1	3.5906	0.002677
Both	Botswana	5	5	2011	2021	-0.9954	-1.1783	-0.812	1	-11.5254	0
Female	Botswana	5	0	1990	1994	1.7803	-0.8034	4.4314	0	1.4628	0.164157
Female	Botswana	5	1	1994	1998	-6.3625	-11.5768	-0.8408	1	-2.4455	0.027279
Female	Botswana	5	2	1998	2002	4.0899	-2.6248	11.2677	0	1.2813	0.219557
Female	Botswana	5	3	2002	2006	-3.3868	-8.5061	2.0188	0	-1.3489	0.19737
Female	Botswana	5	4	2006	2011	6.9894	4.499	9.5392	1	6.1139	2e-05
Female	Botswana	5	5	2011	2021	-1.6784	-2.0944	-1.2606	1	-8.5081	0
Male	Botswana	5	0	1990	1993	2.8372	2.3752	3.3014	1	13.2421	0
Male	Botswana	5	1	1993	1996	0.9934	0.1536	1.8403	1	2.5232	0.023409
Male	Botswana	5	2	1996	2001	1.878	1.6056	2.1511	1	14.8132	0
Male	Botswana	5	3	2001	2009	-1.778	-1.8779	-1.6781	1	-37.5983	0
Male	Botswana	5	4	2009	2019	-1.0081	-1.0783	-0.9378	1	-30.4209	0
Male	Botswana	5	5	2019	2021	0.0728	-0.9186	1.0741	0	0.1559	0.878205
Both	Brazil	1	0	1990	2002	0.832	0.6942	0.97	1	12.4337	0
Both	Brazil	1	1	2002	2021	-0.3426	-0.4125	-0.2726	1	-10.0316	0
Female	Brazil	3	0	1990	1996	1.7441	1.0502	2.4427	1	5.2546	3.3e-05
Female	Brazil	3	1	1996	2011	0.4292	0.2302	0.6287	1	4.4904	0.000201
Female	Brazil	3	2	2011	2016	-1.3331	-2.7118	0.0652	0	-1.9834	0.060556
Female	Brazil	3	3	2016	2021	0.9982	-0.0437	2.0511	0	1.9919	0.059545
Male	Brazil	4	0	1990	1998	0.5418	0.2768	0.8075	1	4.3013	0.00043
Male	Brazil	4	1	1998	2003	1.3028	0.5171	2.0946	1	3.4925	0.002599
Male	Brazil	4	2	2003	2010	-1.0613	-1.4805	-0.6404	1	-5.2798	5.1e-05
Male	Brazil	4	3	2010	2015	0.4917	-0.2532	1.2421	0	1.385	0.182984
Male	Brazil	4	4	2015	2021	-0.8668	-1.3111	-0.4205	1	-4.0718	0.000716
Both	Brunei Darussalam	5	0	1990	1996	-1.5371	-1.8407	-1.2326	1	-10.691	0
Both	Brunei Darussalam	5	1	1996	2000	0.1302	-0.6449	0.9113	0	0.3569	0.72615
Both	Brunei Darussalam	5	2	2000	2006	-0.7924	-1.174	-0.4094	1	-4.4008	0.000516
Both	Brunei Darussalam	5	3	2006	2012	1.1742	0.7787	1.5713	1	6.353	1.3e-05
Both	Brunei Darussalam	5	4	2012	2017	2.1813	1.6255	2.7401	1	8.4332	0
Both	Brunei Darussalam	5	5	2017	2021	-2.9226	-3.4438	-2.3986	1	-11.7439	0
Female	Brunei Darussalam	3	0	1990	1996	-1.0457	-1.5232	-0.5659	1	-4.5197	0.000188
Female	Brunei Darussalam	3	1	1996	2009	0.3724	0.2262	0.5189	1	5.3019	2.9e-05
Female	Brunei Darussalam	3	2	2009	2017	1.6793	1.3425	2.0172	1	10.4392	0
Female	Brunei Darussalam	3	3	2017	2021	-3.5375	-4.3234	-2.7452	1	-9.1562	0
Male	Brunei Darussalam	5	0	1990	1996	-1.6237	-2.0104	-1.2354	1	-8.8585	0
Male	Brunei Darussalam	5	1	1996	2003	-0.335	-0.6917	0.0229	0	-1.9951	0.06453
Male	Brunei Darussalam	5	2	2003	2006	-2.3699	-4.5069	-0.1851	1	-2.3099	0.035536
Male	Brunei Darussalam	5	3	2006	2012	1.578	1.0681	2.0906	1	6.6307	8e-06
Male	Brunei Darussalam	5	4	2012	2018	2.4966	1.9988	2.9968	1	10.796	0
Male	Brunei Darussalam	5	5	2018	2021	-3.9129	-4.9918	-2.8217	1	-7.5339	2e-06
Both	Bulgaria	5	0	1990	1994	11.2927	8.4544	14.2052	1	8.8278	0
Both	Bulgaria	5	1	1994	2004	-0.7103	-1.4038	-0.012	1	-2.1678	0.046669
Both	Bulgaria	5	2	2004	2007	3.9025	-3.7665	12.1828	0	1.0642	0.304072
Both	Bulgaria	5	3	2007	2010	-4.7802	-12.0463	3.086	0	-1.3153	0.20816
Both	Bulgaria	5	4	2010	2014	5.2148	1.4272	9.1439	1	2.9553	0.009826
Both	Bulgaria	5	5	2014	2021	0.6927	-0.7045	2.1097	0	1.053	0.309015
Female	Bulgaria	5	0	1990	1996	5.8669	4.396	7.3585	1	8.6852	0
Female	Bulgaria	5	1	1996	2003	-1.1616	-2.3457	0.0368	0	-2.0664	0.056509
Female	Bulgaria	5	2	2003	2006	6.9346	-0.4089	14.8195	0	2.0087	0.062923
Female	Bulgaria	5	3	2006	2009	-4.6455	-12.0842	3.4226	0	-1.2483	0.231053
Female	Bulgaria	5	4	2009	2017	3.4396	2.3465	4.5444	1	6.785	6e-06
Female	Bulgaria	5	5	2017	2021	-0.7127	-3.7917	2.4647	0	-0.484	0.635387
Male	Bulgaria	5	0	1990	1994	12.3701	9.2241	15.6068	1	8.7542	0
Male	Bulgaria	5	1	1994	2004	-0.7931	-1.57	-0.01	1	-2.1586	0.047491
Male	Bulgaria	5	2	2004	2007	3.5851	-5.335	13.3456	0	0.8337	0.417515
Male	Bulgaria	5	3	2007	2010	-4.8137	-13.0054	4.1493	0	-1.1685	0.260838
Male	Bulgaria	5	4	2010	2014	4.9249	0.6149	9.4194	1	2.443	0.027418
Male	Bulgaria	5	5	2014	2021	0.4557	-1.102	2.038	0	0.6201	0.544478
Both	Burkina Faso	4	0	1990	1994	1.6477	0.9456	2.3546	1	4.9541	0.000103
Both	Burkina Faso	4	1	1994	1998	2.7666	1.6593	3.8859	1	5.2927	4.9e-05
Both	Burkina Faso	4	2	1998	2009	-0.2214	-0.3913	-0.0511	1	-2.7308	0.013722
Both	Burkina Faso	4	3	2009	2016	1.6578	1.2929	2.0241	1	9.6052	0
Both	Burkina Faso	4	4	2016	2021	-0.3165	-0.812	0.1814	0	-1.3366	0.197995
Female	Burkina Faso	4	0	1990	1995	1.5352	0.9943	2.0789	1	5.9928	1.1e-05
Female	Burkina Faso	4	1	1995	1998	3.5103	1.0919	5.9866	1	3.066	0.006656
Female	Burkina Faso	4	2	1998	2010	-0.3067	-0.4609	-0.1522	1	-4.1682	0.000578
Female	Burkina Faso	4	3	2010	2016	1.6487	1.1387	2.1613	1	6.8299	2e-06
Female	Burkina Faso	4	4	2016	2021	-0.3498	-0.8655	0.1685	0	-1.419	0.172972
Male	Burkina Faso	4	0	1990	1999	2.0766	1.965	2.1884	1	39.4573	0
Male	Burkina Faso	4	1	1999	2003	-1.3795	-1.9683	-0.7871	1	-4.873	0.000122
Male	Burkina Faso	4	2	2003	2009	0.6549	0.3742	0.9363	1	4.911	0.000113
Male	Burkina Faso	4	3	2009	2016	1.7272	1.5157	1.9392	1	17.2853	0
Male	Burkina Faso	4	4	2016	2021	-0.5193	-0.7966	-0.2412	1	-3.9183	0.001008
Both	Burundi	5	0	1990	1996	0.2959	0.1922	0.3997	1	6.0898	2.1e-05
Both	Burundi	5	1	1996	2000	-1.7079	-1.9958	-1.4192	1	-12.5173	0
Both	Burundi	5	2	2000	2003	-3.3535	-3.933	-2.7706	1	-12.0897	0
Both	Burundi	5	3	2003	2008	-1.9625	-2.1559	-1.7687	1	-21.393	0
Both	Burundi	5	4	2008	2016	-0.3949	-0.4914	-0.2982	1	-8.6975	0
Both	Burundi	5	5	2016	2021	0.2764	0.0938	0.4594	1	3.2279	0.005633
Female	Burundi	5	0	1990	1996	0.7996	0.6724	0.927	1	13.4402	0
Female	Burundi	5	1	1996	2000	-1.7697	-2.1183	-1.42	1	-10.7083	0
Female	Burundi	5	2	2000	2003	-4.191	-4.7872	-3.5911	1	-14.6198	0
Female	Burundi	5	3	2003	2008	-2.709	-2.8918	-2.5259	1	-31.1325	0
Female	Burundi	5	4	2008	2016	-0.668	-0.7605	-0.5754	1	-15.3288	0
Female	Burundi	5	5	2016	2021	0.2029	0.0355	0.3705	1	2.5837	0.020761
Male	Burundi	5	0	1990	1995	-0.0627	-0.1746	0.0494	0	-1.1924	0.25162
Male	Burundi	5	1	1995	1999	-1.4457	-1.69	-1.2009	1	-12.51	0
Male	Burundi	5	2	1999	2003	-3.0262	-3.2613	-2.7906	1	-26.9897	0
Male	Burundi	5	3	2003	2008	-1.9028	-2.0635	-1.7419	1	-24.9797	0
Male	Burundi	5	4	2008	2015	-0.543	-0.6388	-0.4471	1	-12.04	0
Male	Burundi	5	5	2015	2021	0.1195	0.015	0.2241	1	2.4369	0.027744
Both	Cabo Verde	4	0	1990	1993	27.5612	25.3967	29.763	1	29.8837	0
Both	Cabo Verde	4	1	1993	1998	51.9185	50.0421	53.8183	1	70.6915	0
Both	Cabo Verde	4	2	1998	2001	10.6357	6.0291	15.4423	1	4.993	9.4e-05
Both	Cabo Verde	4	3	2001	2006	-0.0155	-1.2483	1.2326	0	-0.0263	0.97929
Both	Cabo Verde	4	4	2006	2021	1.8491	1.682	2.0165	1	23.4388	0
Female	Cabo Verde	5	0	1990	1993	27.8568	26.4003	29.3302	1	45.7153	0
Female	Cabo Verde	5	1	1993	1998	52.5153	51.2737	53.7672	1	110.059	0
Female	Cabo Verde	5	2	1998	2001	10.3251	7.3685	13.3631	1	7.7101	1e-06
Female	Cabo Verde	5	3	2001	2007	-0.0648	-0.6147	0.4881	0	-0.2505	0.805637
Female	Cabo Verde	5	4	2007	2016	2.3899	2.163	2.6173	1	22.691	0
Female	Cabo Verde	5	5	2016	2021	0.1809	-0.3652	0.73	0	0.7049	0.491668
Male	Cabo Verde	4	0	1990	1993	27.2766	24.9122	29.6858	1	27.023	0
Male	Cabo Verde	4	1	1993	1998	50.67	48.7088	52.6571	1	65.7304	0
Male	Cabo Verde	4	2	1998	2001	10.0795	5.4597	14.9016	1	4.7058	0.000176
Male	Cabo Verde	4	3	2001	2007	-0.4164	-1.3751	0.5515	0	-0.9063	0.376731
Male	Cabo Verde	4	4	2007	2021	1.4455	1.2377	1.6536	1	14.7092	0
Both	Cambodia	3	0	1990	1996	0.4978	0.3975	0.5982	1	10.342	0
Both	Cambodia	3	1	1996	2004	-0.1511	-0.2247	-0.0774	1	-4.2646	0.000345
Both	Cambodia	3	2	2004	2016	1.7024	1.6669	1.738	1	100.501	0
Both	Cambodia	3	3	2016	2021	1.0204	0.8895	1.1515	1	16.2827	0
Female	Cambodia	5	0	1990	1995	0.6565	0.5417	0.7714	1	12.2191	0
Female	Cambodia	5	1	1995	2001	-0.538	-0.6455	-0.4303	1	-10.6262	0
Female	Cambodia	5	2	2001	2004	-1.2693	-1.723	-0.8134	1	-5.9105	2.9e-05
Female	Cambodia	5	3	2004	2009	0.8955	0.7619	1.0294	1	14.3372	0
Female	Cambodia	5	4	2009	2016	1.5543	1.4751	1.6335	1	42.1461	0
Female	Cambodia	5	5	2016	2021	1.2575	1.1348	1.3802	1	21.98	0
Male	Cambodia	5	0	1990	1996	0.5758	0.4936	0.658	1	14.9668	0
Male	Cambodia	5	1	1996	2003	0.4124	0.3372	0.4876	1	11.7106	0
Male	Cambodia	5	2	2003	2006	1.8366	1.4214	2.2535	1	9.4946	0
Male	Cambodia	5	3	2006	2009	2.4283	2.0504	2.8075	1	13.8372	0
Male	Cambodia	5	4	2009	2015	1.876	1.7886	1.9635	1	46.1559	0
Male	Cambodia	5	5	2015	2021	0.877	0.8069	0.9471	1	26.7809	0
Both	Cameroon	4	0	1990	1993	2.5853	2.1823	2.9898	1	13.6243	0
Both	Cameroon	4	1	1993	2000	1.4421	1.3078	1.5766	1	22.7117	0
Both	Cameroon	4	2	2000	2005	-0.521	-0.7645	-0.2769	1	-4.4776	0.000291
Both	Cameroon	4	3	2005	2011	1.2567	1.0572	1.4566	1	13.3053	0
Both	Cameroon	4	4	2011	2021	0.4553	0.3682	0.5425	1	11.004	0
Female	Cameroon	5	0	1990	1993	2.1061	1.7421	2.4713	1	12.4397	0
Female	Cameroon	5	1	1993	1996	1.0856	0.3352	1.8415	1	3.0889	0.007485
Female	Cameroon	5	2	1996	2000	1.6821	1.2965	2.0691	1	9.359	0
Female	Cameroon	5	3	2000	2005	-0.5443	-0.7886	-0.2993	1	-4.728	0.000269
Female	Cameroon	5	4	2005	2011	1.0877	0.8958	1.28	1	12.1318	0
Female	Cameroon	5	5	2011	2021	0.4006	0.3225	0.4788	1	10.9472	0
Male	Cameroon	4	0	1990	1993	3.2628	2.8551	3.6721	1	17.0521	0
Male	Cameroon	4	1	1993	1999	1.5097	1.3423	1.6773	1	19.0819	0
Male	Cameroon	4	2	1999	2004	-0.7724	-1.0194	-0.5248	1	-6.5358	4e-06
Male	Cameroon	4	3	2004	2012	1.3039	1.1881	1.4198	1	23.7984	0
Male	Cameroon	4	4	2012	2021	0.4109	0.3172	0.5047	1	9.2281	0
Both	Canada	3	0	1990	2000	-1.6585	-2.061	-1.2542	1	-8.4785	0
Both	Canada	3	1	2000	2011	-1.0499	-1.4853	-0.6125	1	-4.9765	6.3e-05
Both	Canada	3	2	2011	2018	0.479	-0.5579	1.5268	0	0.9581	0.348922
Both	Canada	3	3	2018	2021	-4.2075	-7.1378	-1.1848	1	-2.8775	0.009013
Female	Canada	3	0	1990	2008	-0.4945	-0.6847	-0.3039	1	-5.3871	2.4e-05
Female	Canada	3	1	2008	2012	-2.4081	-5.3702	0.6467	0	-1.6447	0.114925
Female	Canada	3	2	2012	2016	2.6195	-0.6568	6.0038	0	1.6573	0.112333
Female	Canada	3	3	2016	2021	-2.8755	-4.3492	-1.3792	1	-3.9686	0.0007
Male	Canada	4	0	1990	2000	-2.4324	-2.851	-2.0119	1	-12.0302	0
Male	Canada	4	1	2000	2006	-0.7959	-1.9956	0.4185	0	-1.3798	0.184534
Male	Canada	4	2	2006	2009	-2.8418	-8.6416	3.3263	0	-0.984	0.338141
Male	Canada	4	3	2009	2018	0.3772	-0.306	1.0651	0	1.1583	0.261895
Male	Canada	4	4	2018	2021	-4.1584	-7.3451	-0.8621	1	-2.6389	0.016675
Both	Central African Republic	4	0	1990	1999	0.1851	0.0781	0.2923	1	3.6345	0.001896
Both	Central African Republic	4	1	1999	2008	-0.9458	-1.0795	-0.812	1	-14.7865	0
Both	Central African Republic	4	2	2008	2012	0.4941	-0.0871	1.0787	0	1.7852	0.091094
Both	Central African Republic	4	3	2012	2015	-0.7452	-1.8306	0.3522	0	-1.4292	0.170072
Both	Central African Republic	4	4	2015	2021	0.0509	-0.1329	0.235	0	0.5812	0.568326
Female	Central African Republic	4	0	1990	1999	0.6259	0.4712	0.7808	1	8.5195	0
Female	Central African Republic	4	1	1999	2009	-0.9159	-1.0961	-0.7354	1	-10.6179	0
Female	Central African Republic	4	2	2009	2012	0.9529	-1.2097	3.1628	0	0.9201	0.369667
Female	Central African Republic	4	3	2012	2015	-1.1947	-3.1675	0.8182	0	-1.2521	0.226566
Female	Central African Republic	4	4	2015	2021	-0.1034	-0.447	0.2414	0	-0.6307	0.536193
Male	Central African Republic	4	0	1990	1999	-0.1392	-0.2537	-0.0245	1	-2.5492	0.020133
Male	Central African Republic	4	1	1999	2008	-0.904	-1.0451	-0.7628	1	-13.3929	0
Male	Central African Republic	4	2	2008	2011	0.7104	-0.523	1.959	0	1.2069	0.243081
Male	Central African Republic	4	3	2011	2015	-0.3641	-0.9495	0.2248	0	-1.3003	0.209916
Male	Central African Republic	4	4	2015	2021	0.2036	0.0081	0.3995	1	2.1884	0.042066
Both	Chad	2	0	1990	2000	2.5966	2.4542	2.7392	1	38.0882	0
Both	Chad	2	1	2000	2012	1.0221	0.9096	1.1347	1	18.8343	0
Both	Chad	2	2	2012	2021	0.6498	0.4743	0.8255	1	7.6608	0
Female	Chad	3	0	1990	1995	2.1548	1.8265	2.4842	1	13.7722	0
Female	Chad	3	1	1995	2000	3.0329	2.5958	3.4719	1	14.6153	0
Female	Chad	3	2	2000	2013	1.209	1.1318	1.2862	1	32.7579	0
Female	Chad	3	3	2013	2021	0.7133	0.5613	0.8655	1	9.7899	0
Male	Chad	4	0	1990	1995	2.7012	2.4263	2.9768	1	20.8903	0
Male	Chad	4	1	1995	1999	3.4671	2.8924	4.045	1	12.8553	0
Male	Chad	4	2	1999	2006	0.6216	0.4131	0.8305	1	6.2761	6e-06
Male	Chad	4	3	2006	2012	1.3059	1.014	1.5987	1	9.4456	0
Male	Chad	4	4	2012	2021	0.7414	0.6164	0.8665	1	12.5016	0
Both	Chile	4	0	1990	1992	-3.0476	-7.9019	2.0626	0	-1.2659	0.221695
Both	Chile	4	1	1992	2000	0.9866	0.3028	1.6751	1	3.0359	0.007107
Both	Chile	4	2	2000	2009	-0.4416	-1.0015	0.1215	0	-1.6486	0.11658
Both	Chile	4	3	2009	2012	2.9965	-2.4401	8.736	0	1.1439	0.267668
Both	Chile	4	4	2012	2021	-1.311	-1.8004	-0.8192	1	-5.5777	2.7e-05
Female	Chile	1	0	1990	2016	1.2276	1.0794	1.3761	1	17.0862	0
Female	Chile	1	1	2016	2021	-2.4307	-4.3514	-0.4714	1	-2.5394	0.017174
Male	Chile	2	0	1990	2009	-0.3665	-0.6243	-0.108	1	-2.925	0.007411
Male	Chile	2	1	2009	2012	1.5175	-7.4907	11.4029	0	0.3345	0.740897
Male	Chile	2	2	2012	2021	-1.4368	-2.2665	-0.6001	1	-3.5334	0.001696
Both	China	5	0	1990	1995	0.9257	0.6292	1.2231	1	6.6745	7e-06
Both	China	5	1	1995	2003	-0.1832	-0.3285	-0.0376	1	-2.682	0.017062
Both	China	5	2	2003	2006	3.1077	2.0548	4.1716	1	6.3549	1.3e-05
Both	China	5	3	2006	2012	4.4186	4.1682	4.6696	1	38.3856	0
Both	China	5	4	2012	2017	0.5128	0.037	0.9908	1	2.2977	0.036383
Both	China	5	5	2017	2021	1.2398	0.5994	1.8843	1	4.1388	0.000875
Female	China	5	0	1990	1995	0.4216	-0.0503	0.8957	0	1.9037	0.076316
Female	China	5	1	1995	2003	-1.5937	-1.8151	-1.3719	1	-15.2078	0
Female	China	5	2	2003	2007	1.0146	0.2641	1.7707	1	2.8854	0.011324
Female	China	5	3	2007	2011	1.6515	0.8753	2.4337	1	4.5546	0.00038
Female	China	5	4	2011	2015	0.1479	-0.7568	1.0609	0	0.3472	0.733263
Female	China	5	5	2015	2021	2.4533	2.0045	2.904	1	11.768	0
Male	China	4	0	1990	1995	1.2113	0.8616	1.5622	1	7.308	1e-06
Male	China	4	1	1995	2003	0.5454	0.3831	0.708	1	7.0733	1e-06
Male	China	4	2	2003	2007	4.3807	3.8123	4.9523	1	16.4944	0
Male	China	4	3	2007	2012	5.6086	5.1967	6.0222	1	29.3354	0
Male	China	4	4	2012	2021	0.5202	0.3419	0.6988	1	6.1415	8e-06
Both	Colombia	2	0	1990	2008	-1.6262	-1.7831	-1.4689	1	-21.1907	0
Both	Colombia	2	1	2008	2017	-0.0571	-0.6137	0.5026	0	-0.211	0.834659
Both	Colombia	2	2	2017	2021	3.7107	1.1512	6.335	1	3.0093	0.00607
Female	Colombia	1	0	1990	2010	-1.6018	-1.7631	-1.4404	1	-20.2057	0
Female	Colombia	1	1	2010	2021	1.663	1.1435	2.1852	1	6.6053	0
Male	Colombia	1	0	1990	2017	-1.3579	-1.5194	-1.196	1	-17.1131	0
Male	Colombia	1	1	2017	2021	6.1666	1.6912	10.8391	1	2.8508	0.008256
Both	Comoros	2	0	1990	1995	0.7829	-0.5177	2.1006	0	1.2392	0.227261
Both	Comoros	2	1	1995	2010	-1.1828	-1.4217	-0.9433	1	-10.1466	0
Both	Comoros	2	2	2010	2021	0.5884	0.2039	0.9744	1	3.1615	0.004215
Female	Comoros	3	0	1990	2001	0.0326	-0.2955	0.3616	0	0.2061	0.838689
Female	Comoros	3	1	2001	2004	-3.503	-7.4591	0.6223	0	-1.7714	0.091
Female	Comoros	3	2	2004	2012	-0.806	-1.3831	-0.2255	1	-2.8844	0.008872
Female	Comoros	3	3	2012	2021	0.6717	0.2178	1.1277	1	3.081	0.005666
Male	Comoros	2	0	1990	1996	0.5966	-0.2515	1.4519	0	1.4501	0.15998
Male	Comoros	2	1	1996	2006	-1.4216	-1.8582	-0.983	1	-6.657	1e-06
Male	Comoros	2	2	2006	2021	0.3392	0.1152	0.5637	1	3.1276	0.004574
Both	Congo	4	0	1990	1997	1.0201	0.7073	1.3337	1	6.8771	2e-06
Both	Congo	4	1	1997	2002	-1.9415	-2.5835	-1.2952	1	-6.2704	7e-06
Both	Congo	4	2	2002	2011	0.2274	0.0236	0.4315	1	2.3449	0.030697
Both	Congo	4	3	2011	2014	1.6721	-0.1734	3.5517	0	1.9019	0.073309
Both	Congo	4	4	2014	2021	0.6134	0.3507	0.8768	1	4.9137	0.000112
Female	Congo	2	0	1990	1997	1.9865	1.5742	2.4004	1	10.0223	0
Female	Congo	2	1	1997	2002	-1.7081	-2.6357	-0.7717	1	-3.7501	0.000988
Female	Congo	2	2	2002	2021	0.4226	0.335	0.5102	1	9.9753	0
Male	Congo	5	0	1990	1997	0.0751	-0.1754	0.3263	0	0.6386	0.532703
Male	Congo	5	1	1997	2002	-2.0148	-2.5195	-1.5075	1	-8.4012	0
Male	Congo	5	2	2002	2005	-0.6559	-1.9364	0.6414	0	-1.0811	0.296724
Male	Congo	5	3	2005	2011	0.3851	0.1248	0.6461	1	3.1554	0.006533
Male	Congo	5	4	2011	2014	1.8377	0.6168	3.0734	1	3.2182	0.005746
Male	Congo	5	5	2014	2021	0.9939	0.8237	1.1644	1	12.4964	0
Both	Cook Islands	3	0	1990	2001	0.1153	0.0015	0.2292	1	2.107	0.047318
Both	Cook Islands	3	1	2001	2004	4.5378	2.9276	6.1731	1	5.9454	7e-06
Both	Cook Islands	3	2	2004	2013	1.8995	1.7169	2.0823	1	21.8246	0
Both	Cook Islands	3	3	2013	2021	0.1031	-0.1111	0.3177	0	1.0005	0.32848
Female	Cook Islands	4	0	1990	1997	-2.2991	-2.9044	-1.6902	1	-7.8643	0
Female	Cook Islands	4	1	1997	2000	-5.8607	-9.8883	-1.6531	1	-2.9018	0.009508
Female	Cook Islands	4	2	2000	2003	26.1424	21.0538	31.4449	1	11.8496	0
Female	Cook Islands	4	3	2003	2006	5.7552	1.8067	9.8569	1	3.0896	0.006322
Female	Cook Islands	4	4	2006	2021	1.0574	0.8587	1.2565	1	11.2297	0
Male	Cook Islands	3	0	1990	1999	0.7861	0.556	1.0168	1	7.1234	1e-06
Male	Cook Islands	3	1	1999	2002	-1.2689	-3.3784	0.8866	0	-1.2297	0.232423
Male	Cook Islands	3	2	2002	2011	2.544	2.2829	2.8057	1	20.4916	0
Male	Cook Islands	3	3	2011	2021	0.4534	0.2394	0.6677	1	4.4127	0.000242
Both	Costa Rica	1	0	1990	2011	-1.3424	-1.5803	-1.104	1	-11.4877	0
Both	Costa Rica	1	1	2011	2021	0.8014	-0.0414	1.6513	0	1.9507	0.061544
Female	Costa Rica	2	0	1990	2001	-0.286	-0.8747	0.3062	0	-0.9982	0.328132
Female	Costa Rica	2	1	2001	2007	-4.422	-6.4964	-2.3016	1	-4.2541	0.000277
Female	Costa Rica	2	2	2007	2021	0.6973	0.1861	1.2112	1	2.8176	0.009532
Male	Costa Rica	1	0	1990	2008	-1.2281	-1.5307	-0.9245	1	-8.2614	0
Male	Costa Rica	1	1	2008	2021	0.4343	-0.1043	0.9758	0	1.6535	0.109819
Both	C么te d'Ivoire	3	0	1990	1993	1.1255	0.4476	1.808	1	3.4606	0.00234
Both	C么te d'Ivoire	3	1	1993	2010	0.0904	0.0437	0.1372	1	4.0231	0.000615
Both	C么te d'Ivoire	3	2	2010	2014	2.2942	1.6496	2.943	1	7.4616	0
Both	C么te d'Ivoire	3	3	2014	2021	0.0658	-0.1472	0.2792	0	0.6416	0.52809
Female	C么te d'Ivoire	4	0	1990	1997	-0.8387	-1.055	-0.622	1	-8.1061	0
Female	C么te d'Ivoire	4	1	1997	2001	1.4065	0.5194	2.3015	1	3.3394	0.003649
Female	C么te d'Ivoire	4	2	2001	2011	0.5507	0.4005	0.7012	1	7.717	0
Female	C么te d'Ivoire	4	3	2011	2014	2.6989	0.9169	4.5125	1	3.1963	0.005003
Female	C么te d'Ivoire	4	4	2014	2021	0.0337	-0.2137	0.2816	0	0.2856	0.778482
Male	C么te d'Ivoire	5	0	1990	1994	2.6566	2.3187	2.9957	1	16.9489	0
Male	C么te d'Ivoire	5	1	1994	1997	-0.1527	-1.0325	0.7349	0	-0.3681	0.717969
Male	C么te d'Ivoire	5	2	1997	2007	-0.5977	-0.6838	-0.5115	1	-14.7452	0
Male	C么te d'Ivoire	5	3	2007	2011	0.8052	0.2577	1.3557	1	3.1386	0.006763
Male	C么te d'Ivoire	5	4	2011	2014	2.3505	1.1405	3.5749	1	4.1641	0.000831
Male	C么te d'Ivoire	5	5	2014	2021	0.0163	-0.1746	0.2075	0	0.1813	0.858526
Both	Croatia	0	0	1990	2021	-0.2007	-0.3059	-0.0955	1	-3.8925	0.000513
Female	Croatia	4	0	1990	2002	-0.6625	-1.2009	-0.1212	1	-2.5697	0.019288
Female	Croatia	4	1	2002	2005	8.3803	-0.97	18.6135	0	1.8739	0.077265
Female	Croatia	4	2	2005	2009	-1.5796	-5.7204	2.7431	0	-0.7782	0.446536
Female	Croatia	4	3	2009	2015	3.7418	1.5986	5.9303	1	3.697	0.00165
Female	Croatia	4	4	2015	2021	-0.2925	-2.3534	1.8119	0	-0.2947	0.771595
Male	Croatia	0	0	1990	2021	-0.8924	-1.0066	-0.7781	1	-15.8832	0
Both	Cuba	4	0	1990	1996	-1.2394	-2.1232	-0.3475	1	-2.9145	0.00925
Both	Cuba	4	1	1996	1999	2.3787	-3.065	8.1281	0	0.9039	0.377976
Both	Cuba	4	2	1999	2002	-3.6143	-8.9947	2.0842	0	-1.3464	0.19487
Both	Cuba	4	3	2002	2005	3.4541	-2.0152	9.2286	0	1.3135	0.205518
Both	Cuba	4	4	2005	2021	0.8643	0.6174	1.1118	1	7.3762	1e-06
Female	Cuba	5	0	1990	1995	-3.0671	-4.9194	-1.1787	1	-3.4413	0.003636
Female	Cuba	5	1	1995	1998	5.0371	-3.3459	14.1473	0	1.2594	0.227147
Female	Cuba	5	2	1998	2001	-6.1564	-13.8244	2.1938	0	-1.5888	0.132953
Female	Cuba	5	3	2001	2006	3.1841	0.3075	6.1433	1	2.3629	0.032063
Female	Cuba	5	4	2006	2009	-4.2205	-12.6336	5.0027	0	-0.9997	0.333302
Female	Cuba	5	5	2009	2021	-0.1403	-0.7821	0.5057	0	-0.4641	0.649265
Male	Cuba	1	0	1990	2002	-0.1847	-0.6053	0.2378	0	-0.8979	0.377185
Male	Cuba	1	1	2002	2021	1.667	1.4297	1.9049	1	14.5148	0
Both	Cyprus	5	0	1990	1993	2.0081	0.5583	3.4787	1	2.9605	0.009723
Both	Cyprus	5	1	1993	1996	-2.54	-5.2847	0.2843	0	-1.9197	0.074128
Both	Cyprus	5	2	1996	2001	-0.1965	-0.8907	0.5025	0	-0.6007	0.556985
Both	Cyprus	5	3	2001	2012	1.2046	1.0245	1.3849	1	14.3343	0
Both	Cyprus	5	4	2012	2019	-0.5311	-0.9556	-0.1048	1	-2.654	0.018048
Both	Cyprus	5	5	2019	2021	-4.8693	-7.8895	-1.75	1	-3.2978	0.004881
Female	Cyprus	4	0	1990	1992	3.4838	-0.4403	7.5625	0	1.8611	0.079146
Female	Cyprus	4	1	1992	2004	-0.0513	-0.2706	0.1685	0	-0.4908	0.629477
Female	Cyprus	4	2	2004	2012	1.589	1.1862	1.9935	1	8.3359	0
Female	Cyprus	4	3	2012	2019	-1.2588	-1.8556	-0.6583	1	-4.3895	0.000354
Female	Cyprus	4	4	2019	2021	-4.1768	-7.9852	-0.2108	1	-2.2102	0.040278
Male	Cyprus	5	0	1990	1992	2.2161	-0.7647	5.2865	0	1.5786	0.135274
Male	Cyprus	5	1	1992	1997	-2.9605	-3.8885	-2.0235	1	-6.6658	8e-06
Male	Cyprus	5	2	1997	2001	0.0354	-1.055	1.1379	0	0.0689	0.946002
Male	Cyprus	5	3	2001	2011	1.2577	1.0594	1.4565	1	13.5848	0
Male	Cyprus	5	4	2011	2019	-0.1481	-0.469	0.1739	0	-0.9812	0.342049
Male	Cyprus	5	5	2019	2021	-5.6342	-8.466	-2.7149	1	-4.057	0.001033
Both	Czechia	2	0	1990	1993	-1.4087	-4.0499	1.3052	0	-1.0783	0.291606
Both	Czechia	2	1	1993	1997	2.6084	-0.1264	5.418	0	1.9673	0.060813
Both	Czechia	2	2	1997	2021	0.2494	0.1351	0.3638	1	4.5068	0.000146
Female	Czechia	2	0	1990	2009	1.4094	1.1777	1.6416	1	12.6291	0
Female	Czechia	2	1	2009	2016	3.4263	1.9087	4.9665	1	4.7039	8.8e-05
Female	Czechia	2	2	2016	2021	0.181	-2.3298	2.7563	0	0.1471	0.884315
Male	Czechia	4	0	1990	1993	-1.9481	-3.9731	0.1195	0	-1.9807	0.063119
Male	Czechia	4	1	1993	1997	2.2516	0.0703	4.4805	1	2.1694	0.043688
Male	Czechia	4	2	1997	2008	0.0359	-0.2674	0.3401	0	0.2483	0.806675
Male	Czechia	4	3	2008	2017	-1.5299	-2.0448	-1.0122	1	-6.1772	8e-06
Male	Czechia	4	4	2017	2021	1.3296	-0.4523	3.1435	0	1.5641	0.135205
Both	Democratic People's Republic of Korea	5	0	1990	1993	0.0437	-0.1985	0.2865	0	0.384	0.706336
Both	Democratic People's Republic of Korea	5	1	1993	2000	-0.743	-0.8216	-0.6643	1	-20.0623	0
Both	Democratic People's Republic of Korea	5	2	2000	2003	0.5901	0.1292	1.0531	1	2.7309	0.015468
Both	Democratic People's Republic of Korea	5	3	2003	2010	1.8107	1.7323	1.8892	1	49.64	0
Both	Democratic People's Republic of Korea	5	4	2010	2015	0.0411	-0.1079	0.1904	0	0.5879	0.565342
Both	Democratic People's Republic of Korea	5	5	2015	2021	0.4252	0.3416	0.509	1	10.8515	0
Female	Democratic People's Republic of Korea	5	0	1990	1993	-0.2768	-0.5576	0.0048	0	-2.095	0.053556
Female	Democratic People's Republic of Korea	5	1	1993	2000	-1.2775	-1.3702	-1.1847	1	-29.1656	0
Female	Democratic People's Republic of Korea	5	2	2000	2003	-0.2481	-0.7902	0.2971	0	-0.9714	0.346762
Female	Democratic People's Republic of Korea	5	3	2003	2010	1.6268	1.53	1.7236	1	36.1149	0
Female	Democratic People's Republic of Korea	5	4	2010	2015	-0.3823	-0.5706	-0.1938	1	-4.3173	0.00061
Female	Democratic People's Republic of Korea	5	5	2015	2021	0.0837	-0.0218	0.1894	0	1.6903	0.111647
Male	Democratic People's Republic of Korea	5	0	1990	1994	0.1437	0.0059	0.2818	1	2.2226	0.042041
Male	Democratic People's Republic of Korea	5	1	1994	1998	-0.4642	-0.6738	-0.2541	1	-4.7033	0.000283
Male	Democratic People's Republic of Korea	5	2	1998	2001	-0.0683	-0.4866	0.3517	0	-0.3474	0.733113
Male	Democratic People's Republic of Korea	5	3	2001	2010	1.6506	1.6036	1.6975	1	75.5792	0
Male	Democratic People's Republic of Korea	5	4	2010	2017	0.1008	0.0284	0.1733	1	2.9664	0.009608
Male	Democratic People's Republic of Korea	5	5	2017	2021	0.3824	0.2333	0.5316	1	5.4752	6.4e-05
Both	Democratic Republic of the Congo	4	0	1990	1996	-0.4988	-0.6959	-0.3014	1	-5.3009	4.9e-05
Both	Democratic Republic of the Congo	4	1	1996	2005	-1.0463	-1.1872	-0.9052	1	-15.5094	0
Both	Democratic Republic of the Congo	4	2	2005	2009	0.7601	0.0484	1.4769	1	2.2442	0.03763
Both	Democratic Republic of the Congo	4	3	2009	2015	1.8938	1.5752	2.2134	1	12.5872	0
Both	Democratic Republic of the Congo	4	4	2015	2021	1.1318	0.8949	1.3693	1	10.0831	0
Female	Democratic Republic of the Congo	1	0	1990	2006	-0.6334	-0.7181	-0.5486	1	-15.2907	0
Female	Democratic Republic of the Congo	1	1	2006	2021	1.2587	1.1509	1.3666	1	24.0897	0
Male	Democratic Republic of the Congo	4	0	1990	1999	-0.4376	-0.5723	-0.3027	1	-6.8045	2e-06
Male	Democratic Republic of the Congo	4	1	1999	2005	-1.437	-1.7669	-1.1059	1	-9.068	0
Male	Democratic Republic of the Congo	4	2	2005	2008	0.36	-1.1422	1.885	0	0.5006	0.622733
Male	Democratic Republic of the Congo	4	3	2008	2015	2.0427	1.7908	2.2953	1	17.185	0
Male	Democratic Republic of the Congo	4	4	2015	2021	1.1752	0.9309	1.4202	1	10.151	0
Both	Denmark	3	0	1990	1992	1.6831	-4.9681	8.7997	0	0.5131	0.613237
Both	Denmark	3	1	1992	1995	16.0109	8.2466	24.332	1	4.4586	0.000217
Both	Denmark	3	2	1995	2008	0.3546	-0.0638	0.7747	0	1.7618	0.092656
Both	Denmark	3	3	2008	2021	-1.3802	-1.8006	-0.958	1	-6.7653	1e-06
Female	Denmark	3	0	1990	1992	3.5702	-3.4368	11.0857	0	1.0414	0.309532
Female	Denmark	3	1	1992	1995	13.0091	5.4082	21.1582	1	3.6527	0.001486
Female	Denmark	3	2	1995	2009	1.0288	0.6186	1.4406	1	5.232	3.5e-05
Female	Denmark	3	3	2009	2021	-0.8836	-1.3826	-0.3821	1	-3.6571	0.00147
Male	Denmark	3	0	1990	1992	0.5414	-7.9801	9.8519	0	0.1268	0.90032
Male	Denmark	3	1	1992	1995	17.4335	7.5698	28.2016	1	3.8093	0.001024
Male	Denmark	3	2	1995	2008	-0.1416	-0.6599	0.3794	0	-0.5663	0.577222
Male	Denmark	3	3	2008	2021	-1.7331	-2.2598	-1.2035	1	-6.7641	1e-06
Both	Djibouti	2	0	1990	2000	0.3137	0.0922	0.5357	1	2.9245	0.007419
Both	Djibouti	2	1	2000	2009	-0.9691	-1.2864	-0.6509	1	-6.2645	2e-06
Both	Djibouti	2	2	2009	2021	0.1559	-0.0306	0.3426	0	1.7252	0.097354
Female	Djibouti	2	0	1990	2000	0.2666	0.0198	0.514	1	2.2296	0.03539
Female	Djibouti	2	1	2000	2009	-1.2897	-1.6511	-0.927	1	-7.3052	0
Female	Djibouti	2	2	2009	2021	0.1937	-0.0296	0.4175	0	1.7897	0.086127
Male	Djibouti	3	0	1990	2000	0.2741	0.0759	0.4727	1	2.8777	0.009009
Male	Djibouti	3	1	2000	2006	-0.9382	-1.4909	-0.3824	1	-3.5036	0.002114
Male	Djibouti	3	2	2006	2015	-0.3003	-0.5704	-0.0294	1	-2.3047	0.031492
Male	Djibouti	3	3	2015	2021	0.4937	0.0687	0.9206	1	2.4166	0.024854
Both	Dominica	3	0	1990	1996	-1.3037	-1.6402	-0.9661	1	-7.9916	0
Both	Dominica	3	1	1996	1999	1.5633	-0.6007	3.7744	0	1.4978	0.149068
Both	Dominica	3	2	1999	2005	-1.0089	-1.5174	-0.4978	1	-4.0949	0.000518
Both	Dominica	3	3	2005	2021	0.2258	0.1204	0.3314	1	4.4554	0.000219
Female	Dominica	5	0	1990	1996	-2.0283	-2.4264	-1.6285	1	-10.7263	0
Female	Dominica	5	1	1996	2001	0.4592	-0.2113	1.1342	0	1.4582	0.165407
Female	Dominica	5	2	2001	2004	-2.6871	-4.9157	-0.4062	1	-2.5059	0.02422
Female	Dominica	5	3	2004	2008	-0.5403	-1.5959	0.5265	0	-1.0824	0.296185
Female	Dominica	5	4	2008	2011	1.3899	-0.7363	3.5616	0	1.3882	0.185341
Female	Dominica	5	5	2011	2021	-0.0982	-0.3067	0.1108	0	-1.0018	0.332332
Male	Dominica	3	0	1990	1995	-0.976	-1.508	-0.4412	1	-3.7869	0.00108
Male	Dominica	3	1	1995	1998	2.0569	-0.6122	4.7977	0	1.5977	0.125041
Male	Dominica	3	2	1998	2005	-1.239	-1.7156	-0.76	1	-5.359	2.6e-05
Male	Dominica	3	3	2005	2021	-0.3838	-0.5037	-0.2638	1	-6.6436	1e-06
Both	Dominican Republic	4	0	1990	1994	-1.0151	-1.8021	-0.2217	1	-2.6851	0.015122
Both	Dominican Republic	4	1	1994	1998	1.9816	0.7558	3.2224	1	3.409	0.003128
Both	Dominican Republic	4	2	1998	2001	-0.3138	-2.5356	1.9587	0	-0.2929	0.772944
Both	Dominican Republic	4	3	2001	2005	2.6307	1.4968	3.7772	1	4.9105	0.000113
Both	Dominican Republic	4	4	2005	2021	0.1009	-0.021	0.223	0	1.7389	0.099121
Female	Dominican Republic	5	0	1990	1994	-0.8469	-1.7138	0.0277	0	-2.0642	0.05674
Female	Dominican Republic	5	1	1994	2001	0.0236	-0.47	0.5197	0	0.1016	0.920384
Female	Dominican Republic	5	2	2001	2004	4.3159	1.4586	7.2536	1	3.2428	0.005463
Female	Dominican Republic	5	3	2004	2007	1.1089	-1.6397	3.9343	0	0.8528	0.407162
Female	Dominican Republic	5	4	2007	2014	-0.3493	-0.8717	0.1759	0	-1.4189	0.176379
Female	Dominican Republic	5	5	2014	2021	0.7185	0.2853	1.1535	1	3.5405	0.002967
Male	Dominican Republic	4	0	1990	1993	-1.7639	-3.1817	-0.3255	1	-2.572	0.019193
Male	Dominican Republic	4	1	1993	1998	2.5528	1.5873	3.5275	1	5.5986	2.6e-05
Male	Dominican Republic	4	2	1998	2002	0.0524	-1.3216	1.4455	0	0.0796	0.937461
Male	Dominican Republic	4	3	2002	2005	2.0859	-0.8153	5.072	0	1.5044	0.149822
Male	Dominican Republic	4	4	2005	2021	0.1454	-0.0092	0.3003	0	1.9757	0.063719
Both	Ecuador	0	0	1990	2021	1.2271	1.0322	1.4225	1	12.9223	0
Female	Ecuador	1	0	1990	1994	5.2247	1.1834	9.4273	1	2.6682	0.012739
Female	Ecuador	1	1	1994	2021	1.404	1.0897	1.7194	1	9.2137	0
Male	Ecuador	1	0	1990	1998	-1.1911	-2.4448	0.0788	0	-1.9253	0.064791
Male	Ecuador	1	1	1998	2021	1.3639	0.9979	1.7313	1	7.6845	0
Both	Egypt	4	0	1990	1992	0	-3.0794	3.1772	0	0	0.999987
Both	Egypt	4	1	1992	2001	2.5086	2.0955	2.9234	1	12.8907	0
Both	Egypt	4	2	2001	2004	11.8468	7.8978	15.9403	1	6.5438	4e-06
Both	Egypt	4	3	2004	2008	4.8738	3.1017	6.6764	1	5.8666	1.5e-05
Both	Egypt	4	4	2008	2021	-0.1328	-0.3101	0.0448	0	-1.5719	0.133393
Female	Egypt	4	0	1990	1992	-1.6222	-6.2523	3.2365	0	-0.7128	0.485123
Female	Egypt	4	1	1992	2000	2.0997	1.3884	2.816	1	6.2447	7e-06
Female	Egypt	4	2	2000	2005	14.0516	12.1536	15.9817	1	16.4603	0
Female	Egypt	4	3	2005	2009	3.9921	0.9721	7.1025	1	2.7906	0.012079
Female	Egypt	4	4	2009	2021	0.4521	0.1492	0.756	1	3.1376	0.005691
Male	Egypt	5	0	1990	2001	2.2987	2.1472	2.4503	1	32.6984	0
Male	Egypt	5	1	2001	2004	8.2342	6.0011	10.5143	1	8.0898	1e-06
Male	Egypt	5	2	2004	2008	3.1669	2.1202	4.2243	1	6.5167	1e-05
Male	Egypt	5	3	2008	2013	0.0838	-0.5896	0.7619	0	0.2645	0.794975
Male	Egypt	5	4	2013	2017	-1.4964	-2.2961	-0.6901	1	-3.9422	0.001304
Male	Egypt	5	5	2017	2021	0.6786	0.0661	1.2949	1	2.3622	0.032108
Both	El Salvador	3	0	1990	2009	0.3012	0.1697	0.4328	1	4.7688	0.000104
Both	El Salvador	3	1	2009	2012	-1.1196	-5.1342	3.0648	0	-0.5649	0.578095
Both	El Salvador	3	2	2012	2015	3.3372	-0.4681	7.2881	0	1.8195	0.083119
Both	El Salvador	3	3	2015	2021	0.7281	-0.2523	1.7181	0	1.5425	0.137884
Female	El Salvador	1	0	1990	1995	-0.3583	-1.4926	0.7891	0	-0.6433	0.525484
Female	El Salvador	1	1	1995	2021	0.8896	0.7924	0.9868	1	18.862	0
Male	El Salvador	5	0	1990	1998	0.7741	0.3042	1.2463	1	3.5163	0.003118
Male	El Salvador	5	1	1998	2002	-1.4435	-3.1459	0.2889	0	-1.7786	0.09558
Male	El Salvador	5	2	2002	2005	2.3116	-1.165	5.9106	0	1.409	0.17923
Male	El Salvador	5	3	2005	2012	-1.2224	-1.858	-0.5827	1	-4.0613	0.001024
Male	El Salvador	5	4	2012	2015	3.6954	-0.0699	7.6025	0	2.0912	0.053944
Male	El Salvador	5	5	2015	2021	1.0755	0.1357	2.0241	1	2.441	0.027524
Both	Equatorial Guinea	5	0	1990	1993	0.1436	-0.6852	0.9793	0	0.368	0.717989
Both	Equatorial Guinea	5	1	1993	2008	1.0215	0.9339	1.1092	1	24.9616	0
Both	Equatorial Guinea	5	2	2008	2011	2.7136	0.3291	5.1548	1	2.4296	0.028149
Both	Equatorial Guinea	5	3	2011	2014	-0.766	-3.054	1.576	0	-0.7027	0.493035
Both	Equatorial Guinea	5	4	2014	2017	2.4654	0.279	4.6994	1	2.4067	0.029434
Both	Equatorial Guinea	5	5	2017	2021	0.9522	0.2926	1.6161	1	3.0817	0.007596
Female	Equatorial Guinea	3	0	1990	1994	0.4463	-0.2919	1.19	0	1.2556	0.223069
Female	Equatorial Guinea	3	1	1994	2011	2.019	1.8994	2.1388	1	35.4224	0
Female	Equatorial Guinea	3	2	2011	2014	-1.2767	-4.9674	2.5573	0	-0.7013	0.490791
Female	Equatorial Guinea	3	3	2014	2021	1.2836	0.8264	1.7429	1	5.8624	8e-06
Male	Equatorial Guinea	5	0	1990	1996	0.6656	0.3184	1.014	1	4.092	0.000962
Male	Equatorial Guinea	5	1	1996	2007	0.2329	0.1111	0.3548	1	4.0786	0.000988
Male	Equatorial Guinea	5	2	2007	2011	1.7515	0.9819	2.527	1	4.8745	0.000202
Male	Equatorial Guinea	5	3	2011	2014	0.7852	-0.7891	2.3846	0	1.0589	0.306405
Male	Equatorial Guinea	5	4	2014	2017	2.7815	1.2322	4.3544	1	3.8502	0.001573
Male	Equatorial Guinea	5	5	2017	2021	1.1234	0.6542	1.5948	1	5.1198	0.000126
Both	Eritrea	5	0	1990	1993	-0.0629	-0.4507	0.3264	0	-0.345	0.734856
Both	Eritrea	5	1	1993	1996	1.6866	0.8803	2.4994	1	4.4779	0.000442
Both	Eritrea	5	2	1996	2000	0.6337	0.2105	1.0588	1	3.195	0.006026
Both	Eritrea	5	3	2000	2008	-1.3873	-1.4959	-1.2785	1	-27.0121	0
Both	Eritrea	5	4	2008	2014	-0.5046	-0.688	-0.3209	1	-5.8457	3.2e-05
Both	Eritrea	5	5	2014	2021	0.3876	0.2823	0.493	1	7.8555	1e-06
Female	Eritrea	5	0	1990	1993	-0.7143	-1.0081	-0.4196	1	-5.155	0.000117
Female	Eritrea	5	1	1993	2000	1.0031	0.8986	1.1077	1	20.5527	0
Female	Eritrea	5	2	2000	2003	-0.8271	-1.4398	-0.2106	1	-2.8565	0.012007
Female	Eritrea	5	3	2003	2008	-1.3259	-1.5378	-1.1135	1	-13.231	0
Female	Eritrea	5	4	2008	2014	-0.2925	-0.4435	-0.1413	1	-4.1194	0.00091
Female	Eritrea	5	5	2014	2021	0.5252	0.4344	0.6162	1	12.3452	0
Male	Eritrea	5	0	1990	1993	0.5889	0.1674	1.0122	1	2.9802	0.009342
Male	Eritrea	5	1	1993	1996	2.4953	1.6537	3.3438	1	6.3716	1.3e-05
Male	Eritrea	5	2	1996	2001	0.1463	-0.1152	0.4085	0	1.1921	0.251726
Male	Eritrea	5	3	2001	2008	-1.5272	-1.6552	-1.399	1	-25.2219	0
Male	Eritrea	5	4	2008	2015	-0.5477	-0.6719	-0.4234	1	-9.3731	0
Male	Eritrea	5	5	2015	2021	0.2185	0.1026	0.3346	1	4.0194	0.001115
Both	Estonia	2	0	1990	1994	6.6433	2.1252	11.3614	1	3.0665	0.005296
Both	Estonia	2	1	1994	2010	-0.5125	-1.0211	-0.0013	1	-2.0691	0.049465
Both	Estonia	2	2	2010	2021	2.7521	1.8558	3.6563	1	6.3957	1e-06
Female	Estonia	3	0	1990	1994	6.0453	2.6257	9.5789	1	3.724	0.001255
Female	Estonia	3	1	1994	2013	0.2487	-0.0919	0.5905	0	1.5178	0.143988
Female	Estonia	3	2	2013	2016	10.6049	-1.3009	23.9469	0	1.8405	0.079869
Female	Estonia	3	3	2016	2021	0.0607	-2.9555	3.1707	0	0.0413	0.967479
Male	Estonia	2	0	1990	1994	6.3743	1.8664	11.0817	1	2.9453	0.007065
Male	Estonia	2	1	1994	2010	-0.7461	-1.2605	-0.229	1	-2.9743	0.006596
Male	Estonia	2	2	2010	2021	1.9892	1.0982	2.888	1	4.6329	0.000106
Both	Eswatini	5	0	1990	1995	0.7322	0.5198	0.945	1	7.3665	2e-06
Both	Eswatini	5	1	1995	1998	1.824	0.8271	2.8308	1	3.9158	0.001376
Both	Eswatini	5	2	1998	2001	4.536	3.1218	5.9697	1	6.9416	5e-06
Both	Eswatini	5	3	2001	2004	1.4496	-0.2702	3.1992	0	1.7941	0.092972
Both	Eswatini	5	4	2004	2010	-0.9944	-1.3998	-0.5874	1	-5.1923	0.000109
Both	Eswatini	5	5	2010	2021	-0.6983	-0.8112	-0.5854	1	-13.1382	0
Female	Eswatini	4	0	1990	1997	1.0385	0.9054	1.1718	1	16.4679	0
Female	Eswatini	4	1	1997	2002	5.5216	5.1019	5.9429	1	28.3321	0
Female	Eswatini	4	2	2002	2005	1.6994	0.0734	3.3517	1	2.1966	0.041389
Female	Eswatini	4	3	2005	2011	-1.4189	-1.7897	-1.0467	1	-7.9675	0
Female	Eswatini	4	4	2011	2021	-0.8067	-0.9354	-0.6778	1	-13.1034	0
Male	Eswatini	4	0	1990	1995	0.6843	0.5154	0.8535	1	8.5355	0
Male	Eswatini	4	1	1995	1998	2.0736	1.2165	2.9379	1	5.1138	7.3e-05
Male	Eswatini	4	2	1998	2002	3.0997	2.4965	3.7065	1	10.9292	0
Male	Eswatini	4	3	2002	2019	-0.4029	-0.4563	-0.3494	1	-15.8002	0
Male	Eswatini	4	4	2019	2021	-2.074	-3.2305	-0.9037	1	-3.7062	0.001616
Both	Ethiopia	3	0	1990	1998	-0.2326	-0.4894	0.0249	0	-1.8788	0.074224
Both	Ethiopia	3	1	1998	2004	-1.5279	-1.9381	-1.116	1	-7.6713	0
Both	Ethiopia	3	2	2004	2015	-0.3044	-0.3867	-0.222	1	-7.6762	0
Both	Ethiopia	3	3	2015	2021	1.1978	1.009	1.3871	1	13.255	0
Female	Ethiopia	3	0	1990	1998	-0.1328	-0.5678	0.3041	0	-0.633	0.533546
Female	Ethiopia	3	1	1998	2007	-1.9807	-2.3014	-1.6588	1	-12.6917	0
Female	Ethiopia	3	2	2007	2015	-0.5867	-0.806	-0.3669	1	-5.5409	1.7e-05
Female	Ethiopia	3	3	2015	2021	2.1804	1.8256	2.5365	1	12.8949	0
Male	Ethiopia	2	0	1990	2004	-1.0529	-1.1466	-0.9591	1	-23.0576	0
Male	Ethiopia	2	1	2004	2016	0.133	0.0601	0.206	1	3.7645	0.000953
Male	Ethiopia	2	2	2016	2021	1.2606	0.9787	1.5433	1	9.2743	0
Both	Fiji	3	0	1990	2002	-1.1392	-1.3182	-0.96	1	-13.1532	0
Both	Fiji	3	1	2002	2005	2.5443	0.2186	4.924	1	2.2775	0.033331
Both	Fiji	3	2	2005	2008	-0.7891	-2.9678	1.4385	0	-0.742	0.46633
Both	Fiji	3	3	2008	2021	0.5966	0.41	0.7835	1	6.6638	1e-06
Female	Fiji	1	0	1990	2001	-1.3857	-1.7355	-1.0346	1	-8.0573	0
Female	Fiji	1	1	2001	2021	0.6225	0.4728	0.7724	1	8.5511	0
Male	Fiji	3	0	1990	2002	-0.8624	-1.1364	-0.5876	1	-6.5079	2e-06
Male	Fiji	3	1	2002	2006	2.6397	0.9249	4.3836	1	3.216	0.004147
Male	Fiji	3	2	2006	2009	-2.1173	-5.3837	1.2619	0	-1.3112	0.203936
Male	Fiji	3	3	2009	2021	0.6123	0.3006	0.925	1	4.0916	0.000522
Both	Finland	3	0	1990	1999	1.4478	1.0373	1.8599	1	7.3726	0
Both	Finland	3	1	1999	2002	-1.3587	-5.5967	3.0696	0	-0.6478	0.524124
Both	Finland	3	2	2002	2013	1.3356	0.9789	1.6936	1	7.8252	0
Both	Finland	3	3	2013	2021	-0.952	-1.5436	-0.3568	1	-3.3205	0.00325
Female	Finland	4	0	1990	1997	3.4052	2.9131	3.8997	1	14.7476	0
Female	Finland	4	1	1997	2004	0.5128	-0.1344	1.1643	0	1.6635	0.11352
Female	Finland	4	2	2004	2007	3.9394	-0.0819	8.1225	0	2.0573	0.054442
Female	Finland	4	3	2007	2015	1.3285	0.7478	1.9126	1	4.8241	0.000136
Female	Finland	4	4	2015	2021	-1.219	-1.9705	-0.4618	1	-3.3745	0.003377
Male	Finland	2	0	1990	2007	-0.2204	-0.4617	0.0214	0	-1.8812	0.072131
Male	Finland	2	1	2007	2011	1.745	-1.7238	5.3362	0	1.0293	0.313599
Male	Finland	2	2	2011	2021	-0.9071	-1.5263	-0.2842	1	-3.001	0.006191
Both	France	3	0	1990	2009	0.0309	-0.0768	0.1387	0	0.5961	0.557455
Both	France	3	1	2009	2012	-6.3996	-9.2398	-3.4705	1	-4.4635	0.000215
Both	France	3	2	2012	2015	2.6821	-0.4761	5.9406	0	1.7619	0.092639
Both	France	3	3	2015	2021	-2.0982	-2.6794	-1.5135	1	-7.4064	0
Female	France	3	0	1990	2009	2.6869	2.5687	2.8051	1	47.9018	0
Female	France	3	1	2009	2012	-0.2831	-4.1902	3.7833	0	-0.1475	0.884134
Female	France	3	2	2012	2015	3.8443	-0.3831	8.2509	0	1.8876	0.072982
Female	France	3	3	2015	2021	-1.7055	-2.5016	-0.9029	1	-4.3991	0.00025
Male	France	3	0	1990	2009	-0.7082	-0.8329	-0.5834	1	-11.7646	0
Male	France	3	1	2009	2012	-8.7302	-12.235	-5.0853	1	-4.8514	8.5e-05
Male	France	3	2	2012	2015	2.1752	-1.8707	6.3879	0	1.1076	0.280549
Male	France	3	3	2015	2021	-2.2781	-3.0577	-1.4921	1	-5.9827	6e-06
Both	Gabon	2	0	1990	2001	0.6493	0.5406	0.7581	1	12.3609	0
Both	Gabon	2	1	2001	2011	-0.6661	-0.8013	-0.5307	1	-10.1298	0
Both	Gabon	2	2	2011	2021	0.7729	0.6482	0.8977	1	12.8389	0
Female	Gabon	2	0	1990	2001	1.2512	1.0913	1.4113	1	16.2376	0
Female	Gabon	2	1	2001	2012	-1.1918	-1.3527	-1.0307	1	-15.1879	0
Female	Gabon	2	2	2012	2021	0.8755	0.6644	1.087	1	8.5888	0
Male	Gabon	3	0	1990	1995	0.6251	0.341	0.91	1	4.5841	0.000161
Male	Gabon	3	1	1995	2011	-0.2467	-0.295	-0.1983	1	-10.5998	0
Male	Gabon	3	2	2011	2015	1.1769	0.6161	1.7408	1	4.3775	0.000263
Male	Gabon	3	3	2015	2021	0.5416	0.3366	0.747	1	5.5046	1.8e-05
Both	Gambia	5	0	1990	1999	0.9639	0.3756	1.5557	1	3.4985	0.003233
Both	Gambia	5	1	1999	2002	-1.7681	-7.5516	4.3772	0	-0.6266	0.540333
Both	Gambia	5	2	2002	2005	3.2783	-2.7468	9.6766	0	1.1438	0.270624
Both	Gambia	5	3	2005	2012	-1.045	-2.0616	-0.0179	1	-2.1685	0.046613
Both	Gambia	5	4	2012	2017	3.4582	1.3242	5.6371	1	3.4768	0.003381
Both	Gambia	5	5	2017	2021	1.0727	-1.2698	3.4707	0	0.9698	0.347508
Female	Gambia	4	0	1990	1999	1.2973	0.6272	1.9719	1	4.0801	0.000703
Female	Gambia	4	1	1999	2002	-1.6359	-8.4806	5.7206	0	-0.4805	0.636678
Female	Gambia	4	2	2002	2005	3.5198	-3.1629	10.6637	0	1.0891	0.290483
Female	Gambia	4	3	2005	2012	-1.2085	-2.3314	-0.0727	1	-2.2346	0.038361
Female	Gambia	4	4	2012	2021	2.8077	2.071	3.5497	1	8.0891	0
Male	Gambia	5	0	1990	1999	0.4166	-0.1299	0.9661	0	1.6237	0.125269
Male	Gambia	5	1	1999	2002	-2.233	-7.7888	3.6574	0	-0.8228	0.423526
Male	Gambia	5	2	2002	2005	2.5459	-3.4693	8.9359	0	0.8865	0.389366
Male	Gambia	5	3	2005	2012	-0.7141	-1.6567	0.2376	0	-1.6012	0.130169
Male	Gambia	5	4	2012	2017	3.0029	0.9749	5.0716	1	3.1713	0.006324
Male	Gambia	5	5	2017	2021	0.7993	-1.3274	2.9719	0	0.7958	0.438565
Both	Georgia	4	0	1990	1999	1.6823	0.4836	2.8953	1	2.9557	0.008462
Both	Georgia	4	1	1999	2007	-3.2934	-4.6552	-1.9121	1	-4.9611	0.000101
Both	Georgia	4	2	2007	2011	12.771	6.2004	19.748	1	4.2063	0.000531
Both	Georgia	4	3	2011	2016	4.1437	1.0783	7.3022	1	2.8551	0.010516
Both	Georgia	4	4	2016	2021	-1.912	-4.0039	0.2256	0	-1.8814	0.076199
Female	Georgia	3	0	1990	1999	4.7949	2.8752	6.7505	1	5.268	3.2e-05
Female	Georgia	3	1	1999	2007	-0.9902	-2.9309	0.9893	0	-1.0454	0.30772
Female	Georgia	3	2	2007	2016	4.886	3.2612	6.5364	1	6.3543	3e-06
Female	Georgia	3	3	2016	2021	0.7316	-2.3345	3.894	0	0.4904	0.62893
Male	Georgia	4	0	1990	1999	0.5733	-0.7904	1.9558	0	0.8797	0.390594
Male	Georgia	4	1	1999	2007	-4.0529	-5.4847	-2.5994	1	-5.7812	1.8e-05
Male	Georgia	4	2	2007	2011	14.7527	8.0477	21.8738	1	4.8019	0.000143
Male	Georgia	4	3	2011	2016	4.2063	0.9427	7.5753	1	2.7205	0.014028
Male	Georgia	4	4	2016	2021	-2.8083	-5.1166	-0.4438	1	-2.4897	0.02279
Both	Germany	3	0	1990	1993	1.6267	-0.6515	3.9571	0	1.4801	0.153706
Both	Germany	3	1	1993	2005	-1.0665	-1.3679	-0.7641	1	-7.3061	0
Both	Germany	3	2	2005	2009	2.2801	-0.0356	4.6494	0	2.0473	0.053348
Both	Germany	3	3	2009	2021	-1.0575	-1.3748	-0.7391	1	-6.8816	1e-06
Female	Germany	5	0	1990	1998	3.1628	2.7609	3.5663	1	17.0028	0
Female	Germany	5	1	1998	2003	0.0553	-1.1336	1.2585	0	0.0986	0.922752
Female	Germany	5	2	2003	2012	2.0302	1.5789	2.4835	1	9.6642	0
Female	Germany	5	3	2012	2016	-2.2371	-4.3041	-0.1255	1	-2.2567	0.039381
Female	Germany	5	4	2016	2019	1.3121	-3.1067	5.9325	0	0.623	0.542611
Female	Germany	5	5	2019	2021	-3.2447	-7.9104	1.6573	0	-1.4226	0.175324
Male	Germany	4	0	1990	1996	-0.2911	-1.0838	0.508	0	-0.7672	0.452916
Male	Germany	4	1	1996	1999	-4.1668	-8.6152	0.4981	0	-1.8813	0.07621
Male	Germany	4	2	1999	2006	-1.1464	-1.8734	-0.414	1	-3.2818	0.004145
Male	Germany	4	3	2006	2009	2.1931	-2.5274	7.1422	0	0.9637	0.347951
Male	Germany	4	4	2009	2021	-1.3114	-1.6488	-0.9728	1	-8.0978	0
Both	Ghana	3	0	1990	2000	0.7054	0.5832	0.8277	1	12.0421	0
Both	Ghana	3	1	2000	2007	-3.4493	-3.6834	-3.2146	1	-30.066	0
Both	Ghana	3	2	2007	2018	2.0057	1.8875	2.1239	1	35.6358	0
Both	Ghana	3	3	2018	2021	1.1214	0.2425	2.0079	1	2.6568	0.014755
Female	Ghana	5	0	1990	1992	1.109	0.2322	1.9934	1	2.699	0.016491
Female	Ghana	5	1	1992	2003	0.1731	0.1075	0.2388	1	5.6257	4.8e-05
Female	Ghana	5	2	2003	2008	-0.8847	-1.12	-0.6489	1	-7.9703	1e-06
Female	Ghana	5	3	2008	2012	1.3261	0.9264	1.7275	1	7.1034	4e-06
Female	Ghana	5	4	2012	2017	2.0904	1.8272	2.3542	1	17.0847	0
Female	Ghana	5	5	2017	2021	0.8627	0.5716	1.1547	1	6.3346	1.3e-05
Male	Ghana	4	0	1990	1997	0.8642	0.3918	1.3389	1	3.851	0.001171
Male	Ghana	4	1	1997	2000	4.0455	0.7958	7.3999	1	2.6258	0.017144
Male	Ghana	4	2	2000	2007	-14.9446	-15.3454	-14.542	1	-72.002	0
Male	Ghana	4	3	2007	2011	4.1089	2.7391	5.497	1	6.3873	5e-06
Male	Ghana	4	4	2011	2021	1.5475	1.2891	1.8065	1	12.6646	0
Both	Global	4	0	1990	1995	0.9325	0.7866	1.0786	1	13.4822	0
Both	Global	4	1	1995	2004	-0.2098	-0.2756	-0.1439	1	-6.6892	3e-06
Both	Global	4	2	2004	2008	0.5404	0.2521	0.8295	1	3.9425	0.000955
Both	Global	4	3	2008	2018	0.8424	0.7737	0.9111	1	25.8556	0
Both	Global	4	4	2018	2021	0.1305	-0.3902	0.654	0	0.5256	0.605595
Female	Global	5	0	1990	1996	1.3026	1.1664	1.439	1	20.5074	0
Female	Global	5	1	1996	2004	0.0033	-0.0947	0.1014	0	0.0717	0.943763
Female	Global	5	2	2004	2009	0.6112	0.3938	0.8291	1	6.0036	2.4e-05
Female	Global	5	3	2009	2014	1.0647	0.8256	1.3044	1	9.5293	0
Female	Global	5	4	2014	2017	2.0301	1.1673	2.9003	1	5.0443	0.000145
Female	Global	5	5	2017	2021	0.4707	0.1623	0.78	1	3.2554	0.005324
Male	Global	4	0	1990	1995	0.7015	0.5298	0.8735	1	8.6055	0
Male	Global	4	1	1995	1999	-0.6167	-0.9629	-0.2693	1	-3.7248	0.001551
Male	Global	4	2	1999	2005	-0.1883	-0.3255	-0.0509	1	-2.8788	0.009993
Male	Global	4	3	2005	2016	0.6694	0.6108	0.7279	1	24.0941	0
Male	Global	4	4	2016	2021	0.1447	-0.1524	0.4426	0	1.0224	0.320152
Both	Greece	2	0	1990	2006	0.7073	0.5672	0.8476	1	10.4517	0
Both	Greece	2	1	2006	2009	-0.9639	-4.754	2.9771	0	-0.5123	0.613139
Both	Greece	2	2	2009	2021	1.6466	1.413	1.8807	1	14.6495	0
Female	Greece	3	0	1990	1993	-0.0242	-1.8819	1.8687	0	-0.0268	0.978873
Female	Greece	3	1	1993	2003	2.0885	1.721	2.4574	1	11.9183	0
Female	Greece	3	2	2003	2009	0.008	-0.9317	0.9567	0	0.0176	0.986099
Female	Greece	3	3	2009	2021	1.4457	1.1859	1.7062	1	11.6404	0
Male	Greece	1	0	1990	2011	0.1513	0.0183	0.2844	1	2.3346	0.02725
Male	Greece	1	1	2011	2021	1.8357	1.3816	2.2919	1	8.3506	0
Both	Greenland	1	0	1990	2011	-2.0942	-2.2401	-1.9482	1	-29.1371	0
Both	Greenland	1	1	2011	2021	-0.2843	-0.8439	0.2784	0	-1.0381	0.308418
Female	Greenland	4	0	1990	1997	-1.4991	-2.1365	-0.8575	1	-4.8879	0.000118
Female	Greenland	4	1	1997	2000	-6.8584	-11.7904	-1.6507	1	-2.7437	0.013351
Female	Greenland	4	2	2000	2004	0.7365	-1.8663	3.4084	0	0.5889	0.563234
Female	Greenland	4	3	2004	2012	-4.2486	-4.9587	-3.5331	1	-12.2525	0
Female	Greenland	4	4	2012	2021	0.1323	-0.419	0.6867	0	0.503	0.621032
Male	Greenland	3	0	1990	1998	-2.2482	-2.8528	-1.6399	1	-7.6218	0
Male	Greenland	3	1	1998	2001	1.3635	-3.3412	6.2973	0	0.5926	0.559769
Male	Greenland	3	2	2001	2006	-3.7201	-5.2493	-2.1662	1	-4.9243	7.2e-05
Male	Greenland	3	3	2006	2021	-0.2684	-0.5383	0.0023	0	-2.062	0.051794
Both	Grenada	1	0	1990	2009	0.6291	0.3277	0.9314	1	4.2893	0.000205
Both	Grenada	1	1	2009	2021	-2.1799	-2.8314	-1.524	1	-6.7672	0
Female	Grenada	2	0	1990	2000	-3.3369	-4.2939	-2.3703	1	-7.0397	0
Female	Grenada	2	1	2000	2014	1.489	0.8714	2.1104	1	4.9978	4.2e-05
Female	Grenada	2	2	2014	2021	-0.6781	-2.4256	1.1007	0	-0.7911	0.436627
Male	Grenada	4	0	1990	1995	0.5692	-2.2963	3.5188	0	0.4125	0.684817
Male	Grenada	4	1	1995	2009	3.1699	2.5594	3.7842	1	11.0453	0
Male	Grenada	4	2	2009	2012	-12.6181	-22.1644	-1.901	1	-2.4495	0.024771
Male	Grenada	4	3	2012	2015	1.7187	-9.8382	14.757	0	0.2969	0.769978
Male	Grenada	4	4	2015	2021	-5.2187	-7.1973	-3.198	1	-5.3377	4.5e-05
Both	Guam	5	0	1990	1993	-6.4068	-9.5262	-3.1798	1	-4.1634	0.000832
Both	Guam	5	1	1993	1996	6.2626	-0.3757	13.3432	0	2.0071	0.063111
Both	Guam	5	2	1996	1999	-1.2094	-6.9134	4.8442	0	-0.4361	0.668989
Both	Guam	5	3	1999	2002	7.7626	1.1564	14.8002	1	2.5188	0.023612
Both	Guam	5	4	2002	2019	3.2075	2.9409	3.4747	1	26.0184	0
Both	Guam	5	5	2019	2021	-8.1752	-15.6847	0.0031	0	-2.1307	0.050074
Female	Guam	5	0	1990	1994	-6.4435	-11.1046	-1.5381	1	-2.7779	0.014072
Female	Guam	5	1	1994	1997	5.1186	-8.4368	20.6807	0	0.7707	0.452865
Female	Guam	5	2	1997	2000	-11.984	-23.4052	1.1403	0	-1.9576	0.069152
Female	Guam	5	3	2000	2004	14.9079	7.2797	23.0785	1	4.3118	0.000617
Female	Guam	5	4	2004	2019	1.2296	0.5227	1.9415	1	3.7172	0.002065
Female	Guam	5	5	2019	2021	-10.1974	-26.4532	9.6512	0	-1.148	0.268936
Male	Guam	4	0	1990	1994	-2.64	-5.4625	0.2668	0	-1.9106	0.072113
Male	Guam	4	1	1994	2002	6.2775	5.0505	7.5188	1	11.0151	0
Male	Guam	4	2	2002	2007	1.5588	-1.45	4.6595	0	1.0806	0.294154
Male	Guam	4	3	2007	2018	4.5078	3.7994	5.2211	1	13.6192	0
Male	Guam	4	4	2018	2021	-3.7819	-8.7631	1.4712	0	-1.5237	0.144958
Both	Guatemala	4	0	1990	1993	6.539	2.4218	10.8217	1	3.3765	0.003362
Both	Guatemala	4	1	1993	1996	-5.2945	-12.5107	2.5168	0	-1.442	0.166472
Both	Guatemala	4	2	1996	2005	-0.2286	-1.0766	0.6267	0	-0.5633	0.580167
Both	Guatemala	4	3	2005	2008	-4.5554	-11.5385	2.979	0	-1.2892	0.213646
Both	Guatemala	4	4	2008	2021	-0.6235	-1.1072	-0.1375	1	-2.6932	0.014864
Female	Guatemala	4	0	1990	1992	7.838	-1.6036	18.1855	0	1.7302	0.100696
Female	Guatemala	4	1	1992	2000	-2.1502	-3.3551	-0.9303	1	-3.6858	0.001691
Female	Guatemala	4	2	2000	2005	1.6225	-1.4427	4.7829	0	1.1041	0.284106
Female	Guatemala	4	3	2005	2008	-4.7165	-13.5391	5.0064	0	-1.0446	0.310014
Female	Guatemala	4	4	2008	2021	0.122	-0.483	0.7307	0	0.4226	0.677622
Male	Guatemala	1	0	1990	1993	5.3377	-2.2374	13.4998	0	1.4297	0.164273
Male	Guatemala	1	1	1993	2021	-1.8664	-2.1006	-1.6316	1	-16.1759	0
Both	Guinea	3	0	1990	1999	0.7609	0.6936	0.8282	1	23.5925	0
Both	Guinea	3	1	1999	2007	0.3233	0.2286	0.418	1	7.1115	1e-06
Both	Guinea	3	2	2007	2011	1.5312	1.1647	1.899	1	8.7398	0
Both	Guinea	3	3	2011	2021	0.467	0.3981	0.5358	1	14.1388	0
Female	Guinea	5	0	1990	1993	0.5758	0.1601	0.9931	1	2.955	0.009833
Female	Guinea	5	1	1993	1996	-0.1101	-0.8831	0.6688	0	-0.3024	0.766524
Female	Guinea	5	2	1996	1999	0.8166	0.0863	1.5522	1	2.3845	0.030742
Female	Guinea	5	3	1999	2007	0.1859	0.0906	0.2813	1	4.1596	0.000839
Female	Guinea	5	4	2007	2014	0.7112	0.5785	0.8441	1	11.4538	0
Female	Guinea	5	5	2014	2021	0.4827	0.3555	0.6101	1	8.1005	1e-06
Male	Guinea	3	0	1990	1998	1.2145	1.1377	1.2914	1	33.067	0
Male	Guinea	3	1	1998	2007	0.4156	0.3452	0.4861	1	12.2907	0
Male	Guinea	3	2	2007	2011	2.1907	1.8409	2.5416	1	13.145	0
Male	Guinea	3	3	2011	2021	0.4679	0.4051	0.5308	1	15.5189	0
Both	Guinea-Bissau	2	0	1990	1999	2.2481	2.1539	2.3423	1	49.8024	0
Both	Guinea-Bissau	2	1	1999	2019	0.7494	0.723	0.7758	1	58.8099	0
Both	Guinea-Bissau	2	2	2019	2021	0.2895	-0.6556	1.2435	0	0.6301	0.534592
Female	Guinea-Bissau	4	0	1990	1999	2.4583	2.3824	2.5342	1	68.8575	0
Female	Guinea-Bissau	4	1	1999	2007	0.8776	0.7832	0.9721	1	19.6028	0
Female	Guinea-Bissau	4	2	2007	2012	0.4254	0.207	0.6443	1	4.0958	0.000678
Female	Guinea-Bissau	4	3	2012	2019	0.886	0.7557	1.0164	1	14.3392	0
Female	Guinea-Bissau	4	4	2019	2021	-0.1765	-0.9995	0.6533	0	-0.4484	0.659246
Male	Guinea-Bissau	2	0	1990	1999	1.6391	1.538	1.7402	1	33.7459	0
Male	Guinea-Bissau	2	1	1999	2003	0.0567	-0.411	0.5267	0	0.2499	0.8048
Male	Guinea-Bissau	2	2	2003	2021	0.7438	0.7143	0.7734	1	52.1139	0
Both	Guyana	3	0	1990	1994	-4.3855	-6.2186	-2.5167	1	-4.818	9.2e-05
Both	Guyana	3	1	1994	2000	2.5328	1.1789	3.9049	1	3.9131	0.0008
Both	Guyana	3	2	2000	2005	-1.1763	-3.0747	0.7592	0	-1.2687	0.218435
Both	Guyana	3	3	2005	2021	0.4238	0.1034	0.7452	1	2.7522	0.011941
Female	Guyana	4	0	1990	1995	-2.8765	-4.7669	-0.9486	1	-3.1197	0.005919
Female	Guyana	4	1	1995	1998	4.665	-3.8567	13.9419	0	1.1279	0.274157
Female	Guyana	4	2	1998	2006	-0.0731	-1.2019	1.0685	0	-0.1353	0.893854
Female	Guyana	4	3	2006	2009	-4.0617	-11.5322	4.0395	0	-1.0746	0.296739
Female	Guyana	4	4	2009	2021	0.5843	-0.1099	1.2834	0	1.7673	0.094133
Male	Guyana	5	0	1990	1992	-8.1	-14.1252	-1.6521	1	-2.6551	0.018008
Male	Guyana	5	1	1992	1997	-0.4222	-2.5596	1.762	0	-0.4157	0.683549
Male	Guyana	5	2	1997	2000	4.998	-2.1974	12.7228	0	1.4643	0.163744
Male	Guyana	5	3	2000	2005	-2.2327	-4.3338	-0.0855	1	-2.2153	0.042628
Male	Guyana	5	4	2005	2011	2.107	0.641	3.5943	1	3.0732	0.007729
Male	Guyana	5	5	2011	2021	0.0428	-0.6531	0.7436	0	0.1306	0.897825
Both	Haiti	1	0	1990	1998	-0.7416	-0.8743	-0.6087	1	-11.4166	0
Both	Haiti	1	1	1998	2021	-0.0674	-0.0944	-0.0403	1	-5.1142	2.2e-05
Female	Haiti	3	0	1990	1998	-0.7874	-0.8913	-0.6834	1	-15.685	0
Female	Haiti	3	1	1998	2005	0.3647	0.1989	0.5309	1	4.5778	0.000163
Female	Haiti	3	2	2005	2008	-0.9131	-1.9371	0.1215	0	-1.8365	0.080482
Female	Haiti	3	3	2008	2021	-0.4322	-0.4881	-0.3763	1	-16.0378	0
Male	Haiti	1	0	1990	2002	-0.6587	-0.7665	-0.5507	1	-12.4848	0
Male	Haiti	1	1	2002	2021	0.1614	0.1081	0.2146	1	6.2197	1e-06
Both	High-middle SDI	3	0	1990	1994	2.0278	1.5076	2.5507	1	8.1676	0
Both	High-middle SDI	3	1	1994	1998	-1.4824	-2.2	-0.7596	1	-4.2487	0.000358
Both	High-middle SDI	3	2	1998	2003	-0.412	-0.8716	0.0498	0	-1.8557	0.07759
Both	High-middle SDI	3	3	2003	2021	0.4864	0.4125	0.5604	1	13.7122	0
Female	High-middle SDI	5	0	1990	1994	1.7179	1.178	2.2606	1	6.8223	6e-06
Female	High-middle SDI	5	1	1994	2003	0.0208	-0.1526	0.1945	0	0.2552	0.802046
Female	High-middle SDI	5	2	2003	2008	1.6921	1.2119	2.1745	1	7.5567	2e-06
Female	High-middle SDI	5	3	2008	2014	0.8599	0.4721	1.2492	1	4.7373	0.000265
Female	High-middle SDI	5	4	2014	2018	2.1532	1.1001	3.2173	1	4.3817	0.000536
Female	High-middle SDI	5	5	2018	2021	-0.044	-1.3541	1.2836	0	-0.071	0.944314
Male	High-middle SDI	3	0	1990	1994	1.8547	1.2663	2.4466	1	6.596	2e-06
Male	High-middle SDI	3	1	1994	1998	-2.0266	-2.8415	-1.2049	1	-5.0977	4.8e-05
Male	High-middle SDI	3	2	1998	2004	-0.5808	-0.9422	-0.2182	1	-3.3271	0.003201
Male	High-middle SDI	3	3	2004	2021	0.166	0.0657	0.2663	1	3.443	0.002439
Both	High SDI	4	0	1990	1993	-0.059	-0.7037	0.5899	0	-0.1915	0.85024
Both	High SDI	4	1	1993	1996	1.5139	0.1769	2.8688	1	2.3809	0.02852
Both	High SDI	4	2	1996	2004	-0.352	-0.5334	-0.1703	1	-4.0657	0.000726
Both	High SDI	4	3	2004	2016	0.3182	0.212	0.4245	1	6.3028	6e-06
Both	High SDI	4	4	2016	2021	-1.1317	-1.5436	-0.7181	1	-5.728	2e-05
Female	High SDI	4	0	1990	1993	0.6268	-0.0366	1.2946	0	1.9846	0.062643
Female	High SDI	4	1	1993	1997	2.0093	1.3469	2.676	1	6.4157	5e-06
Female	High SDI	4	2	1997	2004	-0.22	-0.4727	0.0334	0	-1.8245	0.084719
Female	High SDI	4	3	2004	2016	0.901	0.7788	1.0234	1	15.5446	0
Female	High SDI	4	4	2016	2021	-0.8149	-1.2842	-0.3434	1	-3.6247	0.001938
Male	High SDI	4	0	1990	1993	-0.4504	-1.2977	0.4041	0	-1.1097	0.281734
Male	High SDI	4	1	1993	1996	0.9508	-0.7794	2.7111	0	1.15	0.265176
Male	High SDI	4	2	1996	2004	-0.6264	-0.8559	-0.3965	1	-5.7119	2e-05
Male	High SDI	4	3	2004	2016	-0.0013	-0.1302	0.1277	0	-0.0217	0.982941
Male	High SDI	4	4	2016	2021	-1.3551	-1.838	-0.8699	1	-5.8416	1.6e-05
Both	Honduras	4	0	1990	1994	1.0976	0.4348	1.7649	1	3.4865	0.002635
Both	Honduras	4	1	1994	1997	3.6839	1.3343	6.088	1	3.3158	0.003845
Both	Honduras	4	2	1997	2009	0.8001	0.6112	0.9893	1	8.9274	0
Both	Honduras	4	3	2009	2012	2.4272	-0.7108	5.6643	0	1.6193	0.122773
Both	Honduras	4	4	2012	2021	0.2586	-0.0259	0.5439	0	1.9096	0.072255
Female	Honduras	2	0	1990	1994	1.5721	0.3998	2.7581	1	2.7732	0.010565
Female	Honduras	2	1	1994	1997	6.4647	2.1306	10.9828	1	3.1108	0.004762
Female	Honduras	2	2	1997	2021	0.8885	0.7767	1.0004	1	16.467	0
Male	Honduras	4	0	1990	1998	0.669	0.6077	0.7303	1	23.0031	0
Male	Honduras	4	1	1998	2002	1.3445	0.9915	1.6988	1	8.0406	0
Male	Honduras	4	2	2002	2009	0.2589	0.1399	0.3781	1	4.5723	0.000236
Male	Honduras	4	3	2009	2012	3.2487	2.543	3.9592	1	9.7941	0
Male	Honduras	4	4	2012	2021	0.2534	0.1835	0.3235	1	7.6156	0
Both	Hungary	3	0	1990	1993	6.6373	4.5229	8.7946	1	6.6729	1e-06
Both	Hungary	3	1	1993	2001	1.8828	1.343	2.4255	1	7.3015	0
Both	Hungary	3	2	2001	2006	-0.5458	-1.9241	0.8518	0	-0.8156	0.423878
Both	Hungary	3	3	2006	2021	-1.7342	-1.9076	-1.5605	1	-20.6039	0
Female	Hungary	4	0	1990	1993	6.1666	2.9279	9.5072	1	4.0579	0.000738
Female	Hungary	4	1	1993	1996	0.7075	-4.9283	6.6773	0	0.2572	0.799944
Female	Hungary	4	2	1996	2001	5.0804	3.0245	7.1774	1	5.2691	5.2e-05
Female	Hungary	4	3	2001	2016	-0.0865	-0.376	0.2039	0	-0.6264	0.53893
Female	Hungary	4	4	2016	2021	1.7348	-0.1254	3.6297	0	1.9581	0.065902
Male	Hungary	3	0	1990	1993	6.8043	4.8239	8.8222	1	7.3141	0
Male	Hungary	3	1	1993	2000	1.6293	0.9838	2.2789	1	5.275	3.1e-05
Male	Hungary	3	2	2000	2006	-0.4119	-1.3961	0.5822	0	-0.8642	0.397258
Male	Hungary	3	3	2006	2021	-2.3403	-2.521	-2.1593	1	-26.5927	0
Both	Iceland	4	0	1990	1993	-0.0436	-1.2589	1.1866	0	-0.0749	0.941082
Both	Iceland	4	1	1993	1996	3.0682	0.4915	5.7109	1	2.5078	0.021949
Both	Iceland	4	2	1996	2005	-0.9176	-1.1997	-0.6347	1	-6.7937	2e-06
Both	Iceland	4	3	2005	2011	1.3245	0.7134	1.9392	1	4.5702	0.000237
Both	Iceland	4	4	2011	2021	-0.1712	-0.4224	0.0806	0	-1.4291	0.170106
Female	Iceland	3	0	1990	2000	2.5008	2.0626	2.941	1	11.9882	0
Female	Iceland	3	1	2000	2004	-1.7397	-4.4423	1.0393	0	-1.3086	0.2048
Female	Iceland	3	2	2004	2011	2.9125	1.9094	3.9255	1	6.0953	5e-06
Female	Iceland	3	3	2011	2021	-0.6039	-1.1489	-0.0558	1	-2.2908	0.032418
Male	Iceland	5	0	1990	1993	-0.8411	-2.5253	0.8722	0	-1.051	0.309911
Male	Iceland	5	1	1993	1997	1.7386	-0.0884	3.5991	0	2.0274	0.060778
Male	Iceland	5	2	1997	2000	-4.401	-7.855	-0.8175	1	-2.6069	0.019824
Male	Iceland	5	3	2000	2015	-0.5148	-0.6952	-0.3341	1	-6.0622	2.2e-05
Male	Iceland	5	4	2015	2019	1.8989	-0.086	3.9233	0	2.0382	0.059563
Male	Iceland	5	5	2019	2021	-2.2191	-6.1086	1.8316	0	-1.1784	0.257003
Both	India	5	0	1990	1992	-0.0015	-1.4958	1.5154	0	-0.0022	0.998283
Both	India	5	1	1992	1995	2.1209	0.7378	3.5229	1	3.2804	0.005058
Both	India	5	2	1995	2000	-0.5123	-0.9377	-0.085	1	-2.5541	0.022018
Both	India	5	3	2000	2010	0.3331	0.2228	0.4435	1	6.4465	1.1e-05
Both	India	5	4	2010	2018	2.1107	1.9566	2.2651	1	29.4702	0
Both	India	5	5	2018	2021	1.1176	0.3462	1.8948	1	3.0934	0.007416
Female	India	4	0	1990	1996	1.4591	0.9515	1.9691	1	6.0686	1e-05
Female	India	4	1	1996	2000	-0.7288	-1.9981	0.557	0	-1.1941	0.247954
Female	India	4	2	2000	2010	0.0659	-0.1217	0.254	0	0.7378	0.470148
Female	India	4	3	2010	2018	3.0417	2.7822	3.3017	1	24.9734	0
Female	India	4	4	2018	2021	-0.0316	-1.3476	1.3019	0	-0.0501	0.960586
Male	India	5	0	1990	1992	0.0846	-1.0473	1.2294	0	0.1585	0.876201
Male	India	5	1	1992	1995	1.8586	0.8048	2.9233	1	3.7744	0.001837
Male	India	5	2	1995	2000	-0.201	-0.5092	0.1082	0	-1.3865	0.185857
Male	India	5	3	2000	2006	0.3836	0.1825	0.5851	1	4.0699	0.001006
Male	India	5	4	2006	2012	0.9481	0.7688	1.1278	1	11.3095	0
Male	India	5	5	2012	2021	1.7329	1.6355	1.8304	1	38.2349	0
Both	Indonesia	5	0	1990	1993	2.0585	1.7229	2.3953	1	13.1842	0
Both	Indonesia	5	1	1993	2000	0.5115	0.4009	0.6222	1	9.8739	0
Both	Indonesia	5	2	2000	2006	0.0536	-0.0954	0.2027	0	0.7661	0.455531
Both	Indonesia	5	3	2006	2011	1.0286	0.8229	1.2348	1	10.7001	0
Both	Indonesia	5	4	2011	2015	0.3143	-0.0432	0.673	0	1.8736	0.080607
Both	Indonesia	5	5	2015	2021	1.0586	0.9318	1.1856	1	17.8698	0
Female	Indonesia	5	0	1990	1993	2.516	2.1577	2.8755	1	15.1289	0
Female	Indonesia	5	1	1993	2000	0.7205	0.6026	0.8384	1	13.0722	0
Female	Indonesia	5	2	2000	2005	-0.9475	-1.1638	-0.7308	1	-9.2838	0
Female	Indonesia	5	3	2005	2011	0.5257	0.3651	0.6865	1	6.9904	4e-06
Female	Indonesia	5	4	2011	2015	0.0522	-0.3515	0.4575	0	0.2752	0.786885
Female	Indonesia	5	5	2015	2021	0.8731	0.729	1.0174	1	12.9612	0
Male	Indonesia	5	0	1990	1993	1.7791	1.4514	2.1079	1	11.6558	0
Male	Indonesia	5	1	1993	1997	0.0657	-0.2346	0.367	0	0.466	0.647941
Male	Indonesia	5	2	1997	2006	0.7187	0.6479	0.7894	1	21.7301	0
Male	Indonesia	5	3	2006	2011	1.3087	1.09	1.5279	1	12.8224	0
Male	Indonesia	5	4	2011	2015	0.5463	0.1597	0.9344	1	3.0145	0.008711
Male	Indonesia	5	5	2015	2021	1.1908	1.0599	1.322	1	19.4824	0
Both	Iran (Islamic Republic of)	5	0	1990	2002	1.5628	1.407	1.7189	1	21.5242	0
Both	Iran (Islamic Republic of)	5	1	2002	2007	-0.4336	-1.1931	0.3318	0	-1.2094	0.245225
Both	Iran (Islamic Republic of)	5	2	2007	2011	2.454	1.0726	3.8541	1	3.8068	0.001719
Both	Iran (Islamic Republic of)	5	3	2011	2015	5.8554	4.5876	7.1386	1	10.0664	0
Both	Iran (Islamic Republic of)	5	4	2015	2019	-0.0249	-1.2145	1.1791	0	-0.0443	0.965281
Both	Iran (Islamic Republic of)	5	5	2019	2021	-3.8822	-6.3157	-1.3855	1	-3.2911	0.004949
Female	Iran (Islamic Republic of)	5	0	1990	2002	1.3973	1.2239	1.571	1	17.2785	0
Female	Iran (Islamic Republic of)	5	1	2002	2007	-0.456	-1.2327	0.3268	0	-1.2437	0.232705
Female	Iran (Islamic Republic of)	5	2	2007	2010	2.3524	-0.3539	5.1321	0	1.8495	0.084195
Female	Iran (Islamic Republic of)	5	3	2010	2015	6.308	5.5112	7.1107	1	17.3313	0
Female	Iran (Islamic Republic of)	5	4	2015	2019	0.0171	-1.0562	1.1021	0	0.0338	0.973453
Female	Iran (Islamic Republic of)	5	5	2019	2021	-3.8319	-6.2012	-1.4028	1	-3.3385	0.00449
Male	Iran (Islamic Republic of)	5	0	1990	2003	1.7244	1.5618	1.8872	1	22.7841	0
Male	Iran (Islamic Republic of)	5	1	2003	2006	-1.1398	-3.6246	1.4091	0	-0.9599	0.352347
Male	Iran (Islamic Republic of)	5	2	2006	2011	1.724	0.8672	2.5881	1	4.3073	0.000623
Male	Iran (Islamic Republic of)	5	3	2011	2015	5.0988	3.6173	6.6015	1	7.4664	2e-06
Male	Iran (Islamic Republic of)	5	4	2015	2019	-0.0822	-1.3937	1.2468	0	-0.1326	0.896254
Male	Iran (Islamic Republic of)	5	5	2019	2021	-3.9656	-6.5932	-1.2641	1	-3.1088	0.007186
Both	Iraq	5	0	1990	1993	0.4763	-0.2476	1.2054	0	1.4007	0.181654
Both	Iraq	5	1	1993	1997	-0.9107	-1.6445	-0.1715	1	-2.6237	0.019173
Both	Iraq	5	2	1997	2003	0.2664	-0.1056	0.6398	0	1.5256	0.147908
Both	Iraq	5	3	2003	2006	-0.5072	-2.273	1.2905	0	-0.6052	0.554088
Both	Iraq	5	4	2006	2018	1.227	1.1175	1.3365	1	24.0358	0
Both	Iraq	5	5	2018	2021	2.5525	1.7797	3.3311	1	7.1024	4e-06
Female	Iraq	5	0	1990	1993	0.8186	-0.0595	1.7043	0	1.9865	0.065559
Female	Iraq	5	1	1993	1996	-0.705	-2.4371	1.0579	0	-0.8569	0.404981
Female	Iraq	5	2	1996	2007	0.5014	0.3482	0.6549	1	6.9861	4e-06
Female	Iraq	5	3	2007	2013	1.9924	1.5599	2.4266	1	9.8968	0
Female	Iraq	5	4	2013	2017	0.597	-0.3793	1.5829	0	1.3008	0.212948
Female	Iraq	5	5	2017	2021	2.3057	1.671	2.9445	1	7.8065	1e-06
Male	Iraq	4	0	1990	1993	0.2815	-0.4253	0.9933	0	0.8349	0.414702
Male	Iraq	4	1	1993	1996	-1.2824	-2.66	0.1147	0	-1.9295	0.069584
Male	Iraq	4	2	1996	2007	-0.3824	-0.4964	-0.2682	1	-7.0286	1e-06
Male	Iraq	4	3	2007	2017	0.9754	0.8482	1.1028	1	16.1709	0
Male	Iraq	4	4	2017	2021	2.5563	2.1093	3.0053	1	12.1407	0
Both	Ireland	5	0	1990	1998	0.1106	-0.3124	0.5355	0	0.5565	0.586082
Both	Ireland	5	1	1998	2001	-5.016	-8.8188	-1.0547	1	-2.6846	0.016976
Both	Ireland	5	2	2001	2010	0.431	-0.0002	0.8641	0	2.1306	0.050081
Both	Ireland	5	3	2010	2013	3.0263	-0.8967	7.1045	0	1.6369	0.122451
Both	Ireland	5	4	2013	2019	-0.6131	-1.5616	0.3445	0	-1.3671	0.191736
Both	Ireland	5	5	2019	2021	-7.1844	-11.2684	-2.9125	1	-3.5315	0.003022
Female	Ireland	4	0	1990	1994	3.8292	2.2956	5.3859	1	5.3053	4.8e-05
Female	Ireland	4	1	1994	2003	-0.1669	-0.7162	0.3855	0	-0.636	0.532785
Female	Ireland	4	2	2003	2015	2.1731	1.798	2.5495	1	12.2825	0
Female	Ireland	4	3	2015	2019	-1.0427	-3.9182	1.9189	0	-0.7468	0.464847
Female	Ireland	4	4	2019	2021	-6.2229	-11.9464	-0.1273	1	-2.1434	0.045992
Male	Ireland	5	0	1990	1998	-0.5012	-0.8896	-0.1114	1	-2.7388	0.015225
Male	Ireland	5	1	1998	2001	-6.3148	-9.8674	-2.6222	1	-3.5966	0.002644
Male	Ireland	5	2	2001	2010	-0.3217	-0.7456	0.104	0	-1.6113	0.127943
Male	Ireland	5	3	2010	2013	2.4982	-1.29	6.4318	0	1.3966	0.182867
Male	Ireland	5	4	2013	2019	-0.7233	-1.6626	0.2249	0	-1.6277	0.124402
Male	Ireland	5	5	2019	2021	-7.3817	-11.1496	-3.4539	1	-3.9353	0.001323
Both	Israel	2	0	1990	2000	2.469	1.7175	3.226	1	6.8385	0
Both	Israel	2	1	2000	2003	-3.1773	-11.4873	5.9129	0	-0.7426	0.464912
Both	Israel	2	2	2003	2021	0.1072	-0.2182	0.4337	0	0.6792	0.503494
Female	Israel	5	0	1990	2000	2.8388	2.2782	3.4024	1	10.9152	0
Female	Israel	5	1	2000	2003	-4.1307	-11.0667	3.3462	0	-1.1973	0.249779
Female	Israel	5	2	2003	2006	4.1154	-3.802	12.6844	0	1.0868	0.294263
Female	Israel	5	3	2006	2009	-5.9036	-12.924	1.6829	0	-1.6727	0.11511
Female	Israel	5	4	2009	2012	8.7906	-0.0641	18.4298	0	2.1153	0.051544
Female	Israel	5	5	2012	2021	-0.7311	-1.5464	0.0909	0	-1.8967	0.0773
Male	Israel	1	0	1990	1999	1.9705	0.9277	3.0241	1	3.895	0.000584
Male	Israel	1	1	1999	2021	-0.7583	-1.0275	-0.4884	1	-5.7501	4e-06
Both	Italy	3	0	1990	1999	-0.2919	-0.5545	-0.0285	1	-2.3047	0.03149
Both	Italy	3	1	1999	2013	-1.1731	-1.329	-1.0169	1	-15.5403	0
Both	Italy	3	2	2013	2018	1.7227	0.6741	2.7823	1	3.428	0.002526
Both	Italy	3	3	2018	2021	-2.6896	-4.4493	-0.8975	1	-3.107	0.005336
Female	Italy	4	0	1990	1994	0.7856	-0.8558	2.4542	0	1.0012	0.329999
Female	Italy	4	1	1994	2000	3.3274	1.9982	4.674	1	5.3113	4.8e-05
Female	Italy	4	2	2000	2003	-1.1439	-6.5517	4.5769	0	-0.4296	0.672558
Female	Italy	4	3	2003	2018	1.3475	1.0405	1.6554	1	9.2683	0
Female	Italy	4	4	2018	2021	-1.9804	-5.3364	1.4946	0	-1.2063	0.243325
Male	Italy	3	0	1990	1997	-1.0016	-1.482	-0.5188	1	-4.303	0.000315
Male	Italy	3	1	1997	2013	-2.0811	-2.2342	-1.9277	1	-27.9467	0
Male	Italy	3	2	2013	2018	1.218	-0.0691	2.5216	0	1.9674	0.062492
Male	Italy	3	3	2018	2021	-2.5026	-4.641	-0.3162	1	-2.3766	0.02706
Both	Jamaica	0	0	1990	2021	0.084	-0.3566	0.5266	0	0.3886	0.700324
Female	Jamaica	3	0	1990	1994	-3.3956	-5.7357	-0.9975	1	-2.9299	0.008004
Female	Jamaica	3	1	1994	2002	2.3489	1.1819	3.5294	1	4.2103	0.000393
Female	Jamaica	3	2	2002	2009	-1.9507	-3.0792	-0.8092	1	-3.5393	0.001943
Female	Jamaica	3	3	2009	2021	1.0615	0.4077	1.7194	1	3.3836	0.002804
Male	Jamaica	0	0	1990	2021	0.1531	-0.5202	0.8309	0	0.4631	0.646611
Both	Japan	4	0	1990	1993	1.3069	-0.3715	3.0135	0	1.6329	0.119863
Both	Japan	4	1	1993	1996	10.845	7.2135	14.5995	1	6.494	4e-06
Both	Japan	4	2	1996	2004	-0.288	-0.7573	0.1834	0	-1.2848	0.215158
Both	Japan	4	3	2004	2012	2.1987	1.6168	2.7839	1	8.0017	0
Both	Japan	4	4	2012	2021	-1.2009	-1.7027	-0.6965	1	-4.9845	9.6e-05
Female	Japan	4	0	1990	1994	3.2645	1.7878	4.7626	1	4.6855	0.000184
Female	Japan	4	1	1994	1997	8.6923	3.6072	14.027	1	3.6547	0.001813
Female	Japan	4	2	1997	2004	-0.2641	-1.1171	0.5962	0	-0.6469	0.525865
Female	Japan	4	3	2004	2012	2.4317	1.6255	3.2444	1	6.3878	5e-06
Female	Japan	4	4	2012	2021	-1.2233	-1.8779	-0.5643	1	-3.8891	0.001075
Male	Japan	4	0	1990	1993	0.8916	-0.6352	2.442	0	1.223	0.237105
Male	Japan	4	1	1993	1996	11.3795	8.0258	14.8373	1	7.4059	1e-06
Male	Japan	4	2	1996	2004	-0.7469	-1.1563	-0.3358	1	-3.8104	0.001281
Male	Japan	4	3	2004	2013	1.8556	1.4366	2.2764	1	9.3704	0
Male	Japan	4	4	2013	2021	-1.6172	-2.1388	-1.0928	1	-6.4435	5e-06
Both	Jordan	4	0	1990	2006	0.5046	0.4122	0.5972	1	11.4912	0
Both	Jordan	4	1	2006	2009	-0.5388	-2.5551	1.5192	0	-0.5542	0.586231
Both	Jordan	4	2	2009	2014	1.9259	1.2266	2.6301	1	5.8211	1.6e-05
Both	Jordan	4	3	2014	2018	-2.3665	-3.699	-1.0156	1	-3.6615	0.001785
Both	Jordan	4	4	2018	2021	0.2391	-1.4344	1.9411	0	0.2981	0.769067
Female	Jordan	3	0	1990	2006	1.541	1.2952	1.7875	1	13.1216	0
Female	Jordan	3	1	2006	2009	-5.923	-10.8619	-0.7104	1	-2.3545	0.028355
Female	Jordan	3	2	2009	2013	1.7639	-1.0689	4.6779	0	1.288	0.211754
Female	Jordan	3	3	2013	2021	-1.7891	-2.6705	-0.8998	1	-4.1648	0.000438
Male	Jordan	5	0	1990	1996	0.3533	0.1011	0.6062	1	2.9871	0.009212
Male	Jordan	5	1	1996	2002	-0.754	-1.0988	-0.408	1	-4.6354	0.000323
Male	Jordan	5	2	2002	2006	0.8578	0.1886	1.5313	1	2.735	0.015343
Male	Jordan	5	3	2006	2014	2.2137	2.0423	2.3854	1	27.8054	0
Male	Jordan	5	4	2014	2018	-2.231	-2.9866	-1.4697	1	-6.1995	1.7e-05
Male	Jordan	5	5	2018	2021	0.3283	-0.5902	1.2554	0	0.7596	0.459261
Both	Kazakhstan	4	0	1990	1994	7.7397	5.3804	10.1519	1	7.0735	1e-06
Both	Kazakhstan	4	1	1994	1997	-11.5294	-15.7578	-7.0888	1	-5.2551	5.4e-05
Both	Kazakhstan	4	2	1997	2008	0.0447	-0.3514	0.4424	0	0.2368	0.815503
Both	Kazakhstan	4	3	2008	2011	2.0352	-3.2097	7.5642	0	0.8021	0.432953
Both	Kazakhstan	4	4	2011	2021	-1.2342	-1.8088	-0.6563	1	-4.4723	0.000294
Female	Kazakhstan	3	0	1990	1994	10.6713	6.4378	15.0731	1	5.4062	2.3e-05
Female	Kazakhstan	3	1	1994	1998	-13.1254	-17.1974	-8.8531	1	-6.0952	5e-06
Female	Kazakhstan	3	2	1998	2010	3.0809	2.4358	3.7301	1	10.0522	0
Female	Kazakhstan	3	3	2010	2021	0.4814	-0.3944	1.3649	0	1.1409	0.266761
Male	Kazakhstan	5	0	1990	1994	5.3089	2.5137	8.1804	1	4.0984	0.000949
Male	Kazakhstan	5	1	1994	1997	-8.9275	-14.3252	-3.1896	1	-3.2623	0.005249
Male	Kazakhstan	5	2	1997	2008	-1.0912	-1.6238	-0.5558	1	-4.3319	0.000593
Male	Kazakhstan	5	3	2008	2011	2.9371	-4.0915	10.4807	0	0.8724	0.396732
Male	Kazakhstan	5	4	2011	2014	-4.8271	-10.9195	1.6821	0	-1.594	0.131782
Male	Kazakhstan	5	5	2014	2021	-0.923	-2.274	0.4467	0	-1.4395	0.170557
Both	Kenya	4	0	1990	1999	0.0683	-0.1241	0.2611	0	0.7455	0.465584
Both	Kenya	4	1	1999	2003	2.4524	1.5401	3.373	1	5.6907	2.1e-05
Both	Kenya	4	2	2003	2011	1.7052	1.5006	1.9102	1	17.6411	0
Both	Kenya	4	3	2011	2015	0.0216	-0.7217	0.7705	0	0.0609	0.952143
Both	Kenya	4	4	2015	2021	1.1593	0.8583	1.4611	1	8.1279	0
Female	Kenya	3	0	1990	1998	-0.7919	-1.0639	-0.5191	1	-6.0223	6e-06
Female	Kenya	3	1	1998	2002	1.1249	-0.1928	2.46	0	1.7737	0.090616
Female	Kenya	3	2	2002	2011	2.6194	2.3781	2.8613	1	22.8376	0
Female	Kenya	3	3	2011	2021	1.0796	0.9074	1.252	1	13.1002	0
Male	Kenya	4	0	1990	1999	0.755	0.5669	0.9434	1	8.4565	0
Male	Kenya	4	1	1999	2003	2.9941	2.1993	3.795	1	8.0009	0
Male	Kenya	4	2	2003	2011	0.9097	0.7475	1.0722	1	11.8266	0
Male	Kenya	4	3	2011	2014	-1.0675	-2.2971	0.1777	0	-1.8027	0.088199
Male	Kenya	4	4	2014	2021	0.8744	0.6667	1.0824	1	8.8764	0
Both	Kiribati	4	0	1990	1996	0.4518	0.3799	0.5238	1	13.2312	0
Both	Kiribati	4	1	1996	1999	-0.1267	-0.5396	0.288	0	-0.6426	0.528566
Both	Kiribati	4	2	1999	2004	0.2946	0.1541	0.4354	1	4.4084	0.000339
Both	Kiribati	4	3	2004	2010	0.7842	0.6759	0.8925	1	15.27	0
Both	Kiribati	4	4	2010	2021	0.3566	0.3198	0.3934	1	20.4138	0
Female	Kiribati	2	0	1990	1997	1.5078	1.0073	2.0108	1	6.2489	2e-06
Female	Kiribati	2	1	1997	2000	-7.4739	-10.7229	-4.1068	1	-4.4852	0.000154
Female	Kiribati	2	2	2000	2021	0.6935	0.5885	0.7986	1	13.6722	0
Male	Kiribati	2	0	1990	1998	0.4396	0.3327	0.5466	1	8.501	0
Male	Kiribati	2	1	1998	2010	0.7466	0.6763	0.8169	1	21.9921	0
Male	Kiribati	2	2	2010	2021	0.5016	0.4171	0.5861	1	12.2775	0
Both	Kuwait	2	0	1990	1996	-23.3625	-27.8211	-18.6285	1	-9.1622	0
Both	Kuwait	2	1	1996	2000	21.327	1.9777	44.3477	1	2.2965	0.030676
Both	Kuwait	2	2	2000	2021	-0.2036	-1.138	0.7396	0	-0.4472	0.658716
Female	Kuwait	2	0	1990	1997	-26.5294	-30.4957	-22.3368	1	-11.465	0
Female	Kuwait	2	1	1997	2000	67.5293	10.5707	153.829	1	2.563	0.017069
Female	Kuwait	2	2	2000	2021	-1.1219	-2.3024	0.0729	0	-1.9386	0.064397
Male	Kuwait	2	0	1990	1996	-20.8865	-25.3415	-16.1657	1	-8.3429	0
Male	Kuwait	2	1	1996	2000	13.7935	-2.8595	33.3013	0	1.6855	0.104858
Male	Kuwait	2	2	2000	2021	0.0567	-0.838	0.9596	0	0.1303	0.89742
Both	Kyrgyzstan	1	0	1990	1995	-17.4831	-20.8823	-13.9378	1	-9.373	0
Both	Kyrgyzstan	1	1	1995	2021	0.7044	0.3622	1.0479	1	4.2306	0.00024
Female	Kyrgyzstan	3	0	1990	1995	-8.8948	-11.6552	-6.0482	1	-6.2966	3e-06
Female	Kyrgyzstan	3	1	1995	2000	-1.4963	-5.6262	2.8143	0	-0.732	0.47224
Female	Kyrgyzstan	3	2	2000	2004	5.2261	-1.2056	12.0765	0	1.6797	0.107839
Female	Kyrgyzstan	3	3	2004	2021	1.6019	1.0928	2.1135	1	6.58	2e-06
Male	Kyrgyzstan	1	0	1990	1995	-20.0895	-24.004	-15.9733	1	-9.1614	0
Male	Kyrgyzstan	1	1	1995	2021	0.0542	-0.3719	0.482	0	0.2604	0.796541
Both	Lao People's Democratic Republic	4	0	1990	1999	-0.3753	-0.4363	-0.3142	1	-12.8916	0
Both	Lao People's Democratic Republic	4	1	1999	2004	-0.7774	-0.953	-0.6014	1	-9.254	0
Both	Lao People's Democratic Republic	4	2	2004	2012	0.391	0.3222	0.4598	1	11.9586	0
Both	Lao People's Democratic Republic	4	3	2012	2015	1.107	0.6028	1.6138	1	4.6263	0.00021
Both	Lao People's Democratic Republic	4	4	2015	2021	0.5988	0.5121	0.6855	1	14.5545	0
Female	Lao People's Democratic Republic	4	0	1990	1993	0.5885	0.1764	1.0023	1	3.0032	0.007632
Female	Lao People's Democratic Republic	4	1	1993	1999	0.0855	-0.0906	0.2618	0	1.0195	0.321478
Female	Lao People's Democratic Republic	4	2	1999	2004	-1.2432	-1.4677	-1.0181	1	-11.5437	0
Female	Lao People's Democratic Republic	4	3	2004	2010	0.1313	-0.0125	0.2752	0	1.9183	0.071082
Female	Lao People's Democratic Republic	4	4	2010	2021	0.5553	0.5075	0.6032	1	24.4451	0
Male	Lao People's Democratic Republic	4	0	1990	1997	-0.9587	-1.0507	-0.8667	1	-21.7974	0
Male	Lao People's Democratic Republic	4	1	1997	2004	-0.4568	-0.5523	-0.3612	1	-10.0196	0
Male	Lao People's Democratic Republic	4	2	2004	2012	0.5259	0.4651	0.5868	1	18.2113	0
Male	Lao People's Democratic Republic	4	3	2012	2015	1.3462	0.9262	1.7679	1	6.7657	2e-06
Male	Lao People's Democratic Republic	4	4	2015	2021	0.6437	0.5697	0.7177	1	18.333	0
Both	Latvia	2	0	1990	1994	6.4849	2.6843	10.4261	1	3.5682	0.001556
Both	Latvia	2	1	1994	2000	-2.4881	-4.7731	-0.1483	1	-2.1931	0.038229
Both	Latvia	2	2	2000	2021	1.6459	1.3629	1.9296	1	12.0866	0
Female	Latvia	2	0	1990	1995	6.5235	4.0252	9.0819	1	5.4957	1.2e-05
Female	Latvia	2	1	1995	2002	-0.9856	-2.7167	0.7764	0	-1.159	0.257878
Female	Latvia	2	2	2002	2021	3.4184	3.0698	3.7681	1	20.5489	0
Male	Latvia	2	0	1990	1994	6.745	2.51	11.155	1	3.3277	0.002815
Male	Latvia	2	1	1994	1997	-6.394	-16.9708	5.5301	0	-1.1374	0.266608
Male	Latvia	2	2	1997	2021	0.6698	0.4039	0.9363	1	5.2106	2.4e-05
Both	Lebanon	3	0	1990	1995	-0.121	-0.8811	0.6448	0	-0.3297	0.744878
Both	Lebanon	3	1	1995	2013	0.9903	0.9063	1.0745	1	24.6071	0
Both	Lebanon	3	2	2013	2018	-1.7324	-2.419	-1.0409	1	-5.1831	3.9e-05
Both	Lebanon	3	3	2018	2021	0.6986	-0.6782	2.0946	0	1.0517	0.304896
Female	Lebanon	4	0	1990	2003	0.6142	0.4725	0.7562	1	9.1232	0
Female	Lebanon	4	1	2003	2009	-0.0928	-0.6391	0.4564	0	-0.3559	0.726073
Female	Lebanon	4	2	2009	2013	1.2873	0.0785	2.5107	1	2.2382	0.038089
Female	Lebanon	4	3	2013	2018	-2.1496	-2.9316	-1.3614	1	-5.6901	2.1e-05
Female	Lebanon	4	4	2018	2021	0.2716	-1.2311	1.7972	0	0.3774	0.710303
Male	Lebanon	5	0	1990	1994	-0.5297	-1.5136	0.464	0	-1.1388	0.272663
Male	Lebanon	5	1	1994	2001	0.7465	0.3856	1.1086	1	4.4174	0.000499
Male	Lebanon	5	2	2001	2004	2.3111	0.3052	4.357	1	2.4595	0.026539
Male	Lebanon	5	3	2004	2013	1.3293	1.1349	1.5241	1	14.6577	0
Male	Lebanon	5	4	2013	2018	-1.4903	-2.0369	-0.9407	1	-5.7523	3.8e-05
Male	Lebanon	5	5	2018	2021	1.272	0.2237	2.3313	1	2.5891	0.02054
Both	Lesotho	5	0	1990	1997	0.5737	0.3737	0.7741	1	6.1265	1.9e-05
Both	Lesotho	5	1	1997	2000	6.2144	4.6397	7.8129	1	8.6029	0
Both	Lesotho	5	2	2000	2004	3.489	2.6272	4.358	1	8.7417	0
Both	Lesotho	5	3	2004	2010	-0.0921	-0.5517	0.3696	0	-0.4261	0.676077
Both	Lesotho	5	4	2010	2015	1.2594	0.5631	1.9605	1	3.8662	0.001523
Both	Lesotho	5	5	2015	2021	-0.0615	-0.4358	0.3141	0	-0.3496	0.731488
Female	Lesotho	5	0	1990	1997	-1.508	-1.9876	-1.0261	1	-6.6352	8e-06
Female	Lesotho	5	1	1997	2000	11.6259	7.4896	15.9214	1	6.2084	1.7e-05
Female	Lesotho	5	2	2000	2004	5.9465	4.8052	7.1003	1	11.3669	0
Female	Lesotho	5	3	2004	2011	0.0348	-0.3749	0.4463	0	0.1808	0.858908
Female	Lesotho	5	4	2011	2014	1.9967	-0.5953	4.6563	0	1.6371	0.122422
Female	Lesotho	5	5	2014	2021	-0.3153	-0.7168	0.0878	0	-1.6678	0.116098
Male	Lesotho	5	0	1990	1996	1.4196	1.256	1.5834	1	18.6137	0
Male	Lesotho	5	1	1996	2000	3.0429	2.4957	3.5931	1	11.9978	0
Male	Lesotho	5	2	2000	2005	1.5065	1.0567	1.9583	1	7.1762	3e-06
Male	Lesotho	5	3	2005	2008	-1.1039	-2.747	0.5669	0	-1.4123	0.178271
Male	Lesotho	5	4	2008	2019	0.6951	0.5708	0.8195	1	11.953	0
Male	Lesotho	5	5	2019	2021	-1.3916	-2.8738	0.1133	0	-1.9721	0.067326
Both	Liberia	4	0	1990	2000	1.688	1.5214	1.8548	1	21.4466	0
Both	Liberia	4	1	2000	2006	-0.0642	-0.5536	0.4277	0	-0.2746	0.786717
Both	Liberia	4	2	2006	2012	2.5732	2.0838	3.065	1	11.1607	0
Both	Liberia	4	3	2012	2018	-0.2773	-0.7876	0.2357	0	-1.137	0.270457
Both	Liberia	4	4	2018	2021	1.7326	0.4447	3.0371	1	2.8325	0.011038
Female	Liberia	5	0	1990	2000	1.7113	1.5855	1.8373	1	29.2119	0
Female	Liberia	5	1	2000	2007	0.4047	0.1287	0.6814	1	3.1276	0.006916
Female	Liberia	5	2	2007	2010	3.0448	1.3425	4.7757	1	3.8378	0.001614
Female	Liberia	5	3	2010	2013	1.3934	-0.1951	3.0072	0	1.8679	0.081445
Female	Liberia	5	4	2013	2018	-0.3613	-0.9124	0.1929	0	-1.391	0.184513
Female	Liberia	5	5	2018	2021	1.2923	0.2985	2.296	1	2.7757	0.014135
Male	Liberia	4	0	1990	1999	1.8082	1.5623	2.0547	1	15.5683	0
Male	Liberia	4	1	1999	2005	-1.0395	-1.6612	-0.4138	1	-3.4832	0.002654
Male	Liberia	4	2	2005	2012	2.4866	2.0012	2.9744	1	10.8687	0
Male	Liberia	4	3	2012	2018	0.0202	-0.6406	0.6854	0	0.064	0.949707
Male	Liberia	4	4	2018	2021	1.9889	0.3401	3.6649	1	2.5385	0.020587
Both	Libya	5	0	1990	1993	1.009	-0.2011	2.2339	0	1.7754	0.096118
Both	Libya	5	1	1993	1996	-2.2173	-4.3762	-0.0096	1	-2.1406	0.049144
Both	Libya	5	2	1996	2002	2.9085	2.4999	3.3187	1	15.3594	0
Both	Libya	5	3	2002	2006	-0.0047	-0.774	0.7706	0	-0.013	0.989793
Both	Libya	5	4	2006	2010	1.8503	1.0671	2.6395	1	5.0623	0.00014
Both	Libya	5	5	2010	2021	-0.3068	-0.4466	-0.1667	1	-4.6655	0.000305
Female	Libya	5	0	1990	1993	0.9456	-0.2777	2.1839	0	1.6453	0.120701
Female	Libya	5	1	1993	1996	-2.0885	-4.3639	0.241	0	-1.9132	0.075002
Female	Libya	5	2	1996	2001	3.5322	2.8929	4.1755	1	11.9451	0
Female	Libya	5	3	2001	2006	0.9943	0.4608	1.5307	1	3.9817	0.001203
Female	Libya	5	4	2006	2010	2.5471	1.6642	3.4377	1	6.2001	1.7e-05
Female	Libya	5	5	2010	2021	-0.8038	-0.9519	-0.6554	1	-11.5087	0
Male	Libya	5	0	1990	1993	1.0737	-0.3107	2.4774	0	1.6505	0.119619
Male	Libya	5	1	1993	1996	-2.3811	-4.7934	0.0923	0	-2.0529	0.057956
Male	Libya	5	2	1996	2003	2.3867	2.0613	2.7131	1	15.7926	0
Male	Libya	5	3	2003	2006	-1.4549	-3.0077	0.1228	0	-1.9667	0.067995
Male	Libya	5	4	2006	2009	1.5038	-0.1409	3.1756	0	1.9475	0.070438
Male	Libya	5	5	2009	2021	0.2339	0.1149	0.353	1	4.1919	0.000786
Both	Lithuania	2	0	1990	1993	9.3836	4.3524	14.6573	1	3.9313	0.000627
Both	Lithuania	2	1	1993	2009	0.0366	-0.3339	0.4084	0	0.2033	0.84061
Both	Lithuania	2	2	2009	2021	2.1333	1.5234	2.7469	1	7.2735	0
Female	Lithuania	4	0	1990	1994	6.596	3.5255	9.7575	1	4.5914	0.000226
Female	Lithuania	4	1	1994	2000	-1.3569	-3.1677	0.4877	0	-1.5493	0.138719
Female	Lithuania	4	2	2000	2010	1.3723	0.5478	2.2037	1	3.5062	0.002522
Female	Lithuania	4	3	2010	2016	4.6948	2.5776	6.8557	1	4.718	0.000172
Female	Lithuania	4	4	2016	2021	0.3178	-2.2768	2.9813	0	0.2544	0.802094
Male	Lithuania	2	0	1990	1993	10.208	4.9082	15.7756	1	4.0705	0.000441
Male	Lithuania	2	1	1993	2009	-0.1579	-0.5423	0.2279	0	-0.8456	0.406135
Male	Lithuania	2	2	2009	2021	1.579	0.9527	2.2091	1	5.2286	2.3e-05
Both	Low-middle SDI	5	0	1990	1992	0.2979	-0.6577	1.2627	0	0.6622	0.517865
Both	Low-middle SDI	5	1	1992	1995	1.1657	0.2932	2.0459	1	2.8517	0.012124
Both	Low-middle SDI	5	2	1995	2006	0.1692	0.1062	0.2323	1	5.7242	4e-05
Both	Low-middle SDI	5	3	2006	2012	0.6468	0.4801	0.8137	1	8.2891	1e-06
Both	Low-middle SDI	5	4	2012	2018	1.6408	1.461	1.8209	1	19.5907	0
Both	Low-middle SDI	5	5	2018	2021	0.8298	0.3271	1.3351	1	3.5238	0.00307
Female	Low-middle SDI	3	0	1990	1995	1.5632	1.1787	1.9491	1	8.5045	0
Female	Low-middle SDI	3	1	1995	2010	0.2287	0.1638	0.2937	1	7.3362	0
Female	Low-middle SDI	3	2	2010	2018	2.0139	1.8308	2.1972	1	23.0858	0
Female	Low-middle SDI	3	3	2018	2021	0.4331	-0.3724	1.2451	0	1.116	0.277039
Male	Low-middle SDI	4	0	1990	1992	-0.1294	-1.2817	1.0363	0	-0.2345	0.817247
Male	Low-middle SDI	4	1	1992	1995	0.8457	-0.1674	1.869	0	1.7524	0.096727
Male	Low-middle SDI	4	2	1995	2005	0.1911	0.1095	0.2728	1	4.9247	0.000109
Male	Low-middle SDI	4	3	2005	2013	0.667	0.5555	0.7786	1	12.6019	0
Male	Low-middle SDI	4	4	2013	2021	1.3074	1.1923	1.4226	1	24.009	0
Both	Low SDI	5	0	1990	1995	1.272	1.0158	1.5288	1	10.6365	0
Both	Low SDI	5	1	1995	2003	-0.1055	-0.243	0.0323	0	-1.6324	0.123396
Both	Low SDI	5	2	2003	2008	-0.6403	-0.962	-0.3175	1	-4.2217	0.00074
Both	Low SDI	5	3	2008	2012	0.8206	0.2935	1.3505	1	3.323	0.004635
Both	Low SDI	5	4	2012	2015	1.7266	0.7589	2.7036	1	3.8172	0.001683
Both	Low SDI	5	5	2015	2021	0.8778	0.6816	1.0744	1	9.5675	0
Female	Low SDI	5	0	1990	1995	1.768	1.4366	2.1006	1	11.4507	0
Female	Low SDI	5	1	1995	2000	-0.3377	-0.7458	0.0721	0	-1.7571	0.099295
Female	Low SDI	5	2	2000	2003	0.5477	-0.6594	1.7695	0	0.9639	0.350375
Female	Low SDI	5	3	2003	2009	-0.8673	-1.1381	-0.5957	1	-6.7867	6e-06
Female	Low SDI	5	4	2009	2017	1.7674	1.6071	1.9279	1	23.6937	0
Female	Low SDI	5	5	2017	2021	0.5374	0.1321	0.9443	1	2.8278	0.012726
Male	Low SDI	2	0	1990	1998	0.6576	0.4524	0.8632	1	6.6302	1e-06
Male	Low SDI	2	1	1998	2008	-0.4333	-0.5752	-0.2913	1	-6.286	2e-06
Male	Low SDI	2	2	2008	2021	0.9618	0.8701	1.0535	1	21.7464	0
Both	Luxembourg	4	0	1990	1993	-2.6088	-5.0783	-0.075	1	-2.1623	0.044308
Both	Luxembourg	4	1	1993	1996	2.5104	-2.5913	7.8792	0	1.0204	0.321058
Both	Luxembourg	4	2	1996	2010	-1.069	-1.3504	-0.7868	1	-7.9266	0
Both	Luxembourg	4	3	2010	2018	-0.2311	-0.9526	0.4957	0	-0.6696	0.511588
Both	Luxembourg	4	4	2018	2021	-4.9867	-8.1295	-1.7364	1	-3.195	0.005017
Female	Luxembourg	3	0	1990	1998	2.0664	1.4769	2.6594	1	7.3429	0
Female	Luxembourg	3	1	1998	2012	1.2328	0.9177	1.5488	1	8.1746	0
Female	Luxembourg	3	2	2012	2015	4.2378	-1.8666	10.7219	0	1.4303	0.167347
Female	Luxembourg	3	3	2015	2021	-3.3281	-4.477	-2.1654	1	-5.8875	8e-06
Male	Luxembourg	2	0	1990	1993	-3.457	-6.7548	-0.0425	1	-2.0891	0.047473
Male	Luxembourg	2	1	1993	1996	1.6625	-5.0735	8.8764	0	0.4964	0.624146
Male	Luxembourg	2	2	1996	2021	-1.7364	-1.8898	-1.5827	1	-23.1356	0
Both	Madagascar	4	0	1990	1996	-1.6106	-1.9843	-1.2355	1	-8.9641	0
Both	Madagascar	4	1	1996	2000	-0.6748	-1.8198	0.4835	0	-1.227	0.235646
Both	Madagascar	4	2	2000	2007	-2.3253	-2.7473	-1.9015	1	-11.4161	0
Both	Madagascar	4	3	2007	2015	-0.1632	-0.5442	0.2193	0	-0.8973	0.381381
Both	Madagascar	4	4	2015	2021	0.5103	-0.029	1.0525	0	1.9875	0.062299
Female	Madagascar	2	0	1990	2001	-1.0761	-1.245	-0.9068	1	-13.0654	0
Female	Madagascar	2	1	2001	2007	-2.6461	-3.264	-2.0242	1	-8.6921	0
Female	Madagascar	2	2	2007	2021	0.2912	0.132	0.4506	1	3.778	0.000921
Male	Madagascar	4	0	1990	1995	-1.8023	-2.1051	-1.4986	1	-12.3726	0
Male	Madagascar	4	1	1995	2000	-0.8131	-1.2173	-0.4073	1	-4.2007	0.000537
Male	Madagascar	4	2	2000	2007	-2.1417	-2.3674	-1.9155	1	-19.6983	0
Male	Madagascar	4	3	2007	2015	-0.3044	-0.4963	-0.1121	1	-3.3244	0.003772
Male	Madagascar	4	4	2015	2021	0.4075	0.1395	0.6762	1	3.1966	0.005
Both	Malawi	5	0	1990	1993	0.4836	-0.1793	1.1509	0	1.5535	0.141151
Both	Malawi	5	1	1993	1998	1.7039	1.2936	2.1159	1	8.9091	0
Both	Malawi	5	2	1998	2007	-0.1683	-0.3016	-0.0349	1	-2.6886	0.016839
Both	Malawi	5	3	2007	2011	0.6688	0.0735	1.2677	1	2.3955	0.030091
Both	Malawi	5	4	2011	2014	-0.2409	-1.5402	1.0756	0	-0.3921	0.700486
Both	Malawi	5	5	2014	2021	1.0605	0.8482	1.2732	1	10.6948	0
Female	Malawi	5	0	1990	1992	-0.7049	-2.2601	0.8751	0	-0.955	0.354699
Female	Malawi	5	1	1992	1998	1.1581	0.8103	1.5072	1	7.1248	3e-06
Female	Malawi	5	2	1998	2007	-0.7411	-0.9003	-0.5817	1	-9.879	0
Female	Malawi	5	3	2007	2010	0.7753	-0.6681	2.2397	0	1.1411	0.271727
Female	Malawi	5	4	2010	2014	-0.515	-1.2929	0.2692	0	-1.4017	0.18136
Female	Malawi	5	5	2014	2021	1.3626	1.0988	1.627	1	11.0722	0
Male	Malawi	5	0	1990	1993	1.2072	0.5633	1.8553	1	4.0071	0.001143
Male	Malawi	5	1	1993	1998	1.9399	1.5774	2.3038	1	11.4946	0
Male	Malawi	5	2	1998	2004	0.6801	0.4557	0.9051	1	6.4735	1.1e-05
Male	Malawi	5	3	2004	2007	-0.1425	-1.1687	0.8943	0	-0.2943	0.772535
Male	Malawi	5	4	2007	2010	1.1058	0.0198	2.2036	1	2.1705	0.046429
Male	Malawi	5	5	2010	2021	0.5385	0.4517	0.6253	1	13.2523	0
Both	Malaysia	1	0	1990	2010	-0.5558	-0.7278	-0.3835	1	-6.6056	0
Both	Malaysia	1	1	2010	2021	1.8989	1.3898	2.4106	1	7.7051	0
Female	Malaysia	1	0	1990	2009	-0.2365	-0.4336	-0.0389	1	-2.4557	0.020785
Female	Malaysia	1	1	2009	2021	1.6847	1.2377	2.1336	1	7.7808	0
Male	Malaysia	1	0	1990	2010	-0.9569	-1.139	-0.7744	1	-10.7183	0
Male	Malaysia	1	1	2010	2021	2.0224	1.476	2.5717	1	7.6505	0
Both	Maldives	4	0	1990	1997	1.7817	0.9954	2.5741	1	4.7839	0.000149
Both	Maldives	4	1	1997	2003	-1.693	-2.6867	-0.689	1	-3.5306	0.002389
Both	Maldives	4	2	2003	2010	0.2416	-0.3721	0.859	0	0.8255	0.419889
Both	Maldives	4	3	2010	2014	-2.2909	-3.8149	-0.7428	1	-3.0974	0.006214
Both	Maldives	4	4	2014	2021	-0.9273	-1.4736	-0.3781	1	-3.5404	0.002337
Female	Maldives	4	0	1990	2000	0.8939	0.4723	1.3171	1	4.4657	0.000299
Female	Maldives	4	1	2000	2003	-4.5313	-8.6058	-0.2752	1	-2.2337	0.038434
Female	Maldives	4	2	2003	2010	-0.0729	-0.6441	0.5015	0	-0.2674	0.792236
Female	Maldives	4	3	2010	2014	-2.7026	-4.1708	-1.2118	1	-3.7855	0.001354
Female	Maldives	4	4	2014	2021	-1.0806	-1.54	-0.6192	1	-4.9043	0.000114
Male	Maldives	3	0	1990	1997	2.0448	0.8566	3.247	1	3.594	0.001707
Male	Maldives	3	1	1997	2000	-3.2858	-9.8831	3.7946	0	-0.9834	0.336613
Male	Maldives	3	2	2000	2009	0.4405	-0.1413	1.0256	0	1.5735	0.130544
Male	Maldives	3	3	2009	2021	-1.3445	-1.6331	-1.0551	1	-9.6101	0
Both	Mali	5	0	1990	1996	0.0376	-0.0687	0.1441	0	0.7541	0.462438
Both	Mali	5	1	1996	2000	-0.8939	-1.2159	-0.5708	1	-5.88	3e-05
Both	Mali	5	2	2000	2006	-0.3411	-0.4869	-0.1951	1	-4.9744	0.000166
Both	Mali	5	3	2006	2011	1.7026	1.4899	1.9157	1	17.188	0
Both	Mali	5	4	2011	2017	0.7477	0.5784	0.9172	1	9.4442	0
Both	Mali	5	5	2017	2021	0.1641	-0.1262	0.4552	0	1.2041	0.247207
Female	Mali	4	0	1990	1993	-0.0181	-0.4392	0.4047	0	-0.0901	0.929194
Female	Mali	4	1	1993	1997	0.4657	0.0576	0.8754	1	2.3982	0.027527
Female	Mali	4	2	1997	2006	-0.6241	-0.7185	-0.5297	1	-13.8453	0
Female	Mali	4	3	2006	2013	0.9579	0.7977	1.1183	1	12.6155	0
Female	Mali	4	4	2013	2021	0.268	0.1498	0.3864	1	4.7674	0.000154
Male	Mali	5	0	1990	1996	-0.2545	-0.3534	-0.1555	1	-5.4746	6.4e-05
Male	Mali	5	1	1996	2000	-1.4741	-1.7995	-1.1476	1	-9.5677	0
Male	Mali	5	2	2000	2006	0.0871	-0.0744	0.2488	0	1.1493	0.268415
Male	Mali	5	3	2006	2010	2.7319	2.3843	3.0806	1	16.9523	0
Male	Mali	5	4	2010	2016	1.1354	0.9764	1.2947	1	15.2943	0
Male	Mali	5	5	2016	2021	0.3672	0.1763	0.5585	1	4.1043	0.000938
Both	Malta	0	0	1990	2021	0.1545	0.0649	0.2443	1	3.5207	0.001398
Female	Malta	1	0	1990	1992	6.4579	-1.2887	14.8125	0	1.6996	0.100708
Female	Malta	1	1	1992	2021	1.1452	0.997	1.2936	1	15.9308	0
Male	Malta	3	0	1990	1998	-0.0813	-0.6312	0.4717	0	-0.3063	0.762366
Male	Malta	3	1	1998	2015	-0.9463	-1.1512	-0.7411	1	-9.5528	0
Male	Malta	3	2	2015	2018	2.5045	-2.8303	8.1322	0	0.9625	0.346755
Male	Malta	3	3	2018	2021	-3.0198	-5.7831	-0.1754	1	-2.2059	0.038667
Both	Marshall Islands	5	0	1990	1992	1.8207	1.2966	2.3475	1	7.4526	2e-06
Both	Marshall Islands	5	1	1992	1998	0.0156	-0.0967	0.1281	0	0.2964	0.770982
Both	Marshall Islands	5	2	1998	2001	1.145	0.617	1.6757	1	4.6366	0.000323
Both	Marshall Islands	5	3	2001	2006	2.3144	2.1308	2.4984	1	27.1547	0
Both	Marshall Islands	5	4	2006	2010	1.3617	1.0627	1.6616	1	9.7579	0
Both	Marshall Islands	5	5	2010	2021	0.5222	0.4804	0.5641	1	26.6737	0
Female	Marshall Islands	5	0	1990	1994	2.1191	1.9867	2.2516	1	34.4555	0
Female	Marshall Islands	5	1	1994	1998	0.2171	-0.0266	0.4613	0	1.8989	0.076983
Female	Marshall Islands	5	2	1998	2001	1.1542	0.6128	1.6984	1	4.5582	0.000377
Female	Marshall Islands	5	3	2001	2006	2.1969	2.0115	2.3827	1	25.5056	0
Female	Marshall Islands	5	4	2006	2010	1.0601	0.7591	1.362	1	7.535	2e-06
Female	Marshall Islands	5	5	2010	2021	0.1569	0.1138	0.2	1	7.768	1e-06
Male	Marshall Islands	5	0	1990	1992	1.3486	0.4229	2.2828	1	3.1117	0.007144
Male	Marshall Islands	5	1	1992	1996	-1.0248	-1.4499	-0.5978	1	-5.1008	0.00013
Male	Marshall Islands	5	2	1996	2001	0.6962	0.4393	0.9538	1	5.7888	3.6e-05
Male	Marshall Islands	5	3	2001	2006	2.496	2.2058	2.787	1	18.536	0
Male	Marshall Islands	5	4	2006	2010	1.5896	1.1292	2.052	1	7.4007	2e-06
Male	Marshall Islands	5	5	2010	2021	0.8136	0.7509	0.8763	1	27.78	0
Both	Mauritania	3	0	1990	2000	1.44	1.2849	1.5953	1	19.4343	0
Both	Mauritania	3	1	2000	2008	0.0105	-0.2613	0.2831	0	0.0805	0.936627
Both	Mauritania	3	2	2008	2017	0.8016	0.5367	1.0672	1	6.3098	3e-06
Both	Mauritania	3	3	2017	2021	2.9311	2.0258	3.8445	1	6.8007	1e-06
Female	Mauritania	4	0	1990	1994	1.3606	0.8052	1.9191	1	5.1673	6.5e-05
Female	Mauritania	4	1	1994	2000	1.9861	1.5924	2.3813	1	10.6825	0
Female	Mauritania	4	2	2000	2008	0.1249	-0.1209	0.3713	0	1.0668	0.300171
Female	Mauritania	4	3	2008	2017	0.7573	0.5259	0.9893	1	6.8929	2e-06
Female	Mauritania	4	4	2017	2021	2.7445	1.9646	3.5303	1	7.4658	1e-06
Male	Mauritania	3	0	1990	1998	1.3575	1.1155	1.6	1	11.7325	0
Male	Mauritania	3	1	1998	2007	0.1671	-0.1248	0.4598	0	1.1898	0.24742
Male	Mauritania	3	2	2007	2017	0.9525	0.6657	1.2402	1	6.9285	1e-06
Male	Mauritania	3	3	2017	2021	3.0547	2.0081	4.1122	1	6.1299	4e-06
Both	Mauritius	5	0	1990	1992	-15.269	-25.5844	-3.5237	1	-2.7204	0.015797
Both	Mauritius	5	1	1992	1996	8.1222	0.9947	15.7527	1	2.4408	0.027533
Both	Mauritius	5	2	1996	2003	-1.4639	-3.6167	0.7369	0	-1.423	0.175206
Both	Mauritius	5	3	2003	2008	4.0121	-0.205	8.4075	0	2.0258	0.060959
Both	Mauritius	5	4	2008	2015	-2.7046	-4.9593	-0.3964	1	-2.4925	0.024869
Both	Mauritius	5	5	2015	2021	1.1789	-1.2896	3.7091	0	1.0114	0.327877
Female	Mauritius	2	0	1990	1993	-21.4427	-26.9671	-15.5005	1	-6.831	0
Female	Mauritius	2	1	1993	1996	25.892	8.986	45.4205	1	3.2955	0.003045
Female	Mauritius	2	2	1996	2021	-1.741	-2.0191	-1.462	1	-12.7873	0
Male	Mauritius	3	0	1990	2003	0.1258	-0.6491	0.9068	0	0.3365	0.739801
Male	Mauritius	3	1	2003	2009	4.6455	1.3033	8.0979	1	2.9093	0.008387
Male	Mauritius	3	2	2009	2014	-3.8873	-8.3487	0.7913	0	-1.7348	0.097438
Male	Mauritius	3	3	2014	2021	1.2895	-0.7602	3.3817	0	1.3033	0.206566
Both	Mexico	2	0	1990	2004	0.1692	-0.0054	0.3441	0	1.9999	0.056947
Both	Mexico	2	1	2004	2007	-2.9358	-6.7098	0.9907	0	-1.5508	0.134035
Both	Mexico	2	2	2007	2021	0.373	0.1507	0.5957	1	3.4662	0.002003
Female	Mexico	4	0	1990	1995	-0.817	-1.9725	0.352	0	-1.4709	0.158592
Female	Mexico	4	1	1995	2005	1.278	0.7665	1.7921	1	5.269	5.2e-05
Female	Mexico	4	2	2005	2008	-6.2722	-11.797	-0.4012	1	-2.2399	0.037954
Female	Mexico	4	3	2008	2011	4.3371	-1.7006	10.7457	0	1.4964	0.151877
Female	Mexico	4	4	2011	2021	0.2603	-0.4228	0.9481	0	0.7988	0.434836
Male	Mexico	0	0	1990	2021	-0.4476	-0.5536	-0.3415	1	-8.5987	0
Both	Micronesia (Federated States of)	5	0	1990	1994	0.498	0.3491	0.6471	1	7.14	3e-06
Both	Micronesia (Federated States of)	5	1	1994	1998	-0.2857	-0.5196	-0.0513	1	-2.5968	0.020225
Both	Micronesia (Federated States of)	5	2	1998	2001	-0.0066	-0.4741	0.4631	0	-0.03	0.976498
Both	Micronesia (Federated States of)	5	3	2001	2010	1.5549	1.5063	1.6035	1	68.6918	0
Both	Micronesia (Federated States of)	5	4	2010	2014	1.1386	0.9116	1.3661	1	10.7406	0
Both	Micronesia (Federated States of)	5	5	2014	2021	0.5918	0.5256	0.6582	1	19.0873	0
Female	Micronesia (Federated States of)	5	0	1990	1994	0.3871	0.2143	0.5603	1	4.7786	0.000244
Female	Micronesia (Federated States of)	5	1	1994	2001	-0.2147	-0.3073	-0.1221	1	-4.9393	0.000178
Female	Micronesia (Federated States of)	5	2	2001	2004	1.28	0.7552	1.8075	1	5.2183	0.000104
Female	Micronesia (Federated States of)	5	3	2004	2010	1.9226	1.8068	2.0385	1	35.7092	0
Female	Micronesia (Federated States of)	5	4	2010	2014	1.0235	0.7436	1.3043	1	7.8213	1e-06
Female	Micronesia (Federated States of)	5	5	2014	2021	0.3627	0.2838	0.4417	1	9.8115	0
Male	Micronesia (Federated States of)	5	0	1990	1994	0.5798	0.4506	0.7091	1	9.5854	0
Male	Micronesia (Federated States of)	5	1	1994	1998	-0.1164	-0.3166	0.0842	0	-1.2374	0.234971
Male	Micronesia (Federated States of)	5	2	1998	2001	0.2978	-0.1066	0.7038	0	1.5685	0.137609
Male	Micronesia (Federated States of)	5	3	2001	2007	1.6829	1.5971	1.7688	1	42.1339	0
Male	Micronesia (Federated States of)	5	4	2007	2014	1.249	1.1824	1.3157	1	40.2066	0
Male	Micronesia (Federated States of)	5	5	2014	2021	0.6393	0.5838	0.6948	1	24.6177	0
Both	Middle SDI	4	0	1990	1995	1.279	1.1186	1.4397	1	16.8438	0
Both	Middle SDI	4	1	1995	2002	-0.0659	-0.1718	0.0401	0	-1.307	0.20767
Both	Middle SDI	4	2	2002	2007	0.6647	0.4877	0.842	1	7.9096	0
Both	Middle SDI	4	3	2007	2012	1.8864	1.6903	2.0829	1	20.3805	0
Both	Middle SDI	4	4	2012	2021	1.1536	1.0665	1.2409	1	27.9617	0
Female	Middle SDI	4	0	1990	1995	1.2793	1.0193	1.54	1	10.3886	0
Female	Middle SDI	4	1	1995	2004	-0.3382	-0.4506	-0.2256	1	-6.3021	6e-06
Female	Middle SDI	4	2	2004	2008	0.2734	-0.1861	0.7351	0	1.2491	0.227635
Female	Middle SDI	4	3	2008	2014	0.9756	0.7654	1.1862	1	9.7905	0
Female	Middle SDI	4	4	2014	2021	1.7649	1.5795	1.9506	1	20.1577	0
Male	Middle SDI	4	0	1990	1995	1.3276	1.1084	1.5473	1	12.7945	0
Male	Middle SDI	4	1	1995	2000	-0.0097	-0.2565	0.2377	0	-0.0826	0.935118
Male	Middle SDI	4	2	2000	2006	0.7132	0.554	0.8727	1	9.4349	0
Male	Middle SDI	4	3	2006	2013	2.1926	2.0508	2.3347	1	32.7991	0
Male	Middle SDI	4	4	2013	2021	0.9151	0.7568	1.0735	1	12.1957	0
Both	Monaco	5	0	1990	1993	0.0823	-0.2617	0.4274	0	0.5093	0.617986
Both	Monaco	5	1	1993	2000	2.0958	1.9635	2.2283	1	34.0905	0
Both	Monaco	5	2	2000	2003	0.9658	0.2567	1.6799	1	2.9068	0.010843
Both	Monaco	5	3	2003	2006	1.5078	0.8566	2.1633	1	4.956	0.000172
Both	Monaco	5	4	2006	2013	0.2407	0.1428	0.3386	1	5.2459	9.9e-05
Both	Monaco	5	5	2013	2021	-0.2959	-0.3671	-0.2246	1	-8.8376	0
Female	Monaco	5	0	1990	1993	1.2805	0.9685	1.5935	1	8.7885	0
Female	Monaco	5	1	1993	1996	4.5144	3.8169	5.2166	1	14.0547	0
Female	Monaco	5	2	1996	2001	5.641	5.4325	5.8499	1	59.2092	0
Female	Monaco	5	3	2001	2006	2.5823	2.3977	2.7672	1	30.1706	0
Female	Monaco	5	4	2006	2012	0.8472	0.7315	0.9631	1	15.663	0
Female	Monaco	5	5	2012	2021	-0.2896	-0.3378	-0.2414	1	-12.7898	0
Male	Monaco	4	0	1990	1993	-0.738	-1.0526	-0.4225	1	-4.903	0.000115
Male	Monaco	4	1	1993	1997	0.8903	0.5244	1.2576	1	5.1247	7.1e-05
Male	Monaco	4	2	1997	2003	-0.5697	-0.722	-0.4171	1	-7.828	0
Male	Monaco	4	3	2003	2006	0.724	0.109	1.3428	1	2.4745	0.023518
Male	Monaco	4	4	2006	2021	-0.1736	-0.1995	-0.1476	1	-14.0284	0
Both	Mongolia	5	0	1990	1993	2.6268	1.5653	3.6993	1	5.3156	8.6e-05
Both	Mongolia	5	1	1993	1998	-1.0511	-1.7328	-0.3646	1	-3.2577	0.005299
Both	Mongolia	5	2	1998	2004	-5.4279	-5.9159	-4.9374	1	-22.9935	0
Both	Mongolia	5	3	2004	2008	-0.9695	-2.1034	0.1775	0	-1.8032	0.091481
Both	Mongolia	5	4	2008	2019	0.6507	0.4866	0.815	1	8.4761	0
Both	Mongolia	5	5	2019	2021	-2.6743	-4.6347	-0.6736	1	-2.8394	0.01243
Female	Mongolia	5	0	1990	1992	5.4837	3.3433	7.6684	1	5.5507	5.6e-05
Female	Mongolia	5	1	1992	1998	-0.3178	-0.7737	0.1402	0	-1.4799	0.159605
Female	Mongolia	5	2	1998	2004	-6.5937	-7.0563	-6.1288	1	-29.2845	0
Female	Mongolia	5	3	2004	2009	-1.245	-1.9341	-0.5512	1	-3.8139	0.001694
Female	Mongolia	5	4	2009	2019	0.6616	0.4763	0.8473	1	7.627	2e-06
Female	Mongolia	5	5	2019	2021	-2.6379	-4.6541	-0.579	1	-2.723	0.015717
Male	Mongolia	5	0	1990	1993	1.7147	0.695	2.7447	1	3.5967	0.002643
Male	Mongolia	5	1	1993	1997	-0.9182	-1.9308	0.1048	0	-1.9141	0.074882
Male	Mongolia	5	2	1997	2005	-4.0936	-4.3777	-3.8087	1	-30.0289	0
Male	Mongolia	5	3	2005	2016	0.5911	0.4294	0.7531	1	7.807	1e-06
Male	Mongolia	5	4	2016	2019	1.7496	-0.1261	3.6605	0	1.9869	0.065508
Male	Mongolia	5	5	2019	2021	-3.5023	-5.3665	-1.6013	1	-3.8952	0.001435
Both	Montenegro	3	0	1990	1996	-1.1559	-2.005	-0.2995	1	-2.8027	0.010665
Both	Montenegro	3	1	1996	2015	0.6794	0.5473	0.8117	1	10.7249	0
Both	Montenegro	3	2	2015	2019	3.9354	1.5978	6.3268	1	3.5288	0.001992
Both	Montenegro	3	3	2019	2021	-1.701	-7.2948	4.2303	0	-0.609	0.549083
Female	Montenegro	4	0	1990	1996	-0.19	-0.6417	0.2636	0	-0.8812	0.389839
Female	Montenegro	4	1	1996	2002	2.8106	2.359	3.2641	1	13.2305	0
Female	Montenegro	4	2	2002	2008	-0.0845	-0.4908	0.3234	0	-0.4361	0.667954
Female	Montenegro	4	3	2008	2019	1.5911	1.4332	1.7493	1	21.3145	0
Female	Montenegro	4	4	2019	2021	-3.1853	-5.155	-1.1747	1	-3.3088	0.003905
Male	Montenegro	2	0	1990	1996	-1.68	-2.7802	-0.5674	1	-3.1074	0.004801
Male	Montenegro	2	1	1996	2014	0.3917	0.2007	0.583	1	4.2378	0.000288
Male	Montenegro	2	2	2014	2021	3.1381	2.1999	4.0848	1	6.9791	0
Both	Morocco	5	0	1990	1993	0.4979	0.1978	0.7988	1	3.5405	0.002966
Both	Morocco	5	1	1993	2000	-0.1233	-0.2225	-0.024	1	-2.6476	0.018279
Both	Morocco	5	2	2000	2006	0.6448	0.5033	0.7866	1	9.7353	0
Both	Morocco	5	3	2006	2009	1.1372	0.3952	1.8847	1	3.273	0.005136
Both	Morocco	5	4	2009	2018	1.6053	1.5201	1.6906	1	40.4627	0
Both	Morocco	5	5	2018	2021	1.0718	0.7086	1.4364	1	6.3111	1.4e-05
Female	Morocco	4	0	1990	1993	0.8389	0.4653	1.2139	1	4.7286	0.000168
Female	Morocco	4	1	1993	2000	0.3136	0.189	0.4383	1	5.2932	4.9e-05
Female	Morocco	4	2	2000	2009	1.2111	1.1297	1.2925	1	31.4496	0
Female	Morocco	4	3	2009	2018	1.4403	1.3488	1.5319	1	33.2805	0
Female	Morocco	4	4	2018	2021	0.8482	0.4476	1.2504	1	4.4583	0.000304
Male	Morocco	5	0	1990	1993	0.1827	-0.2589	0.6263	0	0.8809	0.39228
Male	Morocco	5	1	1993	2000	-0.5201	-0.6597	-0.3804	1	-7.9201	1e-06
Male	Morocco	5	2	2000	2006	0.0109	-0.1968	0.219	0	0.112	0.912274
Male	Morocco	5	3	2006	2014	1.4364	1.2842	1.5888	1	20.2442	0
Male	Morocco	5	4	2014	2017	2.2708	1.1175	3.4374	1	4.2199	0.000743
Male	Morocco	5	5	2017	2021	1.2569	0.9224	1.5926	1	8.0443	1e-06
Both	Mozambique	3	0	1990	1994	-0.1863	-0.489	0.1173	0	-1.2769	0.215563
Both	Mozambique	3	1	1994	2006	0.9953	0.9303	1.0605	1	31.9577	0
Both	Mozambique	3	2	2006	2011	2.027	1.7173	2.3377	1	13.7264	0
Both	Mozambique	3	3	2011	2021	0.2762	0.196	0.3565	1	7.1641	0
Female	Mozambique	5	0	1990	1994	-0.6874	-0.8779	-0.4965	1	-7.6573	1e-06
Female	Mozambique	5	1	1994	2000	0.5764	0.4327	0.7203	1	8.5665	0
Female	Mozambique	5	2	2000	2003	-0.2792	-0.976	0.4225	0	-0.85	0.40871
Female	Mozambique	5	3	2003	2007	0.9094	0.5104	1.3099	1	4.8708	0.000204
Female	Mozambique	5	4	2007	2011	2.8334	2.433	3.2354	1	15.2632	0
Female	Mozambique	5	5	2011	2021	0.4721	0.4056	0.5386	1	15.1699	0
Male	Mozambique	4	0	1990	1995	0.4797	0.2889	0.6709	1	5.2889	5e-05
Male	Mozambique	4	1	1995	2005	1.4911	1.4202	1.5619	1	44.5293	0
Male	Mozambique	4	2	2005	2011	1.7742	1.6132	1.9356	1	23.3271	0
Male	Mozambique	4	3	2011	2019	0.3419	0.2392	0.4446	1	7.0067	2e-06
Male	Mozambique	4	4	2019	2021	-0.3582	-1.1646	0.4547	0	-0.9279	0.365742
Both	Myanmar	3	0	1990	1993	-0.03	-0.3494	0.2904	0	-0.1951	0.847202
Both	Myanmar	3	1	1993	2008	-0.4947	-0.5214	-0.4679	1	-38.3224	0
Both	Myanmar	3	2	2008	2012	0.083	-0.1604	0.3269	0	0.7083	0.486568
Both	Myanmar	3	3	2012	2021	0.902	0.8562	0.9477	1	41.1778	0
Female	Myanmar	3	0	1990	2000	-0.0088	-0.072	0.0545	0	-0.2882	0.776032
Female	Myanmar	3	1	2000	2012	-1.0433	-1.0926	-0.9941	1	-43.8051	0
Female	Myanmar	3	2	2012	2015	0.7828	0.1281	1.4417	1	2.4882	0.021313
Female	Myanmar	3	3	2015	2021	1.065	0.9371	1.1932	1	17.387	0
Male	Myanmar	3	0	1990	2002	-0.6174	-0.6566	-0.5783	1	-32.6918	0
Male	Myanmar	3	1	2002	2008	0.1481	0.0175	0.279	1	2.3576	0.028171
Male	Myanmar	3	2	2008	2015	1.1299	1.0419	1.2181	1	26.8242	0
Male	Myanmar	3	3	2015	2021	0.7936	0.713	0.8743	1	20.541	0
Both	Namibia	4	0	1990	1996	1.1331	0.8211	1.4461	1	7.662	0
Both	Namibia	4	1	1996	2002	2.1433	1.7445	2.5436	1	11.3897	0
Both	Namibia	4	2	2002	2012	-0.462	-0.6278	-0.2958	1	-5.8327	1.6e-05
Both	Namibia	4	3	2012	2018	1.4429	0.9748	1.9131	1	6.5074	4e-06
Both	Namibia	4	4	2018	2021	0.2215	-0.963	1.4203	0	0.391	0.700356
Female	Namibia	4	0	1990	1997	1.0148	0.7426	1.2877	1	7.8621	0
Female	Namibia	4	1	1997	2002	2.7025	2.0363	3.3732	1	8.6077	0
Female	Namibia	4	2	2002	2007	-1.9044	-2.6242	-1.1793	1	-5.4852	3.3e-05
Female	Namibia	4	3	2007	2012	-0.6086	-1.3017	0.0893	0	-1.8329	0.083416
Female	Namibia	4	4	2012	2021	1.0236	0.7688	1.2791	1	8.471	0
Male	Namibia	4	0	1990	1995	1.2038	0.8144	1.5946	1	6.5222	4e-06
Male	Namibia	4	1	1995	2002	2.1095	1.8688	2.3508	1	18.5805	0
Male	Namibia	4	2	2002	2012	0.2175	0.0964	0.3387	1	3.7749	0.001387
Male	Namibia	4	3	2012	2018	1.4021	1.0626	1.7429	1	8.721	0
Male	Namibia	4	4	2018	2021	0.1922	-0.6598	1.0516	0	0.4724	0.642325
Both	Nauru	4	0	1990	1992	0.0088	-0.3488	0.3677	0	0.0515	0.959519
Both	Nauru	4	1	1992	1995	-0.407	-0.7554	-0.0573	1	-2.4448	0.025011
Both	Nauru	4	2	1995	2000	0.0233	-0.0939	0.1407	0	0.4179	0.68097
Both	Nauru	4	3	2000	2011	1.1273	1.0953	1.1592	1	74.5606	0
Both	Nauru	4	4	2011	2021	0.976	0.9452	1.0068	1	66.9405	0
Female	Nauru	2	0	1990	1995	-0.6796	-0.817	-0.542	1	-10.1684	0
Female	Nauru	2	1	1995	2000	-0.0495	-0.2334	0.1347	0	-0.5551	0.583963
Female	Nauru	2	2	2000	2021	1.0243	1.0091	1.0395	1	139.809	0
Male	Nauru	5	0	1990	1992	0.6575	0.4587	0.8567	1	7.0655	4e-06
Male	Nauru	5	1	1992	1998	0.3151	0.2683	0.3619	1	14.3768	0
Male	Nauru	5	2	1998	2001	0.6766	0.4362	0.9176	1	6.0114	2.4e-05
Male	Nauru	5	3	2001	2004	1.9287	1.6768	2.1813	1	16.4546	0
Male	Nauru	5	4	2004	2013	1.2777	1.2507	1.3047	1	101.519	0
Male	Nauru	5	5	2013	2021	1.0324	1.0076	1.0572	1	89.0581	0
Both	Nepal	4	0	1990	1996	-0.614	-0.7641	-0.4637	1	-8.5631	0
Both	Nepal	4	1	1996	2003	-1.2285	-1.3743	-1.0826	1	-17.5877	0
Both	Nepal	4	2	2003	2006	0.3016	-0.5715	1.1824	0	0.7237	0.478543
Both	Nepal	4	3	2006	2016	1.8297	1.7574	1.9021	1	53.6121	0
Both	Nepal	4	4	2016	2021	0.9406	0.7554	1.126	1	10.7137	0
Female	Nepal	5	0	1990	1994	-0.5736	-0.9267	-0.2193	1	-3.4466	0.003597
Female	Nepal	5	1	1994	2002	-1.7651	-1.9081	-1.6219	1	-26.0634	0
Female	Nepal	5	2	2002	2006	-0.0824	-0.5917	0.4295	0	-0.3439	0.735726
Female	Nepal	5	3	2006	2009	1.5393	0.5776	2.5103	1	3.4212	0.003789
Female	Nepal	5	4	2009	2017	2.225	2.0899	2.3603	1	35.4651	0
Female	Nepal	5	5	2017	2021	1.4244	1.0832	1.7668	1	8.9459	0
Male	Nepal	5	0	1990	1998	-0.4263	-0.5493	-0.3032	1	-7.3666	2e-06
Male	Nepal	5	1	1998	2003	-1.1473	-1.4934	-0.8	1	-7.013	4e-06
Male	Nepal	5	2	2003	2006	0.462	-0.6355	1.5715	0	0.8944	0.385258
Male	Nepal	5	3	2006	2012	2.1415	1.9195	2.3639	1	20.7633	0
Male	Nepal	5	4	2012	2016	1.5427	1.062	2.0256	1	6.8772	5e-06
Male	Nepal	5	5	2016	2021	0.9732	0.7529	1.194	1	9.4525	0
Both	Netherlands	5	0	1990	2000	0.7749	0.5396	1.0108	1	7.0386	4e-06
Both	Netherlands	5	1	2000	2007	0.1186	-0.3758	0.6154	0	0.5103	0.617294
Both	Netherlands	5	2	2007	2010	2.2461	-0.6934	5.2727	0	1.623	0.125411
Both	Netherlands	5	3	2010	2013	-2.1705	-5.0895	0.8383	0	-1.544	0.14341
Both	Netherlands	5	4	2013	2016	0.5985	-2.4787	3.7728	0	0.4094	0.688036
Both	Netherlands	5	5	2016	2021	-2.5717	-3.3183	-1.8193	1	-7.2184	3e-06
Female	Netherlands	5	0	1990	1999	2.6011	2.4012	2.8013	1	28.0716	0
Female	Netherlands	5	1	1999	2002	0.4998	-1.6145	2.6595	0	0.4998	0.624488
Female	Netherlands	5	2	2002	2009	2.0182	1.6313	2.4065	1	11.2098	0
Female	Netherlands	5	3	2009	2012	-0.2884	-2.6042	2.0825	0	-0.2619	0.796945
Female	Netherlands	5	4	2012	2017	1.1147	0.2993	1.9368	1	2.9182	0.010596
Female	Netherlands	5	5	2017	2021	-2.4048	-3.2968	-1.5045	1	-5.6505	4.6e-05
Male	Netherlands	2	0	1990	2007	-0.471	-0.6382	-0.3035	1	-5.7959	6e-06
Male	Netherlands	2	1	2007	2010	1.5531	-3.1059	6.4362	0	0.6773	0.504699
Male	Netherlands	2	2	2010	2021	-2.2366	-2.5804	-1.8916	1	-13.2522	0
Both	New Zealand	3	0	1990	1993	-3.8215	-8.5685	1.1719	0	-1.6009	0.124334
Both	New Zealand	3	1	1993	2012	-0.5506	-0.8836	-0.2164	1	-3.4229	0.002557
Both	New Zealand	3	2	2012	2015	5.727	-4.7953	17.4123	0	1.1048	0.281758
Both	New Zealand	3	3	2015	2021	-0.4038	-2.2665	1.4943	0	-0.4457	0.660348
Female	New Zealand	3	0	1990	1994	-5.2117	-9.9735	-0.198	1	-2.1596	0.042522
Female	New Zealand	3	1	1994	1999	3.5465	-1.7265	9.1025	0	1.3866	0.180095
Female	New Zealand	3	2	1999	2002	-5.1248	-20.3611	13.0265	0	-0.6249	0.538737
Female	New Zealand	3	3	2002	2021	0.4587	-0.1098	1.0305	0	1.6769	0.108384
Male	New Zealand	2	0	1990	2012	-0.8824	-1.2147	-0.549	1	-5.448	1.3e-05
Male	New Zealand	2	1	2012	2017	5.1903	0.929	9.6316	1	2.5254	0.018571
Male	New Zealand	2	2	2017	2021	-1.044	-5.5311	3.6562	0	-0.4668	0.644871
Both	Nicaragua	3	0	1990	2000	-0.2168	-0.5958	0.1637	0	-1.1858	0.248948
Both	Nicaragua	3	1	2000	2004	2.8136	0.6816	4.9908	1	2.7538	0.011899
Both	Nicaragua	3	2	2004	2018	0.1362	-0.0875	0.3605	0	1.2656	0.219529
Both	Nicaragua	3	3	2018	2021	-2.5827	-5.3464	0.2616	0	-1.8908	0.072527
Female	Nicaragua	3	0	1990	1999	-0.1901	-0.6854	0.3077	0	-0.7955	0.435235
Female	Nicaragua	3	1	1999	2004	2.5712	0.9663	4.2017	1	3.3477	0.00305
Female	Nicaragua	3	2	2004	2018	0.697	0.4438	0.9508	1	5.7376	1.1e-05
Female	Nicaragua	3	3	2018	2021	-3.1752	-6.0845	-0.1757	1	-2.1995	0.039181
Male	Nicaragua	2	0	1990	2000	-0.3266	-0.7837	0.1325	0	-1.4693	0.15473
Male	Nicaragua	2	1	2000	2005	2.0801	0.4131	3.7748	1	2.5806	0.016406
Male	Nicaragua	2	2	2005	2021	-0.3632	-0.5837	-0.1422	1	-3.3895	0.002419
Both	Niger	5	0	1990	2001	1.7163	1.6441	1.7886	1	51.0568	0
Both	Niger	5	1	2001	2004	-0.2987	-1.3354	0.749	0	-0.61	0.551018
Both	Niger	5	2	2004	2007	0.9093	-0.1638	1.9941	0	1.8046	0.091257
Both	Niger	5	3	2007	2010	-0.5468	-1.7098	0.63	0	-0.9935	0.336206
Both	Niger	5	4	2010	2015	1.5555	1.16	1.9525	1	8.4317	0
Both	Niger	5	5	2015	2021	0.3065	0.0831	0.5303	1	2.9262	0.010424
Female	Niger	3	0	1990	2000	2.0474	1.9249	2.1701	1	35.08	0
Female	Niger	3	1	2000	2011	-0.0205	-0.1428	0.102	0	-0.348	0.731275
Female	Niger	3	2	2011	2014	1.6466	0.0207	3.299	1	2.1063	0.047386
Female	Niger	3	3	2014	2021	0.3914	0.1646	0.6187	1	3.592	0.001716
Male	Niger	4	0	1990	1993	0.6555	-0.0838	1.4002	0	1.8619	0.079019
Male	Niger	4	1	1993	2000	1.6884	1.4236	1.9539	1	13.4925	0
Male	Niger	4	2	2000	2010	0.3907	0.2417	0.54	1	5.5142	3.1e-05
Male	Niger	4	3	2010	2016	1.5443	1.1541	1.936	1	8.3623	0
Male	Niger	4	4	2016	2021	0.0887	-0.3535	0.533	0	0.4208	0.678871
Both	Nigeria	4	0	1990	1994	0.4173	0.2247	0.6102	1	4.5581	0.000244
Both	Nigeria	4	1	1994	2000	-0.5618	-0.696	-0.4275	1	-8.7665	0
Both	Nigeria	4	2	2000	2008	0.7955	0.7057	0.8853	1	18.6853	0
Both	Nigeria	4	3	2008	2012	3.9186	3.5704	4.268	1	24.0596	0
Both	Nigeria	4	4	2012	2021	0.8048	0.74	0.8696	1	26.2009	0
Female	Nigeria	4	0	1990	1993	0.6553	0.3048	1.007	1	3.934	0.000973
Female	Nigeria	4	1	1993	2000	-0.2174	-0.3393	-0.0954	1	-3.7431	0.001489
Female	Nigeria	4	2	2000	2008	1.0961	0.9936	1.1988	1	22.5672	0
Female	Nigeria	4	3	2008	2012	4.1607	3.762	4.561	1	22.3298	0
Female	Nigeria	4	4	2012	2021	0.6093	0.5382	0.6804	1	18.0573	0
Male	Nigeria	4	0	1990	1994	0.7666	0.5855	0.948	1	8.9186	0
Male	Nigeria	4	1	1994	2000	-0.8528	-0.978	-0.7275	1	-14.248	0
Male	Nigeria	4	2	2000	2007	-0.0867	-0.1841	0.0108	0	-1.8692	0.077962
Male	Nigeria	4	3	2007	2012	2.8583	2.6781	3.0388	1	33.7747	0
Male	Nigeria	4	4	2012	2021	0.2075	0.1559	0.2592	1	8.457	0
Both	Niue	4	0	1990	1993	1.5116	1.133	1.8916	1	8.4355	0
Both	Niue	4	1	1993	2000	0.1485	0.028	0.2692	1	2.589	0.018522
Both	Niue	4	2	2000	2010	1.3051	1.2357	1.3745	1	39.7573	0
Both	Niue	4	3	2010	2019	0.591	0.5057	0.6763	1	14.5998	0
Both	Niue	4	4	2019	2021	2.7812	2.026	3.5421	1	7.8147	0
Female	Niue	4	0	1990	1993	1.8673	0.4559	3.2985	1	2.7859	0.012201
Female	Niue	4	1	1993	2001	-0.2217	-0.5974	0.1553	0	-1.2366	0.232116
Female	Niue	4	2	2001	2010	1.7622	1.4494	2.076	1	11.9213	0
Female	Niue	4	3	2010	2018	0.2283	-0.1467	0.6047	0	1.278	0.2175
Female	Niue	4	4	2018	2021	3.9882	2.4927	5.5054	1	5.6721	2.2e-05
Male	Niue	5	0	1990	1995	0.71	0.5807	0.8395	1	11.7363	0
Male	Niue	5	1	1995	2000	0.1479	-0.0316	0.3278	0	1.7556	0.099553
Male	Niue	5	2	2000	2003	1.5717	0.9605	2.1865	1	5.5076	6e-05
Male	Niue	5	3	2003	2016	0.9346	0.8961	0.9731	1	51.9911	0
Male	Niue	5	4	2016	2019	0.5234	-0.154	1.2054	0	1.6457	0.120616
Male	Niue	5	5	2019	2021	1.3371	0.6587	2.02	1	4.215	0.00075
Both	North Macedonia	5	0	1990	1995	2.0117	1.3346	2.6934	1	6.3741	1.2e-05
Both	North Macedonia	5	1	1995	1998	4.2293	1.5972	6.9296	1	3.452	0.003557
Both	North Macedonia	5	2	1998	2004	1.009	0.4369	1.5843	1	3.7673	0.001864
Both	North Macedonia	5	3	2004	2007	2.0059	-0.4883	4.5626	0	1.71	0.107867
Both	North Macedonia	5	4	2007	2018	-0.4841	-0.6915	-0.2764	1	-4.9603	0.000171
Both	North Macedonia	5	5	2018	2021	-2.824	-4.7835	-0.8241	1	-2.9972	0.009023
Female	North Macedonia	5	0	1990	1994	2.2822	1.6412	2.9273	1	7.65	1e-06
Female	North Macedonia	5	1	1994	1998	5.2255	4.2493	6.2108	1	11.6486	0
Female	North Macedonia	5	2	1998	2004	0.8058	0.4004	1.2128	1	4.2456	0.000705
Female	North Macedonia	5	3	2004	2007	4.1813	2.2863	6.1115	1	4.7562	0.000255
Female	North Macedonia	5	4	2007	2012	-0.0575	-0.6395	0.528	0	-0.2098	0.836615
Female	North Macedonia	5	5	2012	2021	-1.0026	-1.1967	-0.8081	1	-10.9431	0
Male	North Macedonia	3	0	1990	1998	2.6026	2.1742	3.0328	1	12.7697	0
Male	North Macedonia	3	1	1998	2006	1.3257	0.8742	1.7791	1	6.1338	4e-06
Male	North Macedonia	3	2	2006	2018	-0.5165	-0.7501	-0.2823	1	-4.58	0.000162
Male	North Macedonia	3	3	2018	2021	-3.6201	-6.1902	-0.9796	1	-2.8371	0.009872
Both	Northern Mariana Islands	4	0	1990	1999	-1.4539	-1.8812	-1.0247	1	-7.0799	1e-06
Both	Northern Mariana Islands	4	1	1999	2004	15.2969	13.8116	16.8015	1	23.0645	0
Both	Northern Mariana Islands	4	2	2004	2008	0.1425	-1.9172	2.2454	0	0.1439	0.887153
Both	Northern Mariana Islands	4	3	2008	2015	3.1681	2.4364	3.9051	1	9.206	0
Both	Northern Mariana Islands	4	4	2015	2021	0.9417	0.2527	1.6355	1	2.875	0.010074
Female	Northern Mariana Islands	2	0	1990	1999	-2.5635	-3.8868	-1.2221	1	-3.9199	0.000645
Female	Northern Mariana Islands	2	1	1999	2004	18.2356	13.6165	23.0426	1	8.6754	0
Female	Northern Mariana Islands	2	2	2004	2021	1.7948	1.3523	2.2391	1	8.4283	0
Male	Northern Mariana Islands	4	0	1990	1996	0.3174	-0.2531	0.8912	0	1.1674	0.258278
Male	Northern Mariana Islands	4	1	1996	1999	-2.5686	-5.5777	0.5363	0	-1.7427	0.098445
Male	Northern Mariana Islands	4	2	1999	2003	15.9004	14.1819	17.6447	1	20.7535	0
Male	Northern Mariana Islands	4	3	2003	2017	2.7425	2.5899	2.8953	1	38.2512	0
Male	Northern Mariana Islands	4	4	2017	2021	0.212	-0.6994	1.1319	0	0.487	0.63213
Both	Norway	3	0	1990	1997	3.0176	1.2178	4.8494	1	3.5078	0.002093
Both	Norway	3	1	1997	2006	-2.3382	-3.8764	-0.7755	1	-3.0995	0.005429
Both	Norway	3	2	2006	2011	2.6216	-2.2508	7.7368	0	1.1064	0.281083
Both	Norway	3	3	2011	2021	-1.7829	-2.9752	-0.5759	1	-3.063	0.005905
Female	Norway	1	0	1990	1996	5.282	0.8956	9.8592	1	2.4817	0.019594
Female	Norway	1	1	1996	2021	0.4628	-0.1025	1.0313	0	1.6789	0.104714
Male	Norway	3	0	1990	1998	1.541	-0.2859	3.4015	0	1.7516	0.094431
Male	Norway	3	1	1998	2006	-3.9725	-6.2297	-1.6608	1	-3.5438	0.001923
Male	Norway	3	2	2006	2010	4.8063	-4.023	14.4479	0	1.1093	0.27984
Male	Norway	3	3	2010	2021	-3.1711	-4.3613	-1.966	1	-5.418	2.2e-05
Both	Oman	5	0	1990	2003	0.8976	0.6532	1.1425	1	7.8554	1e-06
Both	Oman	5	1	2003	2006	-3.0894	-6.3621	0.2978	0	-1.947	0.070509
Both	Oman	5	2	2006	2010	2.8329	1.2609	4.4294	1	3.8652	0.001526
Both	Oman	5	3	2010	2013	-1.0786	-4.1902	2.1341	0	-0.7232	0.480667
Both	Oman	5	4	2013	2017	1.7174	0.0559	3.4064	1	2.2038	0.043576
Both	Oman	5	5	2017	2021	-3.9369	-5.1506	-2.7077	1	-6.7331	7e-06
Female	Oman	5	0	1990	2001	1.709	1.4328	1.9859	1	13.2827	0
Female	Oman	5	1	2001	2006	-1.6973	-2.6832	-0.7014	1	-3.6199	0.002521
Female	Oman	5	2	2006	2010	3.0068	1.5119	4.5237	1	4.3192	0.000608
Female	Oman	5	3	2010	2013	-1.2264	-3.9802	1.6064	0	-0.9302	0.366998
Female	Oman	5	4	2013	2016	1.2621	-1.4616	4.0611	0	0.9805	0.342412
Female	Oman	5	5	2016	2021	-3.1035	-3.8252	-2.3764	1	-8.9887	0
Male	Oman	5	0	1990	2003	0.581	0.3422	0.8203	1	5.1956	0.000109
Male	Oman	5	1	2003	2006	-3.1772	-6.3988	0.1552	0	-2.0338	0.060056
Male	Oman	5	2	2006	2009	3.8255	0.6844	7.0646	1	2.6047	0.019912
Male	Oman	5	3	2009	2013	-0.5974	-2.1719	1.0026	0	-0.7998	0.436305
Male	Oman	5	4	2013	2017	2.3143	0.699	3.9555	1	3.0645	0.007868
Male	Oman	5	5	2017	2021	-3.9411	-5.1535	-2.7132	1	-6.7473	7e-06
Both	Pakistan	3	0	1990	1994	2.3957	2.0499	2.7427	1	14.5532	0
Both	Pakistan	3	1	1994	2002	1.0897	0.9549	1.2248	1	16.8889	0
Both	Pakistan	3	2	2002	2014	-0.1226	-0.2001	-0.045	1	-3.2856	0.003526
Both	Pakistan	3	3	2014	2021	0.6071	0.4183	0.7962	1	6.7029	1e-06
Female	Pakistan	3	0	1990	1994	3.603	3.2703	3.9367	1	22.8898	0
Female	Pakistan	3	1	1994	2003	0.9409	0.8347	1.0471	1	18.5059	0
Female	Pakistan	3	2	2003	2014	-0.0293	-0.1205	0.0621	0	-0.6666	0.512292
Female	Pakistan	3	3	2014	2021	0.9477	0.738	1.1579	1	9.43	0
Male	Pakistan	4	0	1990	1994	1.4689	1.2331	1.7053	1	13.1662	0
Male	Pakistan	4	1	1994	1997	0.849	0.1834	1.519	1	2.6824	0.01521
Male	Pakistan	4	2	1997	2000	2.0736	1.4015	2.7501	1	6.5274	4e-06
Male	Pakistan	4	3	2000	2015	-0.1907	-0.229	-0.1525	1	-10.4756	0
Male	Pakistan	4	4	2015	2021	0.3557	0.182	0.5297	1	4.3055	0.000426
Both	Palau	2	0	1990	2005	-0.2531	-0.3058	-0.2004	1	-9.9017	0
Both	Palau	2	1	2005	2012	0.7705	0.5643	0.977	1	7.7352	0
Both	Palau	2	2	2012	2021	-0.2234	-0.3292	-0.1175	1	-4.351	0.000216
Female	Palau	3	0	1990	1995	0.0903	-0.1533	0.3345	0	0.77	0.449872
Female	Palau	3	1	1995	2003	-0.5265	-0.6618	-0.3911	1	-8.0678	0
Female	Palau	3	2	2003	2013	1.1415	1.0536	1.2294	1	27.1512	0
Female	Palau	3	3	2013	2021	-0.2688	-0.3708	-0.1667	1	-5.4692	2e-05
Male	Palau	4	0	1990	1992	0.7161	-0.3071	1.7498	0	1.4681	0.159329
Male	Palau	4	1	1992	1995	-0.9811	-1.9706	0.0183	0	-2.0627	0.05387
Male	Palau	4	2	1995	2006	-0.164	-0.2405	-0.0874	1	-4.4964	0.000279
Male	Palau	4	3	2006	2011	0.3861	0.0793	0.6939	1	2.6451	0.016458
Male	Palau	4	4	2011	2021	-0.1098	-0.1829	-0.0366	1	-3.1524	0.005509
Both	Palestine	5	0	1990	1997	-0.3491	-0.7157	0.0189	0	-2.022	0.061384
Both	Palestine	5	1	1997	2002	1.0744	0.3975	1.7558	1	3.3899	0.00404
Both	Palestine	5	2	2002	2007	-0.0668	-0.71	0.5805	0	-0.2207	0.828276
Both	Palestine	5	3	2007	2014	0.969	0.6606	1.2783	1	6.7201	7e-06
Both	Palestine	5	4	2014	2018	-0.9788	-1.898	-0.051	1	-2.2479	0.040047
Both	Palestine	5	5	2018	2021	1.172	0.0385	2.3184	1	2.2042	0.043542
Female	Palestine	5	0	1990	1996	-0.9171	-1.3502	-0.4821	1	-4.4826	0.000438
Female	Palestine	5	1	1996	2008	0.6728	0.5481	0.7976	1	11.532	0
Female	Palestine	5	2	2008	2011	2.6922	1.0593	4.3514	1	3.5327	0.003014
Female	Palestine	5	3	2011	2015	0.8683	0.0764	1.6664	1	2.3381	0.033646
Female	Palestine	5	4	2015	2018	-1.7255	-3.3215	-0.1031	1	-2.2658	0.038696
Female	Palestine	5	5	2018	2021	1.1804	0.1798	2.1911	1	2.5166	0.023716
Male	Palestine	4	0	1990	1998	0.2165	-0.0845	0.5183	0	1.5106	0.148238
Male	Palestine	4	1	1998	2002	1.3031	0.2019	2.4165	1	2.4886	0.022843
Male	Palestine	4	2	2002	2015	-0.0607	-0.1823	0.0611	0	-1.0472	0.308853
Male	Palestine	4	3	2015	2018	-1.2133	-3.1903	0.8041	0	-1.2686	0.220742
Male	Palestine	4	4	2018	2021	0.991	-0.1027	2.0967	0	1.9026	0.073212
Both	Panama	3	0	1990	1996	-1.4157	-2.1004	-0.7263	1	-4.2547	0.000353
Both	Panama	3	1	1996	2002	0.4944	-0.3098	1.3052	0	1.2765	0.215723
Both	Panama	3	2	2002	2009	-1.3241	-2.0142	-0.6292	1	-3.95	0.000732
Both	Panama	3	3	2009	2021	0.6988	0.3978	1.0008	1	4.8379	8.8e-05
Female	Panama	5	0	1990	1995	-2.8019	-3.9284	-1.6622	1	-5.1961	0.000109
Female	Panama	5	1	1995	1998	4.1484	-0.9914	9.5549	0	1.7118	0.107516
Female	Panama	5	2	1998	2002	-1.1216	-3.625	1.4467	0	-0.9376	0.363325
Female	Panama	5	3	2002	2005	1.9292	-3.4319	7.5879	0	0.7538	0.462629
Female	Panama	5	4	2005	2008	-3.6638	-8.694	1.6435	0	-1.4835	0.158635
Female	Panama	5	5	2008	2021	1.0182	0.7029	1.3346	1	6.9064	5e-06
Male	Panama	1	0	1990	2010	-0.793	-1.0382	-0.5472	1	-6.6006	0
Male	Panama	1	1	2010	2021	0.5389	-0.2188	1.3022	0	1.4578	0.156439
Both	Papua New Guinea	3	0	1990	1999	-0.1306	-0.3026	0.0418	0	-1.5757	0.130047
Both	Papua New Guinea	3	1	1999	2009	0.928	0.7707	1.0856	1	12.3145	0
Both	Papua New Guinea	3	2	2009	2012	2.1639	0.4596	3.8972	1	2.6464	0.015096
Both	Papua New Guinea	3	3	2012	2021	1.1864	1.0181	1.355	1	14.7334	0
Female	Papua New Guinea	1	0	1990	1999	0.1879	-0.0907	0.4672	0	1.383	0.177989
Female	Papua New Guinea	1	1	1999	2021	0.9652	0.8942	1.0363	1	28.0166	0
Male	Papua New Guinea	3	0	1990	1999	-0.3429	-0.5373	-0.1481	1	-3.6579	0.001468
Male	Papua New Guinea	3	1	1999	2006	0.7811	0.4327	1.1307	1	4.6721	0.00013
Male	Papua New Guinea	3	2	2006	2019	1.673	1.5543	1.7917	1	29.5514	0
Male	Papua New Guinea	3	3	2019	2021	-0.2105	-2.3097	1.9338	0	-0.2061	0.838677
Both	Paraguay	2	0	1990	2000	2.2978	2.0397	2.5565	1	18.5633	0
Both	Paraguay	2	1	2000	2019	0.9669	0.8714	1.0625	1	20.9914	0
Both	Paraguay	2	2	2019	2021	-2.1996	-6.3011	2.0815	0	-1.0715	0.294619
Female	Paraguay	1	0	1990	2016	1.408	1.3365	1.4796	1	40.6744	0
Female	Paraguay	1	1	2016	2021	-0.1765	-1.1457	0.8023	0	-0.3714	0.713235
Male	Paraguay	3	0	1990	2001	2.4962	2.2962	2.6965	1	26.2537	0
Male	Paraguay	3	1	2001	2008	0.3687	-0.093	0.8326	0	1.6598	0.111812
Male	Paraguay	3	2	2008	2018	1.2088	0.9635	1.4548	1	10.2952	0
Male	Paraguay	3	3	2018	2021	-1.1701	-2.978	0.6715	0	-1.3258	0.199154
Both	Peru	5	0	1990	1997	1.0403	0.2136	1.8738	1	2.6852	0.016956
Both	Peru	5	1	1997	2001	-2.9632	-5.6322	-0.2188	1	-2.2989	0.036303
Both	Peru	5	2	2001	2007	-0.3905	-1.7373	0.9747	0	-0.6127	0.549257
Both	Peru	5	3	2007	2010	4.6647	-2.2292	12.0446	0	1.4262	0.17429
Both	Peru	5	4	2010	2014	-0.1296	-3.4553	3.3106	0	-0.0816	0.936015
Both	Peru	5	5	2014	2021	2.5331	1.3703	3.7092	1	4.6749	0.000299
Female	Peru	5	0	1990	1995	2.8664	0.8597	4.9129	1	3.0577	0.007977
Female	Peru	5	1	1995	2007	-1.2798	-1.8313	-0.7253	1	-4.9016	0.000192
[truncated: 823 more rows]

## Sheet: Table S3
Table S3 Averaged annual percentage changes (AAPCs) of mortality among global, 204 countries and territories, and 5 SDI regions
location_name	Joinpoint Model	Start Obs	End Obs	AAPC	AAPC C.I. Low	AAPC C.I. High	Statistically Significant (0=No 1=Yes)	Test Statistic	P-Value
Afghanistan	5	1990	2021	-0.0097	-0.0731	0.0537	0	-0.3004	0.763862
Albania	4	1990	2021	-0.4342	-0.8256	-0.0411	1	-2.1647	0.030409
Algeria	3	1990	2021	-0.6619	-0.7516	-0.5721	1	-14.4085	0
American Samoa	5	1990	2021	0.9209	0.2807	1.5653	1	2.8233	0.004754
Andorra	3	1990	2021	-1.6912	-2.0461	-1.335	1	-9.2432	0
Angola	5	1990	2021	0.3974	0.0969	0.6989	1	2.5929	0.009516
Antigua and Barbuda	4	1990	2021	-0.7977	-1.6779	0.0904	0	-1.7612	0.0782
Argentina	3	1990	2021	-0.8041	-1.4244	-0.1798	1	-2.5224	0.011657
Armenia	3	1990	2021	0.4031	-0.1085	0.9172	0	1.5435	0.122704
Australia	3	1990	2021	-1.0766	-1.65	-0.4999	1	-3.6496	0.000263
Austria	3	1990	2021	-0.9142	-1.3657	-0.4607	1	-3.9416	8.1e-05
Azerbaijan	5	1990	2021	-0.2443	-0.4996	0.0116	0	-1.8709	0.06136
Bahamas	1	1990	2021	-0.2787	-0.4774	-0.0796	1	-2.7425	0.006097
Bahrain	5	1990	2021	-0.6983	-1.147	-0.2476	1	-3.033	0.002421
Bangladesh	3	1990	2021	-0.8782	-1.0798	-0.6763	1	-8.493	0
Barbados	3	1990	2021	-0.5012	-1.0644	0.0651	0	-1.7352	0.082714
Belarus	4	1990	2021	-0.8064	-1.8303	0.2282	0	-1.5295	0.12615
Belgium	3	1990	2021	-0.5148	-0.9053	-0.1227	1	-2.5718	0.010117
Belize	3	1990	2021	0.0339	-0.8727	0.9487	0	0.0729	0.941859
Benin	5	1990	2021	0.7158	0.5514	0.8804	1	8.559	0
Bermuda	2	1990	2021	-2.2714	-2.5409	-2.0011	1	-16.3053	0
Bhutan	3	1990	2021	-0.4529	-0.5234	-0.3824	1	-12.5585	0
Bolivia (Plurinational State of)	2	1990	2021	-0.2524	-0.2867	-0.218	1	-14.3627	0
Bosnia and Herzegovina	4	1990	2021	0.2059	-0.0049	0.417	0	1.9146	0.05554
Botswana	4	1990	2021	-0.3757	-0.6442	-0.1064	1	-2.7333	0.00627
Brazil	3	1990	2021	-0.4567	-0.6948	-0.2182	1	-3.748	0.000178
Brunei Darussalam	5	1990	2021	-0.8464	-1.1116	-0.5804	1	-6.2185	0
Bulgaria	5	1990	2021	1.2006	-0.0135	2.4294	0	1.9381	0.052609
Burkina Faso	4	1990	2021	0.763	0.5667	0.9598	1	7.6366	0
Burundi	5	1990	2021	-0.9483	-1.025	-0.8716	1	-24.1121	0
Cabo Verde	4	1990	2021	11.0906	10.6936	11.4889	1	57.5883	0
Cambodia	3	1990	2021	0.4203	0.3792	0.4614	1	20.0864	0
Cameroon	4	1990	2021	0.716	0.6165	0.8155	1	14.1518	0
Canada	3	1990	2021	-1.7037	-2.0111	-1.3954	1	-10.7539	0
Central African Republic	3	1990	2021	-0.2242	-0.3429	-0.1053	1	-3.6951	0.00022
Chad	3	1990	2021	1.3681	1.2774	1.459	1	29.7415	0
Chile	3	1990	2021	-1.186	-1.9461	-0.42	1	-3.0282	0.00246
China	4	1990	2021	-0.2291	-0.4098	-0.0482	1	-2.4812	0.013094
Colombia	3	1990	2021	-1.5754	-2.1389	-1.0088	1	-5.4214	0
Comoros	2	1990	2021	-0.3861	-0.5907	-0.1811	1	-3.688	0.000226
Congo	5	1990	2021	-0.0675	-0.2864	0.1518	0	-0.6039	0.545927
Cook Islands	3	1990	2021	0.136	-0.0054	0.2776	0	1.8848	0.059453
Costa Rica	2	1990	2021	-1.0521	-1.4003	-0.7026	1	-5.8801	0
Côte d'Ivoire	4	1990	2021	0.2089	0.0984	0.3196	1	3.7059	0.000211
Croatia	0	1990	2021	-1.403	-1.5061	-1.2997	1	-27.5754	0
Cuba	1	1990	2021	0.0447	-0.1849	0.2748	0	0.381	0.703211
Cyprus	5	1990	2021	-1.5691	-1.9999	-1.1364	1	-7.0668	0
Czechia	1	1990	2021	-0.6335	-0.9841	-0.2815	1	-3.5229	0.000427
Democratic People's Republic of Korea	5	1990	2021	-0.0397	-0.0891	0.0096	0	-1.5775	0.114682
Democratic Republic of the Congo	2	1990	2021	0.0824	-0.0041	0.169	0	1.8681	0.061753
Denmark	3	1990	2021	0.3703	-0.1722	0.9158	0	1.3366	0.181366
Djibouti	2	1990	2021	-0.2465	-0.3447	-0.1482	1	-4.9123	1e-06
Dominica	3	1990	2021	-0.3505	-0.5869	-0.1135	1	-2.8973	0.003764
Dominican Republic	3	1990	2021	0.028	-0.2725	0.3293	0	0.1821	0.855488
Ecuador	3	1990	2021	0.5119	-0.8368	1.879	0	0.7408	0.458796
Egypt	5	1990	2021	1.5275	0.9949	2.063	1	5.6487	0
El Salvador	5	1990	2021	-0.3663	-0.8791	0.1492	0	-1.3938	0.163386
Equatorial Guinea	5	1990	2021	0.3155	-0.0169	0.649	0	1.8599	0.062897
Eritrea	5	1990	2021	-0.2659	-0.3559	-0.1758	1	-5.7796	0
Estonia	2	1990	2021	0.4278	-0.1739	1.0332	0	1.3923	0.163831
Eswatini	5	1990	2021	0.2446	0.1305	0.3588	1	4.2046	2.6e-05
Ethiopia	3	1990	2021	-0.6473	-0.729	-0.5656	1	-15.4781	0
Fiji	3	1990	2021	-0.0487	-0.3071	0.2104	0	-0.3686	0.712399
Finland	3	1990	2021	-0.6525	-0.9439	-0.3603	1	-4.368	1.3e-05
France	5	1990	2021	-2.4763	-2.8081	-2.1433	1	-14.4193	0
Gabon	4	1990	2021	-0.1103	-0.2508	0.0304	0	-1.5368	0.124342
Gambia	4	1990	2021	0.7696	0.0188	1.526	1	2.0093	0.044506
Georgia	4	1990	2021	1.4222	0.3745	2.4808	1	2.6655	0.007687
Germany	4	1990	2021	-1.2164	-1.5791	-0.8523	1	-6.5204	0
Ghana	5	1990	2021	0.0139	-0.1666	0.1948	0	0.1511	0.879891
Global	3	1990	2021	-0.0267	-0.1088	0.0554	0	-0.638	0.523485
Greece	4	1990	2021	0.375	0.0599	0.691	1	2.3333	0.019633
Greenland	2	1990	2021	-2.2067	-2.588	-1.824	1	-11.196	0
Grenada	3	1990	2021	-0.8528	-2.1537	0.4653	0	-1.271	0.203724
Guam	5	1990	2021	1.2329	-0.0922	2.5755	0	1.8228	0.068339
Guatemala	1	1990	2021	-1.4253	-2.2269	-0.617	1	-3.4454	0.00057
Guinea	4	1990	2021	0.5165	0.4372	0.5958	1	12.8011	0
Guinea-Bissau	3	1990	2021	1.0452	0.9842	1.1063	1	33.7141	0
Guyana	2	1990	2021	-0.3548	-0.6982	-0.0103	1	-2.0184	0.043545
Haiti	1	1990	2021	-0.3572	-0.3947	-0.3196	1	-18.5988	0
High-middle SDI	4	1990	2021	-0.6515	-0.843	-0.4596	1	-6.6384	0
High SDI	4	1990	2021	-0.7691	-0.9294	-0.6086	1	-9.3622	0
Honduras	4	1990	2021	0.8338	0.5284	1.1402	1	5.3654	0
Hungary	2	1990	2021	-0.6868	-0.9449	-0.4281	1	-5.1926	0
Iceland	3	1990	2021	-0.5097	-0.7217	-0.2973	1	-4.6956	3e-06
India	5	1990	2021	0.3529	0.1549	0.5513	1	3.4954	0.000473
Indonesia	5	1990	2021	0.4452	0.3974	0.4931	1	18.292	0
Iran (Islamic Republic of)	5	1990	2021	0.4029	0.2509	0.5551	1	5.201	0
Iraq	3	1990	2021	-0.085	-0.1683	-0.0017	1	-1.9997	0.045528
Ireland	5	1990	2021	-1.8486	-2.4058	-1.2882	1	-6.4232	0
Israel	3	1990	2021	-0.5528	-1.3127	0.2129	0	-1.4164	0.156644
Italy	5	1990	2021	-1.4659	-1.7331	-1.1979	1	-10.6582	0
Jamaica	0	1990	2021	-0.0968	-0.529	0.3372	0	-0.4563	0.651452
Japan	5	1990	2021	0.5958	0.2174	0.9757	1	3.0894	0.002005
Jordan	4	1990	2021	-0.6633	-1.0221	-0.3033	1	-3.6057	0.000311
Kazakhstan	5	1990	2021	-0.8546	-1.8572	0.1583	0	-1.655	0.097927
Kenya	4	1990	2021	0.8978	0.8073	0.9884	1	19.5228	0
Kiribati	4	1990	2021	0.2726	0.2329	0.3123	1	13.4727	0
Kuwait	2	1990	2021	-3.3422	-5.5747	-1.0569	1	-2.8511	0.004356
Kyrgyzstan	1	1990	2021	-2.8381	-3.5358	-2.1352	1	-7.8293	0
Lao People's Democratic Republic	4	1990	2021	-0.3016	-0.3657	-0.2374	1	-9.202	0
Latvia	2	1990	2021	0.6372	-0.0134	1.2919	0	1.9195	0.054922
Lebanon	4	1990	2021	-0.6472	-0.8509	-0.443	1	-6.1995	0
Lesotho	5	1990	2021	1.3655	1.1325	1.5989	1	11.5544	0
Liberia	5	1990	2021	0.7613	0.5087	1.0145	1	5.9227	0
Libya	5	1990	2021	-0.0301	-0.2539	0.1941	0	-0.2636	0.792053
Lithuania	2	1990	2021	0.9422	0.4063	1.481	1	3.4528	0.000555
Low-middle SDI	4	1990	2021	0.272	0.1587	0.3855	1	4.7077	3e-06
Low SDI	5	1990	2021	0.2493	0.0714	0.4275	1	2.7481	0.005995
Luxembourg	4	1990	2021	-1.9238	-2.3433	-1.5025	1	-8.882	0
Madagascar	4	1990	2021	-1.0064	-1.1777	-0.8349	1	-11.4515	0
Malawi	3	1990	2021	0.3347	0.2198	0.4496	1	5.7184	0
Malaysia	1	1990	2021	-0.3391	-0.5807	-0.097	1	-2.7435	0.006079
Maldives	2	1990	2021	-1.4282	-1.6701	-1.1858	1	-11.4771	0
Mali	5	1990	2021	0.0775	-0.002	0.1571	0	1.9118	0.055898
Malta	0	1990	2021	-0.9555	-1.0528	-0.8581	1	-19.9538	0
Marshall Islands	5	1990	2021	0.8217	0.7277	0.9157	1	17.2068	0
Mauritania	2	1990	2021	0.5358	0.4074	0.6644	1	8.1922	0
Mauritius	5	1990	2021	-0.5957	-2.1018	0.9335	0	-0.7671	0.443016
Mexico	2	1990	2021	-0.7368	-1.1327	-0.3393	1	-3.6265	0.000287
Micronesia (Federated States of)	5	1990	2021	0.4638	0.4259	0.5017	1	24.0576	0
Middle SDI	4	1990	2021	0.0337	-0.0364	0.1039	0	0.9414	0.34648
Monaco	5	1990	2021	0.1554	0.0746	0.2362	1	3.7733	0.000161
Mongolia	5	1990	2021	-1.5852	-1.8655	-1.3041	1	-10.9808	0
Montenegro	5	1990	2021	0.3216	-0.0938	0.7388	0	1.5165	0.129385
Morocco	5	1990	2021	0.2208	0.1601	0.2815	1	7.1385	0
Mozambique	4	1990	2021	0.6154	0.5178	0.7132	1	12.3876	0
Myanmar	3	1990	2021	-0.4339	-0.4718	-0.3959	1	-22.3589	0
Namibia	4	1990	2021	0.4082	0.2593	0.5573	1	5.3802	0
Nauru	5	1990	2021	0.4419	0.3921	0.4918	1	17.4292	0
Nepal	4	1990	2021	-0.1589	-0.231	-0.0867	1	-4.3141	1.6e-05
Netherlands	5	1990	2021	-0.6706	-1.0775	-0.262	1	-3.2125	0.001316
New Zealand	3	1990	2021	-1.2137	-2.3804	-0.0331	1	-2.0146	0.043948
Nicaragua	3	1990	2021	-0.4101	-0.8758	0.0577	0	-1.7186	0.08568
Niger	3	1990	2021	0.8035	0.7053	0.9017	1	16.0999	0
Nigeria	4	1990	2021	0.5452	0.4847	0.6057	1	17.6976	0
Niue	5	1990	2021	0.556	0.4579	0.6542	1	11.1362	0
North Macedonia	4	1990	2021	-0.0069	-0.3398	0.3271	0	-0.0404	0.967762
Northern Mariana Islands	4	1990	2021	2.6701	2.2637	3.078	1	13.0229	0
Norway	2	1990	2021	-0.8789	-1.5761	-0.1768	1	-2.4512	0.014238
Oman	5	1990	2021	-0.902	-1.1948	-0.6084	1	-6.0023	0
Pakistan	4	1990	2021	0.4129	0.3359	0.49	1	10.524	0
Palau	3	1990	2021	-0.2615	-0.3151	-0.2078	1	-9.5398	0
Palestine	4	1990	2021	-0.3531	-0.5495	-0.1564	1	-3.515	0.00044
Panama	2	1990	2021	-0.8426	-1.1154	-0.5691	1	-6.0209	0
Papua New Guinea	2	1990	2021	0.7862	0.6936	0.8788	1	16.7105	0
Paraguay	2	1990	2021	0.7981	0.6143	0.9822	1	8.5379	0
Peru	5	1990	2021	-0.5523	-1.3655	0.2676	0	-1.322	0.186172
Philippines	2	1990	2021	-0.4373	-0.5374	-0.3371	1	-8.5398	0
Poland	1	1990	2021	0.6542	0.44	0.8688	1	6	0
Portugal	3	1990	2021	-0.7572	-1.5122	0.0035	0	-1.9509	0.051069
Puerto Rico	2	1990	2021	-2.874	-3.3079	-2.4381	1	-12.7643	0
Qatar	4	1990	2021	0.0903	-0.4922	0.6761	0	0.303	0.761872
Republic of Korea	5	1990	2021	-0.7083	-0.91	-0.5063	1	-6.8538	0
Republic of Moldova	3	1990	2021	-0.5802	-1.312	0.1571	0	-1.5435	0.122721
Romania	3	1990	2021	1.339	0.6586	2.0239	1	3.8699	0.000109
Russian Federation	4	1990	2021	0.243	-0.8309	1.3286	0	0.4417	0.658709
Rwanda	5	1990	2021	-0.9238	-1.0416	-0.8058	1	-15.2896	0
Saint Kitts and Nevis	4	1990	2021	-0.9532	-1.8031	-0.096	1	-2.1784	0.029374
Saint Lucia	2	1990	2021	-1.0371	-1.2489	-0.8249	1	-9.5399	0
Saint Vincent and the Grenadines	4	1990	2021	-0.6059	-1.2222	0.0142	0	-1.9153	0.05546
Samoa	5	1990	2021	-0.0934	-0.1295	-0.0573	1	-5.0743	0
San Marino	2	1990	2021	-2.3892	-2.7286	-2.0487	1	-13.61	0
Sao Tome and Principe	5	1990	2021	0.4519	0.2631	0.641	1	4.6981	3e-06
Saudi Arabia	5	1990	2021	-0.6295	-0.7459	-0.513	1	-10.5604	0
Senegal	1	1990	2021	1.0984	0.9737	1.2233	1	17.3518	0
Serbia	4	1990	2021	-0.5091	-0.8674	-0.1494	1	-2.772	0.005571
Seychelles	5	1990	2021	0.3722	0.1756	0.5693	1	3.7129	0.000205
Sierra Leone	5	1990	2021	1.0293	0.897	1.1618	1	15.3136	0
Singapore	3	1990	2021	-1.0863	-2.2676	0.1093	0	-1.7818	0.074779
Slovakia	4	1990	2021	-1.1357	-1.3304	-0.9405	1	-11.3529	0
Slovenia	2	1990	2021	-1.6732	-2.0366	-1.3083	1	-8.9296	0
Solomon Islands	3	1990	2021	0.7885	0.6662	0.911	1	12.6738	0
Somalia	5	1990	2021	-0.6404	-0.7804	-0.5003	1	-8.9333	0
South Africa	2	1990	2021	-0.3641	-0.5465	-0.1813	1	-3.9015	9.6e-05
South Sudan	3	1990	2021	-0.4394	-0.544	-0.3348	1	-8.2159	0
Spain	4	1990	2021	-1.5774	-1.9074	-1.2462	1	-9.2777	0
Sri Lanka	4	1990	2021	-0.1695	-0.5206	0.183	0	-0.9433	0.345545
Sudan	5	1990	2021	-0.3461	-0.3739	-0.3182	1	-24.2718	0
Suriname	5	1990	2021	-0.5738	-1.0252	-0.1204	1	-2.4789	0.013178
Sweden	1	1990	2021	-0.1952	-0.6067	0.2181	0	-0.9265	0.354175
Switzerland	4	1990	2021	-0.8188	-1.5786	-0.0531	1	-2.0955	0.03613
Syrian Arab Republic	5	1990	2021	-0.2371	-0.4283	-0.0455	1	-2.4253	0.015298
Taiwan (Province of China)	3	1990	2021	2.4675	2.1046	2.8316	1	13.4658	0
Tajikistan	5	1990	2021	-1.4276	-1.8144	-1.0393	1	-7.1683	0
Thailand	3	1990	2021	-0.6937	-0.8162	-0.571	1	-11.0513	0
Timor-Leste	3	1990	2021	0.2007	0.0929	0.3086	1	3.6503	0.000262
Togo	3	1990	2021	1.1002	1.009	1.1914	1	23.7683	0
Tokelau	4	1990	2021	0.3485	0.268	0.4292	1	8.4885	0
Tonga	3	1990	2021	0.7302	0.5875	0.8731	1	10.0575	0
Trinidad and Tobago	1	1990	2021	-1.0478	-1.6264	-0.4658	1	-3.5202	0.000431
Tunisia	4	1990	2021	-0.2993	-0.3929	-0.2057	1	-6.2578	0
Türkiye	5	1990	2021	-0.9939	-1.4263	-0.5596	1	-4.4727	8e-06
Turkmenistan	5	1990	2021	-0.4189	-1.1932	0.3614	0	-1.0541	0.291858
Tuvalu	5	1990	2021	0.624	0.5924	0.6556	1	38.7845	0
Uganda	4	1990	2021	0.2043	0.1377	0.2709	1	6.021	0
Ukraine	3	1990	2021	0.9761	0.3063	1.6503	1	2.8608	0.004226
United Arab Emirates	2	1990	2021	-0.5572	-1.659	0.5569	0	-0.983	0.325593
United Kingdom	4	1990	2021	0.1714	-0.1114	0.455	0	1.1871	0.2352
United Republic of Tanzania	4	1990	2021	-0.6903	-0.7594	-0.6211	1	-19.4928	0
United States of America	3	1990	2021	-1.2555	-1.4002	-1.1106	1	-16.8902	0
United States Virgin Islands	5	1990	2021	-1.8423	-2.239	-1.4439	1	-8.9983	0
Uruguay	1	1990	2021	-0.3401	-0.5095	-0.1704	1	-3.9242	8.7e-05
Uzbekistan	5	1990	2021	0.3788	-0.0901	0.85	0	1.5826	0.113512
Vanuatu	4	1990	2021	0.622	0.4791	0.7652	1	8.5502	0
Venezuela (Bolivarian Republic of)	2	1990	2021	-0.0491	-0.3674	0.2702	0	-0.3019	0.762753
Viet Nam	5	1990	2021	0.0194	-0.0577	0.0964	0	0.4925	0.622395
Yemen	3	1990	2021	-0.1678	-0.2999	-0.0355	1	-2.4848	0.012963
Zambia	4	1990	2021	1.3816	1.1577	1.606	1	12.1642	0
Zimbabwe	5	1990	2021	1.2738	0.9784	1.57	1	8.4946	0

## Sheet: Table S4
Table S4 Annual percentage changes (APCs) of mortality among global, 204 countries and territories, and 5 SDI regions
sex_name	location_name	Model	Segment	Segment Start	Segment End	APC	APC 95% LCL	APC 95% UCL	APC Significant	Test Statistic	P-Value
Both	Afghanistan	5	0	1990	1996	-0.3197	-0.4045	-0.2349	1	-8.0243	1e-06
Both	Afghanistan	5	1	1996	2002	-0.6306	-0.7408	-0.5203	1	-12.1544	0
Both	Afghanistan	5	2	2002	2005	0.3571	-0.1147	0.8311	0	1.6125	0.12768
Both	Afghanistan	5	3	2005	2014	0.0664	0.0199	0.113	1	3.0425	0.008228
Both	Afghanistan	5	4	2014	2017	0.8299	0.4279	1.2335	1	4.4097	0.000507
Both	Afghanistan	5	5	2017	2021	0.3179	0.19	0.4458	1	5.3056	8.8e-05
Female	Afghanistan	5	0	1990	1995	-0.3668	-0.5159	-0.2175	1	-5.2293	0.000102
Female	Afghanistan	5	1	1995	2002	-0.6843	-0.7849	-0.5837	1	-14.4492	0
Female	Afghanistan	5	2	2002	2005	0.5923	0.0167	1.1713	1	2.1936	0.044438
Female	Afghanistan	5	3	2005	2014	0.104	0.0447	0.1634	1	3.7389	0.001975
Female	Afghanistan	5	4	2014	2017	0.9316	0.3749	1.4914	1	3.5737	0.002771
Female	Afghanistan	5	5	2017	2021	0.4274	0.247	0.6081	1	5.0569	0.000142
Male	Afghanistan	4	0	1990	1996	-0.3284	-0.418	-0.2387	1	-7.6841	0
Male	Afghanistan	4	1	1996	2002	-0.6932	-0.811	-0.5753	1	-12.3192	0
Male	Afghanistan	4	2	2002	2013	-0.1315	-0.1688	-0.0941	1	-7.3908	1e-06
Male	Afghanistan	4	3	2013	2019	0.3829	0.2891	0.4768	1	8.5904	0
Male	Afghanistan	4	4	2019	2021	-0.4071	-0.8249	0.0126	0	-2.038	0.056524
Both	Albania	4	0	1990	1994	-3.2685	-4.2869	-2.2392	1	-6.5963	3e-06
Both	Albania	4	1	1994	2005	0.5391	0.2998	0.779	1	4.7398	0.000164
Both	Albania	4	2	2005	2008	-2.4184	-5.5797	0.8488	0	-1.5617	0.135765
Both	Albania	4	3	2008	2018	0.9645	0.6142	1.3159	1	5.8033	1.7e-05
Both	Albania	4	4	2018	2021	-2.7498	-4.6988	-0.7609	1	-2.8936	0.009679
Female	Albania	4	0	1990	1994	-4.8033	-5.8835	-3.7106	1	-9.0619	0
Female	Albania	4	1	1994	2005	1.7157	1.4471	1.9849	1	13.519	0
Female	Albania	4	2	2005	2008	-3.1281	-6.4408	0.302	0	-1.9188	0.071003
Female	Albania	4	3	2008	2017	1.7975	1.3408	2.2563	1	8.3232	0
Female	Albania	4	4	2017	2021	-2.0708	-3.326	-0.7992	1	-3.4077	0.003137
Male	Albania	4	0	1990	1994	-2.9558	-3.976	-1.9248	1	-5.9648	1.2e-05
Male	Albania	4	1	1994	1997	1.6912	-1.3437	4.8196	0	1.1629	0.260067
Male	Albania	4	2	1997	2009	-0.9617	-1.1935	-0.7292	1	-8.6606	0
Male	Albania	4	3	2009	2018	0.4642	-0.0024	0.9331	0	2.0902	0.051063
Male	Albania	4	4	2018	2021	-2.1268	-4.2795	0.0743	0	-2.0308	0.057318
Both	Algeria	3	0	1990	1998	-2.0337	-2.1381	-1.9293	1	-40.0971	0
Both	Algeria	3	1	1998	2001	-0.4359	-1.2925	0.4281	0	-1.0514	0.305018
Both	Algeria	3	2	2001	2011	0.0775	-0.0073	0.1622	0	1.9012	0.071087
Both	Algeria	3	3	2011	2021	-0.3607	-0.4421	-0.2794	1	-9.2073	0
Female	Algeria	3	0	1990	1992	-6.3718	-9.1398	-3.5196	1	-4.5626	0.000169
Female	Algeria	3	1	1992	1998	-1.9469	-2.4554	-1.4358	1	-7.8649	0
Female	Algeria	3	2	1998	2011	1.7375	1.6093	1.8658	1	28.4156	0
Female	Algeria	3	3	2011	2021	-0.6189	-0.8155	-0.4219	1	-6.5185	2e-06
Male	Algeria	4	0	1990	1995	-1.4706	-1.6374	-1.3035	1	-18.3684	0
Male	Algeria	4	1	1995	1998	-2.0956	-2.7657	-1.4208	1	-6.4784	4e-06
Male	Algeria	4	2	1998	2010	-0.834	-0.881	-0.7869	1	-37.1104	0
Male	Algeria	4	3	2010	2017	-0.4417	-0.5684	-0.3147	1	-7.2983	1e-06
Male	Algeria	4	4	2017	2021	-0.0068	-0.28	0.2671	0	-0.0523	0.958888
Both	American Samoa	5	0	1990	1997	-0.9421	-1.615	-0.2645	1	-2.9596	0.009741
Both	American Samoa	5	1	1997	2000	-8.2576	-11.822	-4.5492	1	-4.6358	0.000323
Both	American Samoa	5	2	2000	2005	13.5573	12.097	15.0367	1	20.9363	0
Both	American Samoa	5	3	2005	2013	1.1529	0.5408	1.7686	1	4.0257	0.0011
Both	American Samoa	5	4	2013	2016	-5.4135	-9.7416	-0.8779	1	-2.5327	0.022971
Both	American Samoa	5	5	2016	2021	0.9763	-0.1826	2.1486	0	1.7939	0.093004
Female	American Samoa	5	0	1990	1996	0.0092	-1.739	1.7884	0	0.0111	0.991279
Female	American Samoa	5	1	1996	2001	-6.5306	-8.9631	-4.0331	1	-5.4591	6.6e-05
Female	American Samoa	5	2	2001	2004	25.5733	15.6659	36.3293	1	5.9059	2.9e-05
Female	American Samoa	5	3	2004	2013	1.5014	0.5417	2.4702	1	3.3436	0.004443
Female	American Samoa	5	4	2013	2016	-8.7133	-16.6112	-0.0674	1	-2.1473	0.048519
Female	American Samoa	5	5	2016	2021	1.4873	-0.8383	3.8675	0	1.3574	0.194714
Male	American Samoa	2	0	1990	1999	-2.5891	-3.3828	-1.7889	1	-6.6178	1e-06
Male	American Samoa	2	1	1999	2006	5.1458	3.8218	6.4867	1	8.1724	0
Male	American Samoa	2	2	2006	2021	1.9194	1.537	2.3032	1	10.4391	0
Both	Andorra	3	0	1990	1999	-0.5487	-0.9562	-0.1396	1	-2.787	0.011048
Both	Andorra	3	1	1999	2005	-2.7451	-3.6372	-1.8446	1	-6.2808	3e-06
Both	Andorra	3	2	2005	2019	-0.5272	-0.7343	-0.3198	1	-5.2762	3.1e-05
Both	Andorra	3	3	2019	2021	-11.2283	-15.3134	-6.9462	1	-5.2576	3.3e-05
Female	Andorra	1	0	1990	2019	-0.648	-0.7205	-0.5755	1	-18.2859	0
Female	Andorra	1	1	2019	2021	-10.0677	-14.4449	-5.4666	1	-4.3636	0.000168
Male	Andorra	4	0	1990	1999	-0.52	-0.6897	-0.35	1	-6.4159	5e-06
Male	Andorra	4	1	1999	2006	-2.979	-3.2601	-2.6971	1	-21.9012	0
Male	Andorra	4	2	2006	2010	1.4411	0.5968	2.2925	1	3.5967	0.002062
Male	Andorra	4	3	2010	2019	-0.8563	-1.0324	-0.6799	1	-10.1629	0
Male	Andorra	4	4	2019	2021	-11.019	-12.7298	-9.2747	1	-12.6344	0
Both	Angola	5	0	1990	1994	0.9715	0.3778	1.5687	1	3.4942	0.003262
Both	Angola	5	1	1994	1997	-0.5472	-2.3349	1.2732	0	-0.6448	0.528804
Both	Angola	5	2	1997	2000	1.2481	-0.5305	3.0584	0	1.4918	0.156492
Both	Angola	5	3	2000	2003	-0.7451	-2.5828	1.1274	0	-0.8529	0.407136
Both	Angola	5	4	2003	2010	0.6925	0.3734	1.0127	1	4.6339	0.000324
Both	Angola	5	5	2010	2021	0.343	0.2034	0.4827	1	5.2432	9.9e-05
Female	Angola	2	0	1990	1994	0.7665	-0.1002	1.6407	0	1.8245	0.080558
Female	Angola	2	1	1994	2016	0.1224	0.0463	0.1985	1	3.3201	0.002868
Female	Angola	2	2	2016	2021	0.7799	0.0194	1.5461	1	2.1169	0.044829
Male	Angola	5	0	1990	1994	1.1068	0.4886	1.7289	1	3.8252	0.001656
Male	Angola	5	1	1994	1997	-0.2389	-2.0496	1.6053	0	-0.2783	0.784582
Male	Angola	5	2	1997	2000	1.4314	-0.2633	3.155	0	1.7979	0.09235
Male	Angola	5	3	2000	2003	-0.822	-2.383	0.764	0	-1.1089	0.284943
Male	Angola	5	4	2003	2011	1.1818	0.9832	1.3808	1	12.745	0
Male	Angola	5	5	2011	2021	0.488	0.3719	0.6042	1	8.9782	0
Both	Antigua and Barbuda	4	0	1990	1994	0.4525	-1.3848	2.3241	0	0.5139	0.613599
Both	Antigua and Barbuda	4	1	1994	1997	-6.1357	-11.6881	-0.2341	1	-2.1817	0.042635
Both	Antigua and Barbuda	4	2	1997	2004	-1.9337	-3.0622	-0.792	1	-3.5442	0.002318
Both	Antigua and Barbuda	4	3	2004	2007	5.627	-1.1756	12.8978	0	1.7277	0.101157
Both	Antigua and Barbuda	4	4	2007	2021	-0.7395	-1.0822	-0.3957	1	-4.5098	0.000271
Female	Antigua and Barbuda	3	0	1990	1993	3.5913	-2.9598	10.5847	0	1.1232	0.274036
Female	Antigua and Barbuda	3	1	1993	2011	-0.9542	-1.3988	-0.5076	1	-4.4316	0.000232
Female	Antigua and Barbuda	3	2	2011	2015	3.5622	-3.6732	11.341	0	1.0051	0.326314
Female	Antigua and Barbuda	3	3	2015	2021	-3.2349	-5.3473	-1.0754	1	-3.0983	0.005444
Male	Antigua and Barbuda	4	0	1990	1994	0.3197	-1.2851	1.9506	0	0.4159	0.682402
Male	Antigua and Barbuda	4	1	1994	1997	-8.111	-12.984	-2.9652	1	-3.2615	0.004334
Male	Antigua and Barbuda	4	2	1997	2005	-1.7485	-2.5868	-0.903	1	-4.3251	0.000408
Male	Antigua and Barbuda	4	3	2005	2008	7.7153	1.4145	14.4076	1	2.5905	0.018464
Male	Antigua and Barbuda	4	4	2008	2021	-1.302	-1.6481	-0.9547	1	-7.8389	0
Both	Argentina	3	0	1990	1995	-2.4013	-3.7396	-1.0443	1	-3.6608	0.001458
Both	Argentina	3	1	1995	1998	7.5351	1.4776	13.9541	1	2.6057	0.016507
Both	Argentina	3	2	1998	2017	-1.0507	-1.2362	-0.8649	1	-11.7074	0
Both	Argentina	3	3	2017	2021	-3.5842	-5.4764	-1.6541	1	-3.8296	0.000976
Female	Argentina	3	0	1990	1995	-0.9238	-2.4689	0.6458	0	-1.2279	0.233074
Female	Argentina	3	1	1995	2000	4.3591	2.1958	6.5682	1	4.236	0.00037
Female	Argentina	3	2	2000	2017	0.1503	-0.124	0.4254	0	1.1388	0.267627
Female	Argentina	3	3	2017	2021	-3.7497	-6.3021	-1.1277	1	-2.9572	0.007522
Male	Argentina	3	0	1990	1995	-2.8055	-4.1747	-1.4167	1	-4.171	0.000432
Male	Argentina	3	1	1995	1998	8.0428	1.65	14.8377	1	2.6376	0.015391
Male	Argentina	3	2	1998	2019	-1.6453	-1.8148	-1.4755	1	-19.9989	0
Male	Argentina	3	3	2019	2021	-6.0959	-12.4143	0.6782	0	-1.8778	0.074364
Both	Armenia	3	0	1990	1993	4.0924	-0.0392	8.3948	0	2.0595	0.05206
Both	Armenia	3	1	1993	2001	-2.2238	-3.2046	-1.233	1	-4.6387	0.000141
Both	Armenia	3	2	2001	2011	2.8013	2.156	3.4508	1	9.1233	0
Both	Armenia	3	3	2011	2021	-0.9158	-1.4562	-0.3724	1	-3.4986	0.00214
Female	Armenia	2	0	1990	2008	0.0558	-0.205	0.3172	0	0.4411	0.66308
Female	Armenia	2	1	2008	2011	3.8287	-3.3158	11.501	0	1.0877	0.287528
Female	Armenia	2	2	2011	2021	-0.1614	-0.7399	0.4204	0	-0.5738	0.571425
Male	Armenia	3	0	1990	1993	5.61	0.8783	10.5637	1	2.4764	0.021865
Male	Armenia	3	1	1993	2000	-3.5656	-4.8554	-2.2582	1	-5.607	1.5e-05
Male	Armenia	3	2	2000	2011	3.058	2.4796	3.6396	1	11.1311	0
Male	Armenia	3	3	2011	2021	-1.2155	-1.7749	-0.6528	1	-4.4778	0.000207
Both	Australia	3	0	1990	2005	-2.3108	-2.5171	-2.104	1	-22.9898	0
Both	Australia	3	1	2005	2013	-0.501	-1.2355	0.2389	0	-1.4098	0.17325
Both	Australia	3	2	2013	2016	4.5744	-1.015	10.4794	0	1.6934	0.105165
Both	Australia	3	3	2016	2021	-1.5653	-2.9316	-0.1797	1	-2.3472	0.0288
Female	Australia	5	0	1990	2000	-1.566	-1.915	-1.2157	1	-9.4713	0
Female	Australia	5	1	2000	2005	-3.2544	-4.8433	-1.639	1	-4.2586	0.000687
Female	Australia	5	2	2005	2010	1.241	-0.5102	3.0231	0	1.5066	0.152681
Female	Australia	5	3	2010	2013	-3.1962	-8.6565	2.5906	0	-1.1925	0.25158
Female	Australia	5	4	2013	2016	8.6535	2.3317	15.3659	1	2.951	0.009913
Female	Australia	5	5	2016	2021	-1.7481	-3.1837	-0.2912	1	-2.5537	0.022035
Male	Australia	1	0	1990	2006	-2.5126	-2.8099	-2.2143	1	-17.0915	0
Male	Australia	1	1	2006	2021	0.2232	-0.159	0.6069	0	1.1971	0.241666
Both	Austria	3	0	1990	2000	-0.1261	-0.5045	0.2538	0	-0.691	0.497109
Both	Austria	3	1	2000	2007	-1.9717	-2.8856	-1.0491	1	-4.421	0.000237
Both	Austria	3	2	2007	2019	-0.3231	-0.6583	0.0132	0	-1.9979	0.058842
Both	Austria	3	3	2019	2021	-4.5848	-10.287	1.4799	0	-1.5838	0.128174
Female	Austria	5	0	1990	1993	3.4045	1.4878	5.3574	1	3.8139	0.001694
Female	Austria	5	1	1993	1997	-0.9394	-2.8029	0.9598	0	-1.0594	0.306198
Female	Austria	5	2	1997	2000	3.4593	-0.3671	7.4327	0	1.9234	0.073619
Female	Austria	5	3	2000	2003	-2.8366	-6.5075	0.9785	0	-1.5925	0.132113
Female	Austria	5	4	2003	2015	1.2254	0.9386	1.513	1	9.1509	0
Female	Austria	5	5	2015	2021	-1.3029	-2.0587	-0.5413	1	-3.6365	0.002436
Male	Austria	4	0	1990	2002	-0.8777	-1.2166	-0.5375	1	-5.4061	3.9e-05
Male	Austria	4	1	2002	2006	-3.3543	-6.2209	-0.4001	1	-2.3807	0.028535
Male	Austria	4	2	2006	2014	-1.4455	-2.1146	-0.7717	1	-4.4899	0.000283
Male	Austria	4	3	2014	2017	1.4073	-4.253	7.4023	0	0.5112	0.61543
Male	Austria	4	4	2017	2021	-3.1632	-5.3735	-0.9012	1	-2.9247	0.009049
Both	Azerbaijan	5	0	1990	1993	1.2266	0.0842	2.3819	1	2.2895	0.036965
Both	Azerbaijan	5	1	1993	2001	-1.2766	-1.5541	-0.9983	1	-9.7293	0
Both	Azerbaijan	5	2	2001	2004	3.2047	1.2109	5.2377	1	3.4466	0.003597
Both	Azerbaijan	5	3	2004	2010	0.9518	0.4928	1.4128	1	4.4311	0.000486
Both	Azerbaijan	5	4	2010	2017	-0.5762	-0.9534	-0.1976	1	-3.2405	0.005489
Both	Azerbaijan	5	5	2017	2021	-2.9708	-3.7023	-2.2337	1	-8.4942	0
Female	Azerbaijan	5	0	1990	1993	1.6721	0.1574	3.2097	1	2.3548	0.032574
Female	Azerbaijan	5	1	1993	2001	-1.5019	-1.8704	-1.1321	1	-8.6067	0
Female	Azerbaijan	5	2	2001	2004	4.035	1.4391	6.6973	1	3.3367	0.004506
Female	Azerbaijan	5	3	2004	2010	0.9944	0.3827	1.6099	1	3.4716	0.003417
Female	Azerbaijan	5	4	2010	2019	-0.9112	-1.2134	-0.608	1	-6.3864	1.2e-05
Female	Azerbaijan	5	5	2019	2021	-3.3538	-6.109	-0.5178	1	-2.514	0.023836
Male	Azerbaijan	5	0	1990	1993	0.3837	-0.5704	1.347	0	0.8548	0.406125
Male	Azerbaijan	5	1	1993	2001	-1.6724	-1.9118	-1.4323	1	-14.743	0
Male	Azerbaijan	5	2	2001	2005	2.1697	1.2932	3.0538	1	5.3102	8.7e-05
Male	Azerbaijan	5	3	2005	2011	0.5999	0.1887	1.0128	1	3.1126	0.007131
Male	Azerbaijan	5	4	2011	2017	-0.5608	-1.0094	-0.1103	1	-2.6515	0.018136
Male	Azerbaijan	5	5	2017	2021	-3.5367	-4.2108	-2.8579	1	-10.944	0
Both	Bahamas	1	0	1990	2005	-1.1309	-1.3818	-0.8793	1	-9.1818	0
Both	Bahamas	1	1	2005	2021	0.5269	0.1988	0.8561	1	3.2984	0.002732
Female	Bahamas	2	0	1990	2005	-0.2038	-0.6849	0.2797	0	-0.8711	0.392326
Female	Bahamas	2	1	2005	2008	-3.8427	-14.5763	8.2397	0	-0.6833	0.500983
Female	Bahamas	2	2	2008	2021	1.0237	0.1426	1.9126	1	2.3996	0.024531
Male	Bahamas	1	0	1990	2003	-1.5415	-1.9616	-1.1196	1	-7.4546	0
Male	Bahamas	1	1	2003	2021	0.433	0.1105	0.7566	1	2.7561	0.010353
Both	Bahrain	5	0	1990	1997	-1.5652	-1.9904	-1.1381	1	-7.7673	1e-06
Both	Bahrain	5	1	1997	2003	1.6212	0.9256	2.3215	1	4.9908	0.000161
Both	Bahrain	5	2	2003	2008	-2.7079	-3.71	-1.6953	1	-5.6515	4.6e-05
Both	Bahrain	5	3	2008	2011	0.4965	-2.7206	3.82	0	0.3245	0.750052
Both	Bahrain	5	4	2011	2015	-3.9598	-5.7648	-2.1203	1	-4.5392	0.000392
Both	Bahrain	5	5	2015	2021	1.3544	0.4768	2.2397	1	3.2972	0.004887
Female	Bahrain	4	0	1990	1997	-2.6351	-3.3251	-1.9403	1	-7.8895	0
Female	Bahrain	4	1	1997	2000	10.1506	4.9295	15.6315	1	4.1827	0.000559
Female	Bahrain	4	2	2000	2012	0.4164	0.0874	0.7464	1	2.6603	0.015937
Female	Bahrain	4	3	2012	2015	-5.2766	-9.7153	-0.6197	1	-2.373	0.028984
Female	Bahrain	4	4	2015	2021	-0.1324	-1.1875	0.934	0	-0.2621	0.796233
Male	Bahrain	5	0	1990	1999	-1.2879	-1.5984	-0.9765	1	-8.7718	0
Male	Bahrain	5	1	1999	2003	0.9991	-0.6908	2.7178	0	1.2559	0.22838
Male	Bahrain	5	2	2003	2008	-3.3417	-4.3971	-2.2748	1	-6.599	8e-06
Male	Bahrain	5	3	2008	2011	0.3808	-3.0783	3.9632	0	0.231	0.820437
Male	Bahrain	5	4	2011	2014	-5.6201	-9.419	-1.6619	1	-3.0009	0.008957
Male	Bahrain	5	5	2014	2021	1.0072	0.2281	1.7923	1	2.7585	0.014634
Both	Bangladesh	3	0	1990	2004	-1.1098	-1.1897	-1.0298	1	-28.7074	0
Both	Bangladesh	3	1	2004	2010	-0.5893	-0.954	-0.2232	1	-3.3435	0.00308
Both	Bangladesh	3	2	2010	2013	-3.4014	-5.2898	-1.4753	1	-3.6452	0.001512
Both	Bangladesh	3	3	2013	2021	0.2762	0.0383	0.5146	1	2.4147	0.024954
Female	Bangladesh	5	0	1990	1998	-1.2705	-1.5342	-1.006	1	-10.1888	0
Female	Bangladesh	5	1	1998	2002	-0.0821	-1.4008	1.2542	0	-0.1318	0.896927
Female	Bangladesh	5	2	2002	2005	-2.3675	-4.7865	0.1131	0	-2.0354	0.059871
Female	Bangladesh	5	3	2005	2010	0.6394	-0.1773	1.4628	0	1.6674	0.11618
Female	Bangladesh	5	4	2010	2013	-2.2485	-5.0905	0.6785	0	-1.6429	0.121194
Female	Bangladesh	5	5	2013	2021	0.5731	0.2403	0.907	1	3.6748	0.002252
Male	Bangladesh	4	0	1990	2004	-1.1431	-1.2177	-1.0686	1	-32.0315	0
Male	Bangladesh	4	1	2004	2007	0.1837	-1.3402	1.7311	0	0.2516	0.804226
Male	Bangladesh	4	2	2007	2010	-1.302	-2.7626	0.1807	0	-1.8466	0.081314
Male	Bangladesh	4	3	2010	2013	-3.4858	-5.1922	-1.7488	1	-4.1788	0.000564
Male	Bangladesh	4	4	2013	2021	0.3527	0.1351	0.5708	1	3.4069	0.003143
Both	Barbados	3	0	1990	2001	-1.275	-1.6472	-0.9014	1	-7.0648	1e-06
Both	Barbados	3	1	2001	2004	2.6775	-2.1372	7.7292	0	1.1441	0.265437
Both	Barbados	3	2	2004	2013	-1.3206	-1.884	-0.754	1	-4.8289	9e-05
Both	Barbados	3	3	2013	2021	0.3224	-0.9061	1.5661	0	0.5433	0.592666
Female	Barbados	2	0	1990	1996	-3.7696	-5.2544	-2.2614	1	-5.0999	3.2e-05
Female	Barbados	2	1	1996	2004	2.5302	1.2631	3.8131	1	4.1472	0.000363
Female	Barbados	2	2	2004	2021	-0.7268	-1.2021	-0.2491	1	-3.1362	0.00448
Male	Barbados	4	0	1990	1998	-0.4375	-1.0054	0.1337	0	-1.6102	0.124744
Male	Barbados	4	1	1998	2001	-4.6638	-9.5371	0.472	0	-1.9124	0.071876
Male	Barbados	4	2	2001	2004	3.2099	-1.5424	8.1916	0	1.4081	0.176126
Male	Barbados	4	3	2004	2014	-1.5769	-2.029	-1.1226	1	-7.2519	1e-06
Male	Barbados	4	4	2014	2021	0.7182	-0.6205	2.0749	0	1.1236	0.275958
Both	Belarus	4	0	1990	1997	0.0828	-1.0345	1.2126	0	0.1548	0.878683
Both	Belarus	4	1	1997	2002	-6.0428	-8.2255	-3.8083	1	-5.5715	2.7e-05
Both	Belarus	4	2	2002	2005	4.0551	-2.9002	11.5087	0	1.2072	0.242993
Both	Belarus	4	3	2005	2008	-2.928	-10.045	4.7521	0	-0.8199	0.422972
Both	Belarus	4	4	2008	2021	0.1907	-0.2728	0.6563	0	0.8632	0.399391
Female	Belarus	3	0	1990	1999	-0.8882	-1.778	0.0096	0	-2.0575	0.052272
Female	Belarus	3	1	1999	2002	-6.4392	-15.3698	3.4338	0	-1.3797	0.18218
Female	Belarus	3	2	2002	2013	-0.3847	-1.2072	0.4446	0	-0.9668	0.344655
Female	Belarus	3	3	2013	2021	3.5933	2.0612	5.1484	1	4.9271	7.1e-05
Male	Belarus	3	0	1990	1997	-0.0843	-1.2904	1.1366	0	-0.1443	0.886614
Male	Belarus	3	1	1997	2002	-6.6647	-9.0236	-4.2447	1	-5.6035	1.5e-05
Male	Belarus	3	2	2002	2005	3.1841	-4.1324	11.059	0	0.8863	0.385492
Male	Belarus	3	3	2005	2021	-0.6382	-0.9869	-0.2882	1	-3.7866	0.001081
Both	Belgium	3	0	1990	1993	5.3595	2.7449	8.0406	1	4.3206	0.000302
Both	Belgium	3	1	1993	2009	-1.0078	-1.225	-0.7902	1	-9.594	0
Both	Belgium	3	2	2009	2014	1.4962	-0.1695	3.1898	0	1.8664	0.076016
Both	Belgium	3	3	2014	2021	-3.2157	-3.9668	-2.4588	1	-8.7254	0
Female	Belgium	3	0	1990	1998	1.2675	0.6099	1.9293	1	4.0206	0.000618
Female	Belgium	3	1	1998	2008	-0.2558	-0.8079	0.2993	0	-0.9598	0.348068
Female	Belgium	3	2	2008	2016	1.58	0.6467	2.5219	1	3.532	0.001977
Female	Belgium	3	3	2016	2021	-3.7979	-5.4369	-2.1304	1	-4.6856	0.000126
Male	Belgium	3	0	1990	1993	5.7088	2.5371	8.9786	1	3.79	0.001072
Male	Belgium	3	1	1993	2009	-1.5286	-1.7632	-1.2934	1	-13.4284	0
Male	Belgium	3	2	2009	2013	1.8883	-0.9903	4.8506	0	1.3574	0.18906
Male	Belgium	3	3	2013	2021	-3.2495	-3.9463	-2.5476	1	-9.5044	0
Both	Belize	3	0	1990	1995	-1.6121	-3.2193	0.0218	0	-2.0521	0.052834
Both	Belize	3	1	1995	1999	10.8342	6.7269	15.0995	1	5.6649	1.3e-05
Both	Belize	3	2	1999	2002	-4.5952	-11.9325	3.3534	0	-1.2225	0.235078
Both	Belize	3	3	2002	2021	-0.9355	-1.1922	-0.6781	1	-7.5327	0
Female	Belize	2	0	1990	1995	-1.2845	-3.9482	1.4531	0	-0.9754	0.33907
Female	Belize	2	1	1995	1998	10.0558	-2.323	24.0034	0	1.6574	0.110465
Female	Belize	2	2	1998	2021	-1.3886	-1.6629	-1.1134	1	-10.3585	0
Male	Belize	3	0	1990	1995	-2.2618	-4.3364	-0.1422	1	-2.2176	0.037747
Male	Belize	3	1	1995	1999	12.9907	7.754	18.4818	1	5.3524	2.6e-05
Male	Belize	3	2	1999	2003	-5.1038	-9.7863	-0.1782	1	-2.1529	0.043103
Male	Belize	3	3	2003	2021	-0.4882	-0.8317	-0.1434	1	-2.9427	0.007775
Both	Benin	5	0	1990	2000	2.0396	1.9524	2.1269	1	50.3366	0
Both	Benin	5	1	2000	2004	-1.2436	-1.8814	-0.6018	1	-4.1172	0.000914
Both	Benin	5	2	2004	2008	0.3857	-0.2479	1.0234	0	1.2958	0.214616
Both	Benin	5	3	2008	2012	1.7419	1.1144	2.3732	1	5.9496	2.7e-05
Both	Benin	5	4	2012	2019	-0.4869	-0.7019	-0.2714	1	-4.8101	0.000229
Both	Benin	5	5	2019	2021	0.9514	-0.4696	2.3927	0	1.4237	0.175008
Female	Benin	5	0	1990	2000	1.9917	1.8983	2.0851	1	45.9045	0
Female	Benin	5	1	2000	2004	-0.8108	-1.4396	-0.178	1	-2.7286	0.015541
Female	Benin	5	2	2004	2008	0.4529	-0.185	1.0949	0	1.5119	0.151334
Female	Benin	5	3	2008	2012	1.5462	0.9122	2.1841	1	5.2223	0.000103
Female	Benin	5	4	2012	2018	-0.7317	-1.0187	-0.4439	1	-5.4073	7.3e-05
Female	Benin	5	5	2018	2021	0.5961	-0.0817	1.2786	0	1.8739	0.080565
Male	Benin	5	0	1990	1997	2.1761	1.9669	2.3856	1	22.393	0
Male	Benin	5	1	1997	2000	1.2342	-0.4542	2.9513	0	1.5545	0.140901
Male	Benin	5	2	2000	2004	-1.8143	-2.7097	-0.9106	1	-4.2598	0.000685
Male	Benin	5	3	2004	2008	-0.0056	-0.9763	0.9745	0	-0.0123	0.990313
Male	Benin	5	4	2008	2012	1.8974	0.9868	2.8161	1	4.4634	0.000455
Male	Benin	5	5	2012	2021	-0.2282	-0.3962	-0.06	1	-2.8904	0.011211
Both	Bermuda	2	0	1990	1995	-6.9051	-7.8631	-5.9371	1	-14.2763	0
Both	Bermuda	2	1	1995	2003	-2.3824	-3.0925	-1.6671	1	-6.8166	0
Both	Bermuda	2	2	2003	2021	-0.8938	-1.1423	-0.6447	1	-7.381	0
Female	Bermuda	3	0	1990	1995	-5.6292	-6.9156	-4.325	1	-8.7786	0
Female	Bermuda	3	1	1995	1998	0.7154	-5.6151	7.4705	0	0.2284	0.821579
Female	Bermuda	3	2	1998	2009	-4.9285	-5.5492	-4.3038	1	-16.0478	0
Female	Bermuda	3	3	2009	2021	-0.4515	-1.0865	0.1874	0	-1.471	0.156123
Male	Bermuda	3	0	1990	1996	-7.3321	-8.0594	-6.599	1	-20.098	0
Male	Bermuda	3	1	1996	2007	-1.3181	-1.7401	-0.8943	1	-6.4385	2e-06
Male	Bermuda	3	2	2007	2010	2.7465	-2.8653	8.6825	0	1.0032	0.327183
Male	Bermuda	3	3	2010	2021	-1.8418	-2.2862	-1.3953	1	-8.5186	0
Both	Bhutan	3	0	1990	1995	-0.2629	-0.5443	0.0193	0	-1.9379	0.066199
Both	Bhutan	3	1	1995	2006	-1.2021	-1.2927	-1.1114	1	-27.4085	0
Both	Bhutan	3	2	2006	2013	-0.1341	-0.3103	0.0424	0	-1.58	0.129041
Both	Bhutan	3	3	2013	2021	0.186	0.0681	0.304	1	3.281	0.003564
Female	Bhutan	3	0	1990	1996	0.4846	0.2606	0.7091	1	4.5057	0.000194
Female	Bhutan	3	1	1996	2002	-1.6472	-1.9203	-1.3734	1	-12.4236	0
Female	Bhutan	3	2	2002	2007	-0.3859	-0.732	-0.0386	1	-2.3105	0.031108
Female	Bhutan	3	3	2007	2021	0.3088	0.2594	0.3583	1	13.0087	0
Male	Bhutan	3	0	1990	1994	-0.9896	-1.3215	-0.6565	1	-6.1589	4e-06
Male	Bhutan	3	1	1994	2007	-1.3127	-1.3683	-1.2571	1	-48.7769	0
Male	Bhutan	3	2	2007	2014	-0.2113	-0.3454	-0.0771	1	-3.2737	0.003625
Male	Bhutan	3	3	2014	2021	0.2333	0.1228	0.3439	1	4.3919	0.000255
Both	Bolivia (Plurinational State of)	2	0	1990	1999	-0.2882	-0.3495	-0.2269	1	-9.6886	0
Both	Bolivia (Plurinational State of)	2	1	1999	2005	-0.8029	-0.9497	-0.656	1	-11.2394	0
Both	Bolivia (Plurinational State of)	2	2	2005	2021	-0.0249	-0.0508	0.001	0	-1.9821	0.059029
Female	Bolivia (Plurinational State of)	3	0	1990	1994	0.7199	0.4243	1.0164	1	5.075	5e-05
Female	Bolivia (Plurinational State of)	3	1	1994	1997	0.0319	-0.8889	0.9614	0	0.0718	0.943419
Female	Bolivia (Plurinational State of)	3	2	1997	2004	-0.7098	-0.857	-0.5625	1	-9.9888	0
Female	Bolivia (Plurinational State of)	3	3	2004	2021	-0.0438	-0.0762	-0.0114	1	-2.8093	0.010509
Male	Bolivia (Plurinational State of)	5	0	1990	1994	-1.5443	-1.7414	-1.3468	1	-16.5523	0
Male	Bolivia (Plurinational State of)	5	1	1994	1999	-0.2668	-0.4534	-0.0797	1	-3.0388	0.00829
Male	Bolivia (Plurinational State of)	5	2	1999	2006	-0.8179	-0.916	-0.7196	1	-17.6839	0
Male	Bolivia (Plurinational State of)	5	3	2006	2015	-0.1109	-0.177	-0.0448	1	-3.5738	0.002771
Male	Bolivia (Plurinational State of)	5	4	2015	2019	0.4154	0.125	0.7066	1	3.0512	0.008084
Male	Bolivia (Plurinational State of)	5	5	2019	2021	-0.5913	-1.1767	-0.0024	1	-2.1401	0.049191
Both	Bosnia and Herzegovina	4	0	1990	1992	2.2831	0.7375	3.8524	1	3.1148	0.005983
Both	Bosnia and Herzegovina	4	1	1992	2002	-0.4296	-0.6585	-0.2001	1	-3.929	0.000984
Both	Bosnia and Herzegovina	4	2	2002	2007	2.0888	1.4739	2.7073	1	7.1898	1e-06
Both	Bosnia and Herzegovina	4	3	2007	2019	0.1612	0.0463	0.2762	1	2.948	0.008603
Both	Bosnia and Herzegovina	4	4	2019	2021	-3.0058	-5.321	-0.6339	1	-2.654	0.016153
Female	Bosnia and Herzegovina	2	0	1990	2001	-0.0984	-0.4144	0.2187	0	-0.6409	0.527685
Female	Bosnia and Herzegovina	2	1	2001	2019	0.9722	0.8238	1.1209	1	13.5757	0
Female	Bosnia and Herzegovina	2	2	2019	2021	-4.0459	-8.6899	0.8344	0	-1.7182	0.098637
Male	Bosnia and Herzegovina	3	0	1990	1992	2.3207	-0.6917	5.4246	0	1.5966	0.125299
Male	Bosnia and Herzegovina	3	1	1992	2002	-0.5539	-1.0213	-0.0843	1	-2.4517	0.023053
Male	Bosnia and Herzegovina	3	2	2002	2007	2.2492	1.0482	3.4644	1	3.9149	0.000796
Male	Bosnia and Herzegovina	3	3	2007	2021	-0.3334	-0.5069	-0.1597	1	-3.9873	0.00067
Both	Botswana	4	0	1990	1994	2.0393	1.0266	3.0622	1	4.2522	0.000479
Both	Botswana	4	1	1994	2002	0.744	0.3088	1.1811	1	3.5972	0.00206
Both	Botswana	4	2	2002	2006	-2.8835	-4.3019	-1.4441	1	-4.178	0.000565
Both	Botswana	4	3	2006	2011	0.5798	-0.168	1.3332	0	1.6275	0.121011
Both	Botswana	4	4	2011	2021	-1.6719	-1.8676	-1.4759	1	-17.783	0
Female	Botswana	5	0	1990	1995	1.1763	-0.6687	3.0555	0	1.3544	0.195666
Female	Botswana	5	1	1995	1998	-6.4278	-16.5264	4.8925	0	-1.24	0.234037
Female	Botswana	5	2	1998	2002	3.8675	-2.5278	10.6825	0	1.2727	0.222494
Female	Botswana	5	3	2002	2006	-3.5469	-8.3916	1.5539	0	-1.4937	0.15599
Female	Botswana	5	4	2006	2011	6.0127	3.6423	8.4374	1	5.5034	6.1e-05
Female	Botswana	5	5	2011	2021	-2.4746	-2.8713	-2.0764	1	-13.1061	0
Male	Botswana	4	0	1990	1999	2.3563	2.262	2.4507	1	53.0781	0
Male	Botswana	4	1	1999	2002	0.4232	-0.5373	1.3929	0	0.9232	0.368104
Male	Botswana	4	2	2002	2008	-2.0732	-2.2642	-1.8818	1	-22.5451	0
Male	Botswana	4	3	2008	2019	-1.6589	-1.7278	-1.5899	1	-50.1424	0
Male	Botswana	4	4	2019	2021	-0.4999	-1.6283	0.6414	0	-0.9232	0.368119
Both	Brazil	3	0	1990	1994	0.4604	-0.2243	1.1499	0	1.3968	0.177069
Both	Brazil	3	1	1994	1997	-1.0403	-3.2356	1.2048	0	-0.9694	0.343377
Both	Brazil	3	2	1997	2003	0.7864	0.3255	1.2495	1	3.5537	0.001879
Both	Brazil	3	3	2003	2021	-0.9726	-1.0435	-0.9016	1	-28.381	0
Female	Brazil	1	0	1990	2008	0.1626	-0.0045	0.3299	0	1.9968	0.056024
Female	Brazil	1	1	2008	2021	-1.1681	-1.4575	-0.8779	1	-8.2217	0
Male	Brazil	5	0	1990	1992	1.1732	-1.316	3.7251	0	0.998	0.334117
Male	Brazil	5	1	1992	1997	-0.8317	-1.6254	-0.0315	1	-2.215	0.042652
Male	Brazil	5	2	1997	2003	1.0896	0.5274	1.6548	1	4.1422	0.000869
Male	Brazil	5	3	2003	2012	-1.2732	-1.5372	-1.0086	1	-10.2024	0
Male	Brazil	5	4	2012	2015	0.3877	-1.883	2.7109	0	0.3605	0.723522
Male	Brazil	5	5	2015	2021	-1.5558	-1.9925	-1.117	1	-7.5159	2e-06
Both	Brunei Darussalam	5	0	1990	1996	-2.3025	-2.7505	-1.8523	1	-10.8007	0
Both	Brunei Darussalam	5	1	1996	2000	-0.4696	-1.6334	0.7079	0	-0.8531	0.407042
Both	Brunei Darussalam	5	2	2000	2006	-1.4631	-2.0282	-0.8947	1	-5.4618	6.6e-05
Both	Brunei Darussalam	5	3	2006	2011	0.6946	-0.1378	1.5338	0	1.7774	0.095771
Both	Brunei Darussalam	5	4	2011	2017	2.186	1.5895	2.7861	1	7.8724	1e-06
Both	Brunei Darussalam	5	5	2017	2021	-4.42	-5.1858	-3.648	1	-11.9777	0
Female	Brunei Darussalam	3	0	1990	1996	-1.5446	-2.1519	-0.9335	1	-5.2319	3.5e-05
Female	Brunei Darussalam	3	1	1996	2009	-0.262	-0.449	-0.0747	1	-2.9077	0.008417
Female	Brunei Darussalam	3	2	2009	2017	1.6531	1.2123	2.0958	1	7.8459	0
Female	Brunei Darussalam	3	3	2017	2021	-5.2809	-6.2657	-4.2858	1	-10.7957	0
Male	Brunei Darussalam	5	0	1990	1997	-2.5414	-2.9496	-2.1315	1	-13.0722	0
Male	Brunei Darussalam	5	1	1997	2000	0.3659	-2.4869	3.3022	0	0.27	0.790862
Male	Brunei Darussalam	5	2	2000	2006	-2.3067	-2.9582	-1.6509	1	-7.4349	2e-06
Male	Brunei Darussalam	5	3	2006	2011	1.0738	0.1001	2.057	1	2.3518	0.032765
Male	Brunei Darussalam	5	4	2011	2018	2.6723	2.1497	3.1976	1	11.0142	0
Male	Brunei Darussalam	5	5	2018	2021	-5.4482	-6.883	-3.9912	1	-7.8087	1e-06
Both	Bulgaria	5	0	1990	1994	10.1598	7.1084	13.2981	1	7.342	2e-06
Both	Bulgaria	5	1	1994	2004	-0.4956	-1.2197	0.2339	0	-1.4498	0.167708
Both	Bulgaria	5	2	2004	2007	2.5888	-5.3938	11.2449	0	0.6725	0.511494
Both	Bulgaria	5	3	2007	2010	-5.7901	-13.0963	2.1302	0	-1.5749	0.136134
Both	Bulgaria	5	4	2010	2014	3.5059	-0.0804	7.2209	0	2.0828	0.054793
Both	Bulgaria	5	5	2014	2021	-0.0424	-1.4593	1.3948	0	-0.0634	0.950319
Female	Bulgaria	5	0	1990	1996	5.7236	4.2168	7.2522	1	8.2642	1e-06
Female	Bulgaria	5	1	1996	2003	-0.5602	-1.7545	0.6486	0	-0.991	0.337425
Female	Bulgaria	5	2	2003	2006	5.6923	-2.044	14.0397	0	1.5524	0.141417
Female	Bulgaria	5	3	2006	2009	-6.3411	-13.5899	1.5159	0	-1.7334	0.10353
Female	Bulgaria	5	4	2009	2017	1.9129	0.864	2.9728	1	3.9039	0.00141
Female	Bulgaria	5	5	2017	2021	-0.9785	-3.842	1.9703	0	-0.7142	0.486047
Male	Bulgaria	4	0	1990	1994	10.613	6.8265	14.5337	1	6.0841	9e-06
Male	Bulgaria	4	1	1994	2007	-0.143	-0.7442	0.4619	0	-0.4978	0.624659
Male	Bulgaria	4	2	2007	2010	-3.8796	-13.1681	6.4025	0	-0.818	0.42406
Male	Bulgaria	4	3	2010	2015	2.6292	-0.3583	5.7063	0	1.8457	0.081456
Male	Bulgaria	4	4	2015	2021	-0.5961	-2.8461	1.7061	0	-0.5486	0.590013
Both	Burkina Faso	4	0	1990	1994	1.7256	1.0355	2.4205	1	5.2803	5.1e-05
Both	Burkina Faso	4	1	1994	1998	2.906	1.8035	4.0205	1	5.587	2.7e-05
Both	Burkina Faso	4	2	1998	2009	-0.2999	-0.468	-0.1315	1	-3.7398	0.0015
Both	Burkina Faso	4	3	2009	2016	1.5615	1.2007	1.9236	1	9.1465	0
Both	Burkina Faso	4	4	2016	2021	-0.4548	-0.9571	0.05	0	-1.8933	0.074507
Female	Burkina Faso	5	0	1990	1994	1.3857	0.7591	2.0162	1	4.7317	0.000267
Female	Burkina Faso	5	1	1994	1998	3.1434	2.1437	4.1528	1	6.7736	6e-06
Female	Burkina Faso	5	2	1998	2006	-0.1633	-0.4206	0.0947	0	-1.3496	0.197152
Female	Burkina Faso	5	3	2006	2009	-1.1886	-2.9517	0.6065	0	-1.4156	0.177313
Female	Burkina Faso	5	4	2009	2016	1.5193	1.2059	1.8336	1	10.3947	0
Female	Burkina Faso	5	5	2016	2021	-0.4697	-0.8949	-0.0427	1	-2.344	0.033264
Male	Burkina Faso	4	0	1990	1999	2.1405	2.0299	2.2512	1	41.0711	0
Male	Burkina Faso	4	1	1999	2003	-1.4504	-2.0361	-0.8612	1	-5.1496	6.7e-05
Male	Burkina Faso	4	2	2003	2009	0.459	0.1832	0.7355	1	3.5003	0.002555
Male	Burkina Faso	4	3	2009	2016	1.5851	1.3766	1.794	1	16.0836	0
Male	Burkina Faso	4	4	2016	2021	-0.7033	-0.9735	-0.4324	1	-5.4431	3.6e-05
Both	Burundi	5	0	1990	1996	0.292	0.1942	0.3899	1	6.3712	1.3e-05
Both	Burundi	5	1	1996	2000	-1.5028	-1.7827	-1.2221	1	-11.3428	0
Both	Burundi	5	2	2000	2003	-3.1632	-3.7142	-2.609	1	-12.0056	0
Both	Burundi	5	3	2003	2008	-2.2642	-2.4487	-2.0793	1	-25.8296	0
Both	Burundi	5	4	2008	2016	-0.5183	-0.6117	-0.4247	1	-11.7799	0
Both	Burundi	5	5	2016	2021	0.0039	-0.1738	0.1819	0	0.0468	0.963264
Female	Burundi	5	0	1990	1996	0.7761	0.6595	0.8929	1	14.2302	0
Female	Burundi	5	1	1996	2000	-1.583	-1.9089	-1.2561	1	-10.2558	0
Female	Burundi	5	2	2000	2003	-4.1648	-4.7266	-3.5996	1	-15.4216	0
Female	Burundi	5	3	2003	2008	-3.1485	-3.3167	-2.9801	1	-39.2369	0
Female	Burundi	5	4	2008	2016	-0.8276	-0.9149	-0.7403	1	-20.1265	0
Female	Burundi	5	5	2016	2021	-0.1263	-0.2867	0.0344	0	-1.6753	0.114593
Male	Burundi	5	0	1990	1995	-0.0516	-0.1525	0.0494	0	-1.0888	0.293445
Male	Burundi	5	1	1995	1999	-1.283	-1.5093	-1.0563	1	-11.9957	0
Male	Burundi	5	2	1999	2003	-2.7674	-2.9878	-2.5466	1	-26.3669	0
Male	Burundi	5	3	2003	2008	-2.1876	-2.3347	-2.0402	1	-31.3138	0
Male	Burundi	5	4	2008	2016	-0.6235	-0.6949	-0.5521	1	-18.5491	0
Male	Burundi	5	5	2016	2021	-0.0385	-0.1668	0.0901	0	-0.6381	0.533053
Both	Cabo Verde	4	0	1990	1993	27.2142	25.6438	28.8042	1	40.7113	0
Both	Cabo Verde	4	1	1993	1998	52.8869	51.4917	54.2949	1	97.2917	0
Both	Cabo Verde	4	2	1998	2001	9.4811	6.108	12.9614	1	6.0811	1e-05
Both	Cabo Verde	4	3	2001	2007	-0.518	-1.1556	0.1237	0	-1.6969	0.106932
Both	Cabo Verde	4	4	2007	2021	1.2586	1.1222	1.3953	1	19.488	0
Female	Cabo Verde	4	0	1990	1993	27.5923	24.6728	30.5801	1	22.1165	0
Female	Cabo Verde	4	1	1993	1998	53.7427	51.0668	56.4659	1	51.4652	0
Female	Cabo Verde	4	2	1998	2001	9.0157	2.7679	15.6434	1	3.0728	0.006557
Female	Cabo Verde	4	3	2001	2007	-0.358	-1.4963	0.7934	0	-0.6558	0.520222
Female	Cabo Verde	4	4	2007	2021	1.2363	1.0061	1.4671	1	11.3382	0
Male	Cabo Verde	4	0	1990	1993	26.8847	23.4673	30.3967	1	18.3224	0
Male	Cabo Verde	4	1	1993	1998	51.4295	48.4594	54.459	1	44.0107	0
Male	Cabo Verde	4	2	1998	2001	9.0339	2.3603	16.1427	1	2.8769	0.010033
Male	Cabo Verde	4	3	2001	2008	-1.0949	-2.1589	-0.0193	1	-2.1384	0.04645
Male	Cabo Verde	4	4	2008	2021	0.8377	0.4943	1.1824	1	5.1367	6.9e-05
Both	Cambodia	3	0	1990	1998	0.2512	0.1761	0.3264	1	6.9649	1e-06
Both	Cambodia	3	1	1998	2004	-0.4443	-0.5873	-0.301	1	-6.4392	2e-06
Both	Cambodia	3	2	2004	2015	0.9958	0.9499	1.0418	1	45.2874	0
Both	Cambodia	3	3	2015	2021	0.4622	0.349	0.5756	1	8.5014	0
Female	Cambodia	4	0	1990	1995	0.583	0.447	0.7191	1	9.0298	0
Female	Cambodia	4	1	1995	2000	-0.4298	-0.6169	-0.2423	1	-4.8106	0.00014
Female	Cambodia	4	2	2000	2005	-1.2876	-1.4569	-1.1181	1	-15.8662	0
Female	Cambodia	4	3	2005	2009	0.3124	0.0686	0.5567	1	2.6928	0.014878
Female	Cambodia	4	4	2009	2021	0.6714	0.6361	0.7068	1	40.0722	0
Male	Cambodia	3	0	1990	2004	0.2863	0.2564	0.3162	1	19.9455	0
Male	Cambodia	3	1	2004	2009	1.7009	1.5314	1.8706	1	21.0305	0
Male	Cambodia	3	2	2009	2015	1.1983	1.0788	1.3179	1	20.972	0
Male	Cambodia	3	3	2015	2021	0.3038	0.2081	0.3995	1	6.6088	2e-06
Both	Cameroon	4	0	1990	1997	2.2472	2.1365	2.358	1	43.0945	0
Both	Cameroon	4	1	1997	2000	1.6184	0.793	2.4505	1	4.1357	0.000621
Both	Cameroon	4	2	2000	2004	-0.5809	-0.9687	-0.1917	1	-3.1326	0.005754
Both	Cameroon	4	3	2004	2013	0.6838	0.5837	0.784	1	14.3918	0
Both	Cameroon	4	4	2013	2021	-0.2571	-0.38	-0.134	1	-4.3844	0.000358
Female	Cameroon	3	0	1990	2000	1.9238	1.866	1.9817	1	69.8097	0
Female	Cameroon	3	1	2000	2005	-0.3576	-0.5974	-0.1172	1	-3.0922	0.005521
Female	Cameroon	3	2	2005	2013	0.6182	0.5046	0.7318	1	11.3501	0
Female	Cameroon	3	3	2013	2021	-0.334	-0.4416	-0.2263	1	-6.4436	2e-06
Male	Cameroon	4	0	1990	1993	3.2317	2.8614	3.6033	1	18.5943	0
Male	Cameroon	4	1	1993	1999	1.9457	1.7916	2.1001	1	26.7582	0
Male	Cameroon	4	2	1999	2004	-0.7871	-1.0153	-0.5584	1	-7.2096	1e-06
Male	Cameroon	4	3	2004	2013	0.869	0.7802	0.9578	1	20.6491	0
Male	Cameroon	4	4	2013	2021	-0.3075	-0.4093	-0.2055	1	-6.329	6e-06
Both	Canada	3	0	1990	2000	-2.5609	-2.8611	-2.2598	1	-17.4857	0
Both	Canada	3	1	2000	2011	-1.5935	-1.9247	-1.2613	1	-9.911	0
Both	Canada	3	2	2011	2017	0.7232	-0.3343	1.7918	0	1.4198	0.170328
Both	Canada	3	3	2017	2021	-3.435	-5.0008	-1.8434	1	-4.4464	0.000223
Female	Canada	2	0	1990	2012	-1.5263	-1.6247	-1.4277	1	-31.7329	0
Female	Canada	2	1	2012	2016	1.8793	-0.7109	4.5372	0	1.4921	0.148694
Female	Canada	2	2	2016	2021	-3.0869	-4.2632	-1.8962	1	-5.2994	2e-05
Male	Canada	3	0	1990	1999	-3.2198	-3.7093	-2.7279	1	-13.4245	0
Male	Canada	3	1	1999	2010	-1.8898	-2.3344	-1.4433	1	-8.7378	0
Male	Canada	3	2	2010	2018	0.1682	-0.6992	1.0431	0	0.4018	0.69187
Male	Canada	3	3	2018	2021	-4.3758	-7.8108	-0.8128	1	-2.5436	0.018906
Both	Central African Republic	3	0	1990	1999	0.3562	0.2476	0.465	1	6.8262	1e-06
Both	Central African Republic	3	1	1999	2008	-0.8844	-1.018	-0.7507	1	-13.7046	0
Both	Central African Republic	3	2	2008	2011	0.3188	-0.8421	1.4934	0	0.5687	0.575602
Both	Central African Republic	3	3	2011	2021	-0.3113	-0.3957	-0.2269	1	-7.6571	0
Female	Central African Republic	3	0	1990	1999	0.7935	0.639	0.9482	1	10.7134	0
Female	Central African Republic	3	1	1999	2009	-0.8597	-1.0411	-0.6781	1	-9.8077	0
Female	Central African Republic	3	2	2009	2012	0.4031	-1.6762	2.5265	0	0.3998	0.693338
Female	Central African Republic	3	3	2012	2021	-0.5689	-0.7582	-0.3793	1	-6.2277	4e-06
Male	Central African Republic	5	0	1990	1999	0.0413	-0.0536	0.1364	0	0.9274	0.368377
Male	Central African Republic	5	1	1999	2008	-0.8174	-0.9341	-0.7007	1	-14.8689	0
Male	Central African Republic	5	2	2008	2011	0.5057	-0.5126	1.5343	0	1.0558	0.307779
Male	Central African Republic	5	3	2011	2015	-0.4023	-0.8786	0.0762	0	-1.7927	0.093203
Male	Central African Republic	5	4	2015	2019	0.1917	-0.2881	0.6737	0	0.8503	0.408517
Male	Central African Republic	5	5	2019	2021	-0.6075	-1.5446	0.3385	0	-1.3712	0.190493
Both	Chad	3	0	1990	1995	2.5457	2.2623	2.8299	1	18.8882	0
Both	Chad	3	1	1995	1999	3.6048	3.0276	4.1853	1	13.1819	0
Both	Chad	3	2	1999	2011	1.0224	0.9473	1.0976	1	28.4392	0
Both	Chad	3	3	2011	2021	0.3188	0.2201	0.4177	1	6.7224	1e-06
Female	Chad	3	0	1990	1995	2.4708	2.1698	2.7726	1	17.2562	0
Female	Chad	3	1	1995	2000	3.4544	3.0615	3.8489	1	18.5592	0
Female	Chad	3	2	2000	2012	1.1679	1.0892	1.2467	1	31.0109	0
Female	Chad	3	3	2012	2021	0.408	0.2939	0.5223	1	7.4476	0
Male	Chad	4	0	1990	1994	2.8422	2.4288	3.2573	1	14.6172	0
Male	Chad	4	1	1994	1999	3.71	3.3244	4.097	1	20.5456	0
Male	Chad	4	2	1999	2006	0.5973	0.3824	0.8128	1	5.849	1.5e-05
Male	Chad	4	3	2006	2012	1.015	0.7133	1.3176	1	7.0929	1e-06
Male	Chad	4	4	2012	2021	0.4261	0.2997	0.5526	1	7.0931	1e-06
Both	Chile	3	0	1990	2003	-0.7301	-1.0864	-0.3725	1	-4.2382	0.000368
Both	Chile	3	1	2003	2009	-1.9801	-3.5071	-0.4289	1	-2.649	0.015011
Both	Chile	3	2	2009	2012	2.5195	-4.8227	10.428	0	0.6963	0.493846
Both	Chile	3	3	2012	2021	-2.515	-3.1766	-1.849	1	-7.7795	0
Female	Chile	5	0	1990	1992	-4.1126	-10.3011	2.5029	0	-1.3417	0.199662
Female	Chile	5	1	1992	2003	0.3234	-0.203	0.8526	0	1.3081	0.210524
Female	Chile	5	2	2003	2007	-1.9809	-5.3311	1.4879	0	-1.2262	0.239008
Female	Chile	5	3	2007	2012	1.5546	-0.6854	3.8452	0	1.4742	0.161109
Female	Chile	5	4	2012	2017	-1.0968	-3.3895	1.2502	0	-1.0023	0.332091
Female	Chile	5	5	2017	2021	-3.7735	-6.2638	-1.2171	1	-3.1269	0.006926
Male	Chile	2	0	1990	2009	-1.4782	-1.7431	-1.2127	1	-11.4183	0
Male	Chile	2	1	2009	2012	0.8623	-8.4018	11.0632	0	0.1839	0.855618
Male	Chile	2	2	2012	2021	-2.6929	-3.5386	-1.8397	1	-6.4542	1e-06
Both	China	4	0	1990	1995	0.0656	-0.3684	0.5014	0	0.3169	0.754941
Both	China	4	1	1995	2004	-1.3211	-1.496	-1.1458	1	-15.7478	0
Both	China	4	2	2004	2007	0.5173	-0.9015	1.9563	0	0.7625	0.455609
Both	China	4	3	2007	2012	2.2609	1.7459	2.7784	1	9.304	0
Both	China	4	4	2012	2021	-0.9066	-1.1381	-0.6746	1	-8.1818	0
Female	China	4	0	1990	1995	-0.6771	-1.2055	-0.1459	1	-2.676	0.015417
Female	China	4	1	1995	2007	-2.879	-2.9998	-2.7581	1	-49.3198	0
Female	China	4	2	2007	2011	-0.5695	-1.4343	0.3029	0	-1.3735	0.186452
Female	China	4	3	2011	2014	-2.8358	-4.8224	-0.8078	1	-2.9259	0.009026
Female	China	4	4	2014	2021	0.7579	0.3804	1.1369	1	4.2257	0.000508
Male	China	4	0	1990	1995	0.5109	-0.0582	1.0832	0	1.8855	0.075615
Male	China	4	1	1995	2003	-0.6342	-0.8989	-0.3687	1	-5.0105	9.1e-05
Male	China	4	2	2003	2007	1.2611	0.3544	2.176	1	2.9272	0.009
Male	China	4	3	2007	2012	3.2965	2.6439	3.9533	1	10.7514	0
Male	China	4	4	2012	2021	-1.0199	-1.3072	-0.7317	1	-7.4088	1e-06
Both	Colombia	3	0	1990	1994	-1.5291	-3.1597	0.129	0	-1.9191	0.068668
Both	Colombia	3	1	1994	1997	-4.7046	-9.5539	0.4047	0	-1.9188	0.068704
Both	Colombia	3	2	1997	2014	-1.9596	-2.172	-1.7467	1	-18.975	0
Both	Colombia	3	3	2014	2021	0.7221	-0.3188	1.7739	0	1.4403	0.164524
Female	Colombia	2	0	1990	2001	-2.9617	-3.3437	-2.5782	1	-15.7322	0
Female	Colombia	2	1	2001	2012	-1.9679	-2.4268	-1.5069	1	-8.7431	0
Female	Colombia	2	2	2012	2021	0.6583	-0.0147	1.3358	0	2.0186	0.054841
Male	Colombia	4	0	1990	1992	2.6178	-5.8219	11.8138	0	0.6326	0.534958
Male	Colombia	4	1	1992	1998	-4.442	-6.2236	-2.6267	1	-5.0725	7.9e-05
Male	Colombia	4	2	1998	2001	0.6928	-7.7299	9.8843	0	0.166	0.869973
Male	Colombia	4	3	2001	2017	-2.2343	-2.6051	-1.862	1	-12.4921	0
Male	Colombia	4	4	2017	2021	4.9233	0.8724	9.1369	1	2.5644	0.019502
Both	Comoros	2	0	1990	1997	0.5652	-0.0631	1.1975	0	1.8559	0.075784
Both	Comoros	2	1	1997	2010	-1.5064	-1.7688	-1.2433	1	-11.742	0
Both	Comoros	2	2	2010	2021	0.3454	0.0075	0.6845	1	2.1099	0.045484
Female	Comoros	3	0	1990	2001	0.2465	-0.0216	0.5153	0	1.9122	0.069585
Female	Comoros	3	1	2001	2004	-4.234	-7.5515	-0.7975	1	-2.5519	0.018566
Female	Comoros	3	2	2004	2011	-1.278	-1.8753	-0.6771	1	-4.4078	0.000245
Female	Comoros	3	3	2011	2021	0.2537	-0.0757	0.5842	0	1.6011	0.124293
Male	Comoros	2	0	1990	1997	0.6855	0.1159	1.2584	1	2.4854	0.020304
Male	Comoros	2	1	1997	2006	-1.6073	-2.0671	-1.1453	1	-7.1386	0
Male	Comoros	2	2	2006	2021	0.0922	-0.1065	0.2913	0	0.9574	0.347893
Both	Congo	5	0	1990	1992	-0.1661	-2.0414	1.7451	0	-0.1868	0.854286
Both	Congo	5	1	1992	1997	1.2647	0.6803	1.8525	1	4.6286	0.000328
Both	Congo	5	2	1997	2002	-1.8257	-2.3555	-1.293	1	-7.2576	3e-06
Both	Congo	5	3	2002	2011	-0.2968	-0.4653	-0.1281	1	-3.7466	0.001944
Both	Congo	5	4	2011	2014	1.097	-0.398	2.6145	0	1.5609	0.13939
Both	Congo	5	5	2014	2021	0.0814	-0.1338	0.2969	0	0.8056	0.433063
Female	Congo	3	0	1990	1992	0.3569	-2.0912	2.8662	0	0.3	0.767123
Female	Congo	3	1	1992	1997	2.2666	1.4715	3.068	1	5.9713	6e-06
Female	Congo	3	2	1997	2002	-1.6698	-2.4368	-0.8967	1	-4.4716	0.00021
Female	Congo	3	3	2002	2021	-0.2073	-0.2792	-0.1353	1	-5.9861	6e-06
Male	Congo	4	0	1990	1997	0.0951	-0.1472	0.338	0	0.8241	0.420656
Male	Congo	4	1	1997	2004	-1.6478	-1.9011	-1.3938	1	-13.5344	0
Male	Congo	4	2	2004	2011	-0.1311	-0.3342	0.0724	0	-1.3537	0.192584
Male	Congo	4	3	2011	2014	1.2996	0.0788	2.5354	1	2.2374	0.038148
Male	Congo	4	4	2014	2021	0.4823	0.3137	0.6511	1	6.0205	1.1e-05
Both	Cook Islands	3	0	1990	2001	-0.5361	-0.638	-0.4342	1	-10.9157	0
Both	Cook Islands	3	1	2001	2004	2.9851	1.6191	4.3695	1	4.5811	0.000162
Both	Cook Islands	3	2	2004	2013	0.7899	0.6317	0.9484	1	10.4155	0
Both	Cook Islands	3	3	2013	2021	-0.7199	-0.9073	-0.5321	1	-7.9515	0
Female	Cook Islands	2	0	1990	2000	-3.5402	-3.9003	-3.1787	1	-19.8881	0
Female	Cook Islands	2	1	2000	2004	19.9117	17.2965	22.5852	1	16.9957	0
Female	Cook Islands	2	2	2004	2021	0.1066	-0.0703	0.2838	0	1.2427	0.22597
Male	Cook Islands	3	0	1990	1999	-0.0724	-0.3024	0.1581	0	-0.6536	0.520458
Male	Cook Islands	3	1	1999	2002	-1.5282	-3.6286	0.618	0	-1.4854	0.152296
Male	Cook Islands	3	2	2002	2013	1.1553	0.973	1.3379	1	13.241	0
Male	Cook Islands	3	3	2013	2021	-0.6498	-0.9434	-0.3553	1	-4.5801	0.000162
Both	Costa Rica	2	0	1990	1999	-0.7634	-1.4342	-0.088	1	-2.3317	0.028437
Both	Costa Rica	2	1	1999	2008	-2.4157	-3.2431	-1.5812	1	-5.9274	4e-06
Both	Costa Rica	2	2	2008	2021	-0.2982	-0.7602	0.1659	0	-1.3274	0.196875
Female	Costa Rica	2	0	1990	2001	-0.4841	-1.0306	0.0654	0	-1.8187	0.081454
Female	Costa Rica	2	1	2001	2007	-4.8025	-6.734	-2.831	1	-4.9555	4.7e-05
Female	Costa Rica	2	2	2007	2021	-0.0912	-0.5766	0.3966	0	-0.3867	0.702388
Male	Costa Rica	1	0	1990	2011	-1.3144	-1.5501	-1.0781	1	-11.3519	0
Male	Costa Rica	1	1	2011	2021	-0.1119	-0.9058	0.6884	0	-0.2879	0.775625
Both	C么te d'Ivoire	4	0	1990	1994	1.2278	0.8261	1.6311	1	6.448	5e-06
Both	C么te d'Ivoire	4	1	1994	2000	0.3098	0.0482	0.572	1	2.4886	0.022844
Both	C么te d'Ivoire	4	2	2000	2010	-0.2767	-0.3767	-0.1766	1	-5.8027	1.7e-05
Both	C么te d'Ivoire	4	3	2010	2014	1.9089	1.3103	2.511	1	6.7438	3e-06
Both	C么te d'Ivoire	4	4	2014	2021	-0.7202	-0.916	-0.5241	1	-7.693	0
Female	C么te d'Ivoire	5	0	1990	1992	-1.4419	-2.7649	-0.1009	1	-2.2907	0.036878
Female	C么te d'Ivoire	5	1	1992	1998	0.019	-0.317	0.3562	0	0.1206	0.905605
Female	C么te d'Ivoire	5	2	1998	2001	1.6462	0.2025	3.1108	1	2.4328	0.02797
Female	C么te d'Ivoire	5	3	2001	2011	0.0686	-0.0566	0.1939	0	1.1669	0.26145
Female	C么te d'Ivoire	5	4	2011	2014	2.3564	0.8498	3.8855	1	3.3478	0.004405
Female	C么te d'Ivoire	5	5	2014	2021	-0.853	-1.0572	-0.6485	1	-8.8599	0
Male	C么te d'Ivoire	5	0	1990	1994	2.7818	2.5268	3.0375	1	23.541	0
Male	C么te d'Ivoire	5	1	1994	1998	0.2906	-0.052	0.6342	0	1.8076	0.090762
Male	C么te d'Ivoire	5	2	1998	2007	-0.83	-0.9101	-0.7499	1	-21.9963	0
Male	C么te d'Ivoire	5	3	2007	2010	0.0951	-0.7476	0.9449	0	0.2396	0.813868
Male	C么te d'Ivoire	5	4	2010	2014	1.818	1.3634	2.2747	1	8.5811	0
Male	C么te d'Ivoire	5	5	2014	2021	-0.6749	-0.8229	-0.5267	1	-9.681	0
Both	Croatia	0	0	1990	2021	-1.403	-1.5061	-1.2997	1	-27.5754	0
Female	Croatia	4	0	1990	2002	-2.1667	-2.6609	-1.6701	1	-9.0884	0
Female	Croatia	4	1	2002	2005	5.473	-2.3245	13.8929	0	1.4576	0.162186
Female	Croatia	4	2	2005	2009	-3.1665	-6.7837	0.5911	0	-1.7757	0.092692
Female	Croatia	4	3	2009	2015	2.905	1.1029	4.7392	1	3.4053	0.003154
Female	Croatia	4	4	2015	2021	-1.0588	-2.9453	0.8644	0	-1.1616	0.260554
Male	Croatia	0	0	1990	2021	-1.8516	-1.9662	-1.7368	1	-32.6567	0
Both	Cuba	1	0	1990	2002	-0.8364	-1.2998	-0.3709	1	-3.6797	0.001026
Both	Cuba	1	1	2002	2021	0.6052	0.3461	0.865	1	4.8003	5.2e-05
Female	Cuba	0	0	1990	2021	-0.8887	-1.0968	-0.6802	1	-8.6735	0
Male	Cuba	1	0	1990	2002	-0.6429	-1.1274	-0.1559	1	-2.7069	0.011631
Male	Cuba	1	1	2002	2021	1.1458	0.8765	1.4159	1	8.7685	0
Both	Cyprus	5	0	1990	1992	3.2483	-0.7141	7.3689	0	1.7411	0.102133
Both	Cyprus	5	1	1992	1996	-4.0275	-5.9471	-2.0687	1	-4.3367	0.000587
Both	Cyprus	5	2	1996	2002	-1.3246	-1.9693	-0.6757	1	-4.3359	0.000588
Both	Cyprus	5	3	2002	2006	-3.5028	-4.9109	-2.0739	1	-5.1702	0.000114
Both	Cyprus	5	4	2006	2018	-0.4062	-0.6159	-0.1962	1	-4.1178	0.000913
Both	Cyprus	5	5	2018	2021	-3.8662	-5.7607	-1.9336	1	-4.2224	0.000739
Female	Cyprus	5	0	1990	1992	2.7539	-3.7176	9.6605	0	0.8901	0.38745
Female	Cyprus	5	1	1992	2002	-1.705	-2.1539	-1.2541	1	-8.0083	1e-06
Female	Cyprus	5	2	2002	2005	-4.9053	-8.9147	-0.7193	1	-2.4886	0.025061
Female	Cyprus	5	3	2005	2009	-1.1388	-3.1881	0.9538	0	-1.1655	0.262009
Female	Cyprus	5	4	2009	2012	2.0169	-2.1779	6.3916	0	1.0136	0.326825
Female	Cyprus	5	5	2012	2021	-1.9268	-2.3653	-1.4864	1	-9.2555	0
Male	Cyprus	5	0	1990	1992	1.721	-1.6915	5.2519	0	1.0658	0.303352
Male	Cyprus	5	1	1992	1997	-5.2765	-6.2642	-4.2784	1	-11.0231	0
Male	Cyprus	5	2	1997	2002	-0.6592	-1.344	0.0303	0	-2.0381	0.059571
Male	Cyprus	5	3	2002	2006	-3.4087	-4.4066	-2.4004	1	-7.1184	4e-06
Male	Cyprus	5	4	2006	2018	-0.42	-0.5776	-0.2621	1	-5.6643	4.5e-05
Male	Cyprus	5	5	2018	2021	-4.524	-5.9744	-3.0512	1	-6.446	1.1e-05
Both	Czechia	1	0	1990	1992	-3.763	-8.9872	1.7611	0	-1.41	0.169943
Both	Czechia	1	1	1992	2021	-0.4139	-0.505	-0.3228	1	-9.3029	0
Female	Czechia	4	0	1990	1994	-2.2253	-3.8764	-0.5458	1	-2.7761	0.012459
Female	Czechia	4	1	1994	2002	-0.6102	-1.3427	0.1277	0	-1.7385	0.099202
Female	Czechia	4	2	2002	2012	1.1635	0.6162	1.7137	1	4.4804	0.000289
Female	Czechia	4	3	2012	2016	3.5592	0.1321	7.1035	1	2.1833	0.042494
Female	Czechia	4	4	2016	2021	-0.0852	-2.0868	1.9573	0	-0.0885	0.930442
Male	Czechia	2	0	1990	2008	-0.6818	-0.8762	-0.4871	1	-7.2093	0
Male	Czechia	2	1	2008	2017	-1.9517	-2.7019	-1.1957	1	-5.2963	2e-05
Male	Czechia	2	2	2017	2021	1.5152	-1.1433	4.2451	0	1.1696	0.253655
Both	Democratic People's Republic of Korea	5	0	1990	2001	-0.2911	-0.3142	-0.268	1	-26.8042	0
Both	Democratic People's Republic of Korea	5	1	2001	2004	0.576	0.2487	0.9044	1	3.7559	0.001908
Both	Democratic People's Republic of Korea	5	2	2004	2009	0.8763	0.7755	0.9771	1	18.606	0
Both	Democratic People's Republic of Korea	5	3	2009	2012	0.133	-0.2049	0.4721	0	0.8382	0.415092
Both	Democratic People's Republic of Korea	5	4	2012	2017	-0.6519	-0.754	-0.5497	1	-13.5581	0
Both	Democratic People's Republic of Korea	5	5	2017	2021	-0.3093	-0.4224	-0.196	1	-5.8158	3.4e-05
Female	Democratic People's Republic of Korea	3	0	1990	1994	-0.3799	-0.4928	-0.2669	1	-6.9805	1e-06
Female	Democratic People's Republic of Korea	3	1	1994	2003	-0.6558	-0.6953	-0.6163	1	-34.3921	0
Female	Democratic People's Republic of Korea	3	2	2003	2010	0.4416	0.3761	0.5072	1	14.0406	0
Female	Democratic People's Republic of Korea	3	3	2010	2021	-1.1051	-1.1335	-1.0767	1	-80.544	0
Male	Democratic People's Republic of Korea	5	0	1990	2001	-0.0779	-0.0949	-0.0609	1	-9.7793	0
Male	Democratic People's Republic of Korea	5	1	2001	2004	1.1193	0.8732	1.3661	1	9.7341	0
Male	Democratic People's Republic of Korea	5	2	2004	2010	0.7832	0.7308	0.8357	1	31.9354	0
Male	Democratic People's Republic of Korea	5	3	2010	2013	-0.1674	-0.4053	0.071	0	-1.4972	0.155078
Male	Democratic People's Republic of Korea	5	4	2013	2018	-0.7247	-0.799	-0.6503	1	-20.7003	0
Male	Democratic People's Republic of Korea	5	5	2018	2021	-0.2762	-0.4098	-0.1423	1	-4.3957	0.000521
Both	Democratic Republic of the Congo	2	0	1990	2007	-0.6654	-0.7216	-0.6092	1	-24.344	0
Both	Democratic Republic of the Congo	2	1	2007	2015	1.3075	1.0623	1.5533	1	11.063	0
Both	Democratic Republic of the Congo	2	2	2015	2021	0.587	0.2838	0.8912	1	4.0017	0.000525
Female	Democratic Republic of the Congo	1	0	1990	2005	-0.5049	-0.5911	-0.4185	1	-11.971	0
Female	Democratic Republic of the Congo	1	1	2005	2021	0.6602	0.5698	0.7507	1	15.03	0
Male	Democratic Republic of the Congo	4	0	1990	2000	-0.3439	-0.4411	-0.2466	1	-7.4177	1e-06
Male	Democratic Republic of the Congo	4	1	2000	2005	-1.3203	-1.7259	-0.9132	1	-6.7812	2e-06
Male	Democratic Republic of the Congo	4	2	2005	2008	0.0881	-1.2099	1.4031	0	0.1417	0.888884
Male	Democratic Republic of the Congo	4	3	2008	2015	1.6017	1.3843	1.8197	1	15.5809	0
Male	Democratic Republic of the Congo	4	4	2015	2021	0.6595	0.4482	0.8712	1	6.5734	4e-06
Both	Denmark	3	0	1990	1992	1.4343	-3.2252	6.3181	0	0.6298	0.535629
Both	Denmark	3	1	1992	1995	16.3322	10.9798	21.9427	1	6.6792	1e-06
Both	Denmark	3	2	1995	2007	-0.8392	-1.1599	-0.5176	1	-5.4116	2.3e-05
Both	Denmark	3	3	2007	2021	-1.8863	-2.1538	-1.6181	1	-14.5074	0
Female	Denmark	2	0	1990	1992	2.8516	-3.9634	10.1503	0	0.8465	0.405659
Female	Denmark	2	1	1992	1995	14.3566	6.5861	22.6937	1	3.9346	0.000621
Female	Denmark	2	2	1995	2021	-0.8794	-1.0428	-0.7158	1	-11.052	0
Male	Denmark	3	0	1990	1992	0.5433	-5.8722	7.3961	0	0.1709	0.865933
Male	Denmark	3	1	1992	1995	17.4429	9.839	25.5732	1	4.9952	6.1e-05
Male	Denmark	3	2	1995	2007	-1.1622	-1.5645	-0.7582	1	-5.9606	6e-06
Male	Denmark	3	3	2007	2021	-2.2349	-2.5627	-1.9059	1	-13.9942	0
Both	Djibouti	2	0	1990	2000	0.6812	0.5104	0.8523	1	8.2524	0
Both	Djibouti	2	1	2000	2009	-1.1043	-1.3423	-0.8657	1	-9.5128	0
Both	Djibouti	2	2	2009	2021	-0.3698	-0.5073	-0.2321	1	-5.5346	1.1e-05
Female	Djibouti	2	0	1990	2000	0.6168	0.432	0.802	1	6.9029	0
Female	Djibouti	2	1	2000	2009	-1.5485	-1.8176	-1.2787	1	-11.7677	0
Female	Djibouti	2	2	2009	2021	-0.4203	-0.5831	-0.2572	1	-5.3123	1.9e-05
Male	Djibouti	2	0	1990	2000	0.5795	0.4151	0.7442	1	7.2899	0
Male	Djibouti	2	1	2000	2014	-0.7946	-0.9021	-0.6869	1	-15.1824	0
Male	Djibouti	2	2	2014	2021	-0.1235	-0.3996	0.1534	0	-0.9215	0.365979
Both	Dominica	3	0	1990	1995	-1.845	-2.2977	-1.3901	1	-8.3766	0
Both	Dominica	3	1	1995	1998	1.498	-0.6039	3.6442	0	1.4777	0.154343
Both	Dominica	3	2	1998	2003	-1.3311	-2.0613	-0.5954	1	-3.7517	0.001175
Both	Dominica	3	3	2003	2021	0.0371	-0.0505	0.1247	0	0.8801	0.388754
Female	Dominica	3	0	1990	1996	-2.2361	-2.7596	-1.7097	1	-8.7588	0
Female	Dominica	3	1	1996	2000	0.4972	-0.8556	1.8684	0	0.761	0.455109
Female	Dominica	3	2	2000	2004	-2.384	-3.8221	-0.9244	1	-3.3809	0.002822
Female	Dominica	3	3	2004	2021	0.0396	-0.0753	0.1546	0	0.7164	0.481663
Male	Dominica	3	0	1990	1995	-1.1546	-1.825	-0.4795	1	-3.5484	0.001902
Male	Dominica	3	1	1995	1998	2.2467	-1.1249	5.7332	0	1.378	0.182708
Male	Dominica	3	2	1998	2003	-1.6313	-2.7423	-0.5076	1	-3.0112	0.006649
Male	Dominica	3	3	2003	2021	-0.5477	-0.6745	-0.4208	1	-8.9572	0
Both	Dominican Republic	3	0	1990	1993	-2.0133	-3.4063	-0.6002	1	-2.954	0.007576
Both	Dominican Republic	3	1	1993	2002	0.1238	-0.2052	0.4539	0	0.7815	0.443213
Both	Dominican Republic	3	2	2002	2005	3.4558	0.7055	6.2813	1	2.6222	0.01592
Both	Dominican Republic	3	3	2005	2021	-0.2707	-0.4148	-0.1265	1	-3.9004	0.000824
Female	Dominican Republic	5	0	1990	1998	-1.7268	-1.9916	-1.4613	1	-13.7604	0
Female	Dominican Republic	5	1	1998	2001	-0.6218	-3.2341	2.0611	0	-0.4991	0.624961
Female	Dominican Republic	5	2	2001	2004	5.3075	2.6028	8.0836	1	4.2363	0.000718
Female	Dominican Republic	5	3	2004	2007	1.4078	-1.0175	3.8925	0	1.2309	0.237301
Female	Dominican Republic	5	4	2007	2010	-1.8232	-4.4967	0.9253	0	-1.4204	0.175929
Female	Dominican Republic	5	5	2010	2021	-0.1041	-0.2848	0.0769	0	-1.2268	0.238804
Male	Dominican Republic	4	0	1990	1993	-2.0884	-3.8251	-0.3203	1	-2.4775	0.023373
Male	Dominican Republic	4	1	1993	1999	1.4186	0.5844	2.2597	1	3.5833	0.002125
Male	Dominican Republic	4	2	1999	2002	-0.8348	-4.0435	2.4811	0	-0.5355	0.598879
Male	Dominican Republic	4	3	2002	2006	1.9376	0.169	3.7374	1	2.3037	0.033379
Male	Dominican Republic	4	4	2006	2021	-0.1927	-0.3969	0.0118	0	-1.9799	0.063219
Both	Ecuador	3	0	1990	1992	-4.7417	-13.5392	4.9509	0	-1.0426	0.30901
Both	Ecuador	3	1	1992	1995	4.2021	-5.1715	14.5024	0	0.9081	0.374118
Both	Ecuador	3	2	1995	1998	-3.7662	-12.1369	5.4018	0	-0.8773	0.390238
Both	Ecuador	3	3	1998	2021	1.0803	0.7582	1.4033	1	7.0023	1e-06
Female	Ecuador	1	0	1990	1994	3.7275	-0.3201	7.9394	0	1.8866	0.070018
Female	Ecuador	1	1	1994	2021	0.7459	0.4173	1.0755	1	4.6674	7.4e-05
Male	Ecuador	1	0	1990	1998	-2.1828	-3.4024	-0.9479	1	-3.6094	0.001232
Male	Ecuador	1	1	1998	2021	0.9717	0.6093	1.3355	1	5.5185	8e-06
Both	Egypt	5	0	1990	1992	-1.2218	-4.452	2.1175	0	-0.7881	0.442907
Both	Egypt	5	1	1992	2001	1.8026	1.3702	2.2369	1	8.9451	0
Both	Egypt	5	2	2001	2004	10.9942	6.9841	15.1546	1	6.0418	2.3e-05
Both	Egypt	5	3	2004	2007	5.4474	1.8859	9.1333	1	3.2905	0.004954
Both	Egypt	5	4	2007	2014	0.0142	-0.5937	0.6257	0	0.0496	0.961127
Both	Egypt	5	5	2014	2021	-1.9702	-2.395	-1.5435	1	-9.7647	0
Female	Egypt	5	0	1990	1993	-2.1133	-3.9811	-0.2092	1	-2.3631	0.032048
Female	Egypt	5	1	1993	2000	1.6381	0.9457	2.3351	1	5.0667	0.000139
Female	Egypt	5	2	2000	2005	14.0432	12.5555	15.5505	1	21.3305	0
Female	Egypt	5	3	2005	2008	3.4435	-1.5206	8.6579	0	1.4673	0.162935
Female	Egypt	5	4	2008	2015	0.7608	0.0841	1.4421	1	2.3973	0.029982
Female	Egypt	5	5	2015	2021	-1.7045	-2.304	-1.1014	1	-5.9903	2.5e-05
Male	Egypt	5	0	1990	2001	1.6225	1.427	1.8183	1	17.8175	0
Male	Egypt	5	1	2001	2004	7.3852	4.6008	10.2437	1	5.781	3.6e-05
Male	Egypt	5	2	2004	2007	4.01	1.4953	6.587	1	3.4241	0.003767
Male	Egypt	5	3	2007	2014	-0.3384	-0.782	0.1072	0	-1.6195	0.126158
Male	Egypt	5	4	2014	2017	-3.0623	-4.9176	-1.1707	1	-3.4303	0.003719
Male	Egypt	5	5	2017	2021	-0.7872	-1.5473	-0.0212	1	-2.1901	0.044732
Both	El Salvador	5	0	1990	1994	0.1172	-1.2379	1.4909	0	0.1832	0.857109
Both	El Salvador	5	1	1994	2002	-1.6137	-2.1133	-1.1116	1	-6.812	6e-06
Both	El Salvador	5	2	2002	2005	0.7686	-2.6634	4.3217	0	0.471	0.64444
Both	El Salvador	5	3	2005	2012	-1.0053	-1.6196	-0.3872	1	-3.4598	0.0035
Both	El Salvador	5	4	2012	2015	2.5224	-0.8759	6.0372	0	1.5752	0.136072
Both	El Salvador	5	5	2015	2021	-0.254	-1.1139	0.6134	0	-0.626	0.540716
Female	El Salvador	1	0	1990	2002	-1.1662	-1.4638	-0.8677	1	-7.9804	0
Female	El Salvador	1	1	2002	2021	0.385	0.2257	0.5445	1	4.9637	3.4e-05
Male	El Salvador	5	0	1990	1994	1.2497	-0.3893	2.9156	0	1.6221	0.125617
Male	El Salvador	5	1	1994	2002	-1.8387	-2.3947	-1.2794	1	-6.9628	5e-06
Male	El Salvador	5	2	2002	2005	1.0866	-3.0414	5.3903	0	0.5525	0.588755
Male	El Salvador	5	3	2005	2012	-1.6917	-2.4119	-0.9662	1	-4.9461	0.000176
Male	El Salvador	5	4	2012	2015	2.9649	-1.2405	7.3494	0	1.4934	0.156057
Male	El Salvador	5	5	2015	2021	0.1625	-0.8844	1.2203	0	0.3293	0.746471
Both	Equatorial Guinea	5	0	1990	1996	0.5304	0.274	0.7874	1	4.4158	0.000501
Both	Equatorial Guinea	5	1	1996	2008	0.0755	-0.0413	0.1924	0	1.3779	0.188434
Both	Equatorial Guinea	5	2	2008	2011	1.1502	-0.9865	3.333	0	1.1417	0.271476
Both	Equatorial Guinea	5	3	2011	2014	-1.0639	-3.1452	1.062	0	-1.0723	0.300517
Both	Equatorial Guinea	5	4	2014	2017	1.5799	-0.3685	3.5665	0	1.7251	0.105042
Both	Equatorial Guinea	5	5	2017	2021	0.1903	-0.3928	0.7769	0	0.6943	0.498094
Female	Equatorial Guinea	5	0	1990	1992	-0.1679	-1.8458	1.5386	0	-0.2113	0.835475
Female	Equatorial Guinea	5	1	1992	2005	1.0405	0.9216	1.1595	1	18.7471	0
Female	Equatorial Guinea	5	2	2005	2008	-0.0649	-2.6086	2.5452	0	-0.0537	0.95789
Female	Equatorial Guinea	5	3	2008	2011	1.7867	-0.9424	4.591	0	1.3889	0.185144
Female	Equatorial Guinea	5	4	2011	2014	-2.2608	-4.8682	0.418	0	-1.8026	0.091577
Female	Equatorial Guinea	5	5	2014	2021	0.4113	0.0899	0.7338	1	2.7286	0.01554
Male	Equatorial Guinea	4	0	1990	1996	0.61	0.2309	0.9906	1	3.384	0.003307
Male	Equatorial Guinea	4	1	1996	2007	-0.5764	-0.7094	-0.4432	1	-9.069	0
Male	Equatorial Guinea	4	2	2007	2014	0.4094	0.1214	0.6982	1	2.9882	0.007885
Male	Equatorial Guinea	4	3	2014	2017	1.9161	0.2759	3.5831	1	2.4577	0.024355
Male	Equatorial Guinea	4	4	2017	2021	0.4383	-0.0609	0.94	0	1.844	0.081715
Both	Eritrea	5	0	1990	1993	-0.028	-0.3751	0.3203	0	-0.1715	0.86611
Both	Eritrea	5	1	1993	1996	1.7537	1.0582	2.4539	1	5.4027	7.3e-05
Both	Eritrea	5	2	1996	2000	0.5462	0.1823	0.9114	1	3.2025	0.005933
Both	Eritrea	5	3	2000	2008	-1.3601	-1.4537	-1.2665	1	-30.7706	0
Both	Eritrea	5	4	2008	2014	-0.698	-0.8526	-0.5431	1	-9.5789	0
Both	Eritrea	5	5	2014	2021	-0.0579	-0.147	0.0312	0	-1.386	0.185999
Female	Eritrea	4	0	1990	1993	-0.6007	-0.9286	-0.2716	1	-3.8299	0.001227
Female	Eritrea	4	1	1993	2000	1.028	0.913	1.1432	1	18.8561	0
Female	Eritrea	4	2	2000	2008	-1.1958	-1.2898	-1.1017	1	-26.5519	0
Female	Eritrea	4	3	2008	2013	-0.6569	-0.8893	-0.424	1	-5.9126	1.3e-05
Female	Eritrea	4	4	2013	2021	-0.0292	-0.1098	0.0514	0	-0.7613	0.456362
Male	Eritrea	5	0	1990	1993	0.629	0.2131	1.0467	1	3.2271	0.005642
Male	Eritrea	5	1	1993	1996	2.3589	1.5344	3.1901	1	6.1444	1.9e-05
Male	Eritrea	5	2	1996	2000	0.4225	0.0075	0.8392	1	2.1702	0.046462
Male	Eritrea	5	3	2000	2009	-1.2489	-1.329	-1.1686	1	-32.983	0
Male	Eritrea	5	4	2009	2015	-0.6919	-0.8467	-0.5369	1	-9.4859	0
Male	Eritrea	5	5	2015	2021	-0.201	-0.3106	-0.0912	1	-3.9	0.001421
Both	Estonia	2	0	1990	1995	4.8725	1.8535	7.9811	1	3.3615	0.002591
Both	Estonia	2	1	1995	2013	-1.8951	-2.2603	-1.5285	1	-10.5869	0
Both	Estonia	2	2	2013	2021	3.0306	1.5923	4.4892	1	4.3833	0.000199
Female	Estonia	4	0	1990	1992	-1.5445	-7.6644	4.9811	0	-0.5096	0.61655
Female	Estonia	4	1	1992	1995	8.0011	1.2494	15.2031	1	2.505	0.022077
Female	Estonia	4	2	1995	2013	-1.9425	-2.1728	-1.7117	1	-17.5288	0
Female	Estonia	4	3	2013	2016	8.3697	0.8597	16.4388	1	2.3514	0.030297
Female	Estonia	4	4	2016	2021	-0.4124	-2.4532	1.6711	0	-0.4193	0.679934
Male	Estonia	2	0	1990	1995	4.4009	1.3177	7.578	1	2.9652	0.00674
Male	Estonia	2	1	1995	2013	-1.9878	-2.3628	-1.6113	1	-10.8084	0
Male	Estonia	2	2	2013	2021	2.175	0.7577	3.6122	1	3.1792	0.004038
Both	Eswatini	5	0	1990	1993	0.471	0.1904	0.7524	1	3.5809	0.00273
Both	Eswatini	5	1	1993	1998	2.3309	2.1463	2.5159	1	27.1937	0
Both	Eswatini	5	2	1998	2001	4.2102	3.3932	5.0336	1	11.1687	0
Both	Eswatini	5	3	2001	2005	1.1025	0.6078	1.5997	1	4.7641	0.000251
Both	Eswatini	5	4	2005	2019	-1.201	-1.2527	-1.1493	1	-49.233	0
Both	Eswatini	5	5	2019	2021	-2.5659	-3.4414	-1.6824	1	-6.1378	1.9e-05
Female	Eswatini	4	0	1990	1993	0.885	0.3643	1.4084	1	3.5775	0.002152
Female	Eswatini	4	1	1993	1998	2.596	2.2726	2.9203	1	17.0557	0
Female	Eswatini	4	2	1998	2001	6.1363	4.7733	7.517	1	9.6803	0
Female	Eswatini	4	3	2001	2005	2.4223	1.6346	3.2161	1	6.5134	4e-06
Female	Eswatini	4	4	2005	2021	-1.5102	-1.5712	-1.4492	1	-51.5793	0
Male	Eswatini	4	0	1990	1994	0.69	0.4736	0.9068	1	6.7164	3e-06
Male	Eswatini	4	1	1994	2002	2.7019	2.5816	2.8223	1	47.792	0
Male	Eswatini	4	2	2002	2005	0.3109	-0.9458	1.5835	0	0.5173	0.611259
Male	Eswatini	4	3	2005	2019	-0.7891	-0.8531	-0.725	1	-25.7807	0
Male	Eswatini	4	4	2019	2021	-3.4748	-4.492	-2.4468	1	-7.0135	2e-06
Both	Ethiopia	3	0	1990	1998	-0.3397	-0.566	-0.113	1	-3.1141	0.00525
Both	Ethiopia	3	1	1998	2007	-1.4034	-1.5577	-1.2489	1	-18.7671	0
Both	Ethiopia	3	2	2007	2016	-0.7816	-0.8749	-0.6883	1	-17.35	0
Both	Ethiopia	3	3	2016	2021	0.4758	0.2462	0.7058	1	4.3156	0.000305
Female	Ethiopia	3	0	1990	1999	-0.4354	-0.7581	-0.1117	1	-2.7956	0.010836
Female	Ethiopia	3	1	1999	2008	-2.3771	-2.6453	-2.1081	1	-18.1849	0
Female	Ethiopia	3	2	2008	2015	-1.2069	-1.4445	-0.9687	1	-10.4852	0
Female	Ethiopia	3	3	2015	2021	1.1681	0.8518	1.4855	1	7.7108	0
Male	Ethiopia	2	0	1990	2006	-1.0801	-1.1569	-1.0033	1	-28.8665	0
Male	Ethiopia	2	1	2006	2017	-0.3738	-0.4599	-0.2876	1	-8.9414	0
Male	Ethiopia	2	2	2017	2021	0.6339	0.1881	1.0817	1	2.9375	0.007195
Both	Fiji	3	0	1990	2002	-0.8048	-0.9538	-0.6556	1	-11.1817	0
Both	Fiji	3	1	2002	2005	2.4171	0.4435	4.4294	1	2.5526	0.018538
Both	Fiji	3	2	2005	2008	-0.7093	-2.5435	1.1595	0	-0.7939	0.436132
Both	Fiji	3	3	2008	2021	0.2432	0.0915	0.3951	1	3.3356	0.003138
Female	Fiji	3	0	1990	1996	0.0617	-0.6607	0.7892	0	0.177	0.861243
Female	Fiji	3	1	1996	2002	-1.4099	-2.1073	-0.7074	1	-4.1593	0.000444
Female	Fiji	3	2	2002	2005	1.9635	-0.9933	5.0086	0	1.3741	0.183886
Female	Fiji	3	3	2005	2021	0.2771	0.1225	0.4318	1	3.7309	0.001234
Male	Fiji	3	0	1990	2002	-0.6917	-0.9581	-0.4246	1	-5.3734	2.5e-05
Male	Fiji	3	1	2002	2006	2.7871	1.1029	4.4993	1	3.4604	0.002341
Male	Fiji	3	2	2006	2009	-2.6776	-5.783	0.5301	0	-1.7406	0.096396
Male	Fiji	3	3	2009	2021	0.3347	0.0404	0.6298	1	2.3653	0.027718
Both	Finland	3	0	1990	1996	-0.0725	-0.766	0.6259	0	-0.2165	0.830705
Both	Finland	3	1	1996	2006	-1.2876	-1.6776	-0.8961	1	-6.8089	1e-06
Both	Finland	3	2	2006	2014	0.6796	-0.0009	1.3647	0	2.0769	0.050277
Both	Finland	3	3	2014	2021	-1.7444	-2.5202	-0.9623	1	-4.6163	0.000149
Female	Finland	3	0	1990	1993	3.4659	1.3288	5.6481	1	3.3949	0.00273
Female	Finland	3	1	1993	2005	-0.6935	-0.9956	-0.3905	1	-4.7508	0.000108
Female	Finland	3	2	2005	2015	0.9308	0.4421	1.422	1	3.9693	0.000699
Female	Finland	3	3	2015	2021	-1.9448	-2.8997	-0.9806	1	-4.1738	0.000429
Male	Finland	2	0	1990	2007	-1.6169	-1.8487	-1.3846	1	-14.2633	0
Male	Finland	2	1	2007	2012	0.9017	-1.3713	3.2271	0	0.8132	0.42412
Male	Finland	2	2	2012	2021	-1.5153	-2.2526	-0.7723	1	-4.1932	0.000323
Both	France	5	0	1990	1998	-2.4557	-2.6763	-2.2346	1	-23.4042	0
Both	France	5	1	1998	2001	0.0323	-1.9633	2.0686	0	0.0342	0.973198
Both	France	5	2	2001	2009	-2.8635	-3.1421	-2.5841	1	-21.5629	0
Both	France	5	3	2009	2012	-7.445	-9.344	-5.5062	1	-7.9546	1e-06
Both	France	5	4	2012	2015	0.9318	-1.2248	3.1355	0	0.9153	0.374533
Both	France	5	5	2015	2021	-2.35	-2.7562	-1.942	1	-12.1593	0
Female	France	3	0	1990	2001	0.2876	-0.0533	0.6298	0	1.7538	0.094054
Female	France	3	1	2001	2012	-0.7363	-1.1804	-0.2903	1	-3.4281	0.002526
Female	France	3	2	2012	2016	1.9018	-1.3916	5.3052	0	1.1926	0.246344
Female	France	3	3	2016	2021	-1.9772	-3.7249	-0.1977	1	-2.3083	0.031251
Male	France	5	0	1990	1999	-2.8888	-3.0693	-2.7079	1	-33.5767	0
Male	France	5	1	1999	2002	-0.4319	-2.4893	1.669	0	-0.4418	0.664924
Male	France	5	2	2002	2009	-3.6026	-3.9634	-3.2405	1	-20.8595	0
Male	France	5	3	2009	2012	-8.9216	-10.8144	-6.9886	1	-9.4842	0
Male	France	5	4	2012	2015	0.2071	-2.0661	2.5331	0	0.1922	0.850157
Male	France	5	5	2015	2021	-2.6276	-3.0772	-2.1759	1	-12.2631	0
Both	Gabon	4	0	1990	1993	0.1604	-0.463	0.7877	0	0.5392	0.59634
Both	Gabon	4	1	1993	1996	1.4021	0.1898	2.6292	1	2.4321	0.025677
Both	Gabon	4	2	1996	2001	0.3483	-0.024	0.722	0	1.9655	0.064981
Both	Gabon	4	3	2001	2012	-0.9148	-1.0026	-0.8269	1	-21.7833	0
Both	Gabon	4	4	2012	2021	0.0323	-0.0755	0.1404	0	0.6296	0.536837
Female	Gabon	5	0	1990	1993	-0.0132	-0.8213	0.8015	0	-0.0346	0.972831
Female	Gabon	5	1	1993	1996	2.2656	0.7872	3.7657	1	3.2792	0.00507
Female	Gabon	5	2	1996	2001	0.7841	0.3472	1.2229	1	3.8317	0.001634
Female	Gabon	5	3	2001	2004	-1.013	-2.3445	0.3367	0	-1.6024	0.129915
Female	Gabon	5	4	2004	2013	-1.6538	-1.7958	-1.5116	1	-24.5953	0
Female	Gabon	5	5	2013	2021	0.221	0.0604	0.3818	1	2.9335	0.010273
Male	Gabon	3	0	1990	1997	0.5044	0.3208	0.6883	1	5.7237	1.1e-05
Male	Gabon	3	1	1997	2012	-0.4792	-0.5363	-0.422	1	-17.4039	0
Male	Gabon	3	2	2012	2015	0.4243	-0.7734	1.6365	0	0.7339	0.471139
Male	Gabon	3	3	2015	2021	-0.155	-0.3731	0.0635	0	-1.4757	0.154859
Both	Gambia	4	0	1990	1999	1.1442	0.625	1.6661	1	4.6447	0.000201
Both	Gambia	4	1	1999	2002	-1.8441	-7.021	3.6212	0	-0.7217	0.479761
Both	Gambia	4	2	2002	2005	2.8218	-2.562	8.503	0	1.087	0.291365
Both	Gambia	4	3	2005	2012	-0.9821	-1.9018	-0.0538	1	-2.222	0.039338
Both	Gambia	4	4	2012	2021	1.9828	1.376	2.5933	1	6.9118	2e-06
Female	Gambia	4	0	1990	1999	1.5368	0.9495	2.1276	1	5.5233	3e-05
Female	Gambia	4	1	1999	2002	-1.7064	-7.7055	4.6827	0	-0.5742	0.572951
Female	Gambia	4	2	2002	2005	3.2215	-2.7211	9.527	0	1.1234	0.276018
Female	Gambia	4	3	2005	2012	-1.3536	-2.3412	-0.356	1	-2.8455	0.010734
Female	Gambia	4	4	2012	2021	2.0798	1.4123	2.7518	1	6.5917	3e-06
Male	Gambia	5	0	1990	1999	0.606	0.1141	1.1004	1	2.6272	0.019038
Male	Gambia	5	1	1999	2002	-2.3368	-7.3025	2.8949	0	-0.9658	0.349454
Male	Gambia	5	2	2002	2005	2.395	-2.8674	7.9425	0	0.9561	0.354165
Male	Gambia	5	3	2005	2012	-0.9051	-1.7481	-0.0549	1	-2.2684	0.0385
Male	Gambia	5	4	2012	2017	2.4402	0.6229	4.2903	1	2.8708	0.011664
Male	Gambia	5	5	2017	2021	0.3949	-1.5655	2.3944	0	0.426	0.676173
Both	Georgia	4	0	1990	1999	1.2581	-0.0584	2.592	0	2.0071	0.059995
Both	Georgia	4	1	1999	2007	-2.922	-4.338	-1.485	1	-4.2402	0.000492
Both	Georgia	4	2	2007	2011	13.1718	6.5344	20.2228	1	4.3012	0.00043
Both	Georgia	4	3	2011	2016	3.7523	0.8034	6.7874	1	2.684	0.015159
Both	Georgia	4	4	2016	2021	-2.3058	-4.4343	-0.1298	1	-2.2248	0.039124
Female	Georgia	3	0	1990	2004	2.6627	1.7088	3.6255	1	5.8544	8e-06
Female	Georgia	3	1	2004	2007	-5.7306	-18.8009	9.4435	0	-0.8223	0.420162
Female	Georgia	3	2	2007	2011	9.4752	0.3739	19.4018	1	2.169	0.041708
Female	Georgia	3	3	2011	2021	2.3152	1.1862	3.4567	1	4.2899	0.000325
Male	Georgia	4	0	1990	1999	0.2507	-1.2687	1.7934	0	0.3444	0.7345
Male	Georgia	4	1	1999	2007	-3.6297	-5.1313	-2.1043	1	-4.9461	0.000104
Male	Georgia	4	2	2007	2011	14.5434	7.6635	21.863	1	4.6054	0.00022
Male	Georgia	4	3	2011	2016	3.8492	0.6479	7.1524	1	2.5342	0.020772
Male	Georgia	4	4	2016	2021	-3.0736	-5.4275	-0.6611	1	-2.6677	0.01569
Both	Germany	4	0	1990	1992	1.4539	-2.2033	5.2479	0	0.826	0.419611
Both	Germany	4	1	1992	1999	-2.7978	-3.4516	-2.1395	1	-8.8326	0
Both	Germany	4	2	1999	2006	-1.7495	-2.3501	-1.1453	1	-6.0479	1e-05
Both	Germany	4	3	2006	2011	0.92	-0.3846	2.2418	0	1.4787	0.156507
Both	Germany	4	4	2011	2021	-1.31	-1.6575	-0.9612	1	-7.8535	0
Female	Germany	3	0	1990	1992	1.9879	-2.4523	6.6303	0	0.9196	0.368209
Female	Germany	3	1	1992	2005	-0.6045	-0.8787	-0.3295	1	-4.564	0.000169
Female	Germany	3	2	2005	2012	1.5132	0.6405	2.3934	1	3.6174	0.001616
Female	Germany	3	3	2012	2021	-0.8702	-1.4284	-0.309	1	-3.2194	0.004114
Male	Germany	5	0	1990	1992	0.696	-3.1427	4.6867	0	0.3803	0.709026
Male	Germany	5	1	1992	2000	-3.691	-4.2167	-3.1625	1	-14.6476	0
Male	Germany	5	2	2000	2003	-1.1417	-4.7633	2.6177	0	-0.6557	0.521929
Male	Germany	5	3	2003	2006	-3.9125	-7.4878	-0.1991	1	-2.2435	0.04039
Male	Germany	5	4	2006	2009	2.1313	-1.905	6.3336	0	1.1148	0.282497
Male	Germany	5	5	2009	2021	-1.3729	-1.6586	-1.0865	1	-10.1597	0
Both	Ghana	5	0	1990	1997	0.4935	0.3234	0.6638	1	6.195	1.7e-05
Both	Ghana	5	1	1997	2000	1.313	0.0939	2.5468	1	2.2968	0.03645
Both	Ghana	5	2	2000	2004	-3.8865	-4.4644	-3.3052	1	-14.0115	0
Both	Ghana	5	3	2004	2007	-2.7327	-3.8089	-1.6444	1	-5.3077	8.8e-05
Both	Ghana	5	4	2007	2018	1.5191	1.424	1.6143	1	34.2916	0
Both	Ghana	5	5	2018	2021	0.2192	-0.4857	0.9291	0	0.6613	0.51848
Female	Ghana	4	0	1990	2002	0.247	0.184	0.3101	1	8.2373	0
Female	Ghana	4	1	2002	2008	-0.5221	-0.7455	-0.2983	1	-4.8925	0.000117
Female	Ghana	4	2	2008	2011	0.5763	-0.4225	1.5851	0	1.2096	0.242072
Female	Ghana	4	3	2011	2017	1.5432	1.3033	1.7838	1	13.5999	0
Female	Ghana	4	4	2017	2021	0.031	-0.3488	0.4122	0	0.171	0.866121
Male	Ghana	5	0	1990	1997	0.8182	0.5739	1.063	1	7.1605	3e-06
Male	Ghana	5	1	1997	2000	4.4276	2.7063	6.1776	1	5.5561	5.5e-05
Male	Ghana	5	2	2000	2004	-15.6193	-16.2575	-14.9763	1	-47.6803	0
Male	Ghana	5	3	2004	2007	-13.6433	-14.8501	-12.4194	1	-22.2166	0
Male	Ghana	5	4	2007	2014	2.5208	2.277	2.7652	1	22.286	0
Male	Ghana	5	5	2014	2021	0.5277	0.2945	0.7615	1	4.8297	0.000221
Both	Global	3	0	1990	1995	0.6459	0.4738	0.8183	1	7.8231	0
Both	Global	3	1	1995	2008	-0.4833	-0.5242	-0.4423	1	-24.4716	0
Both	Global	3	2	2008	2019	0.2815	0.2174	0.3457	1	9.1365	0
Both	Global	3	3	2019	2021	-0.4204	-1.6109	0.7846	0	-0.7283	0.474445
Female	Global	5	0	1990	1995	1.023	0.8414	1.2048	1	12.0613	0
Female	Global	5	1	1995	1998	0.1632	-0.5929	0.9249	0	0.4586	0.653083
Female	Global	5	2	1998	2009	-0.396	-0.4497	-0.3422	1	-15.6576	0
Female	Global	5	3	2009	2013	0.5491	0.1861	0.9135	1	3.2268	0.005645
Female	Global	5	4	2013	2018	1.1546	0.9099	1.3999	1	10.1019	0
Female	Global	5	5	2018	2021	-0.3506	-0.8469	0.1483	0	-1.499	0.154612
Male	Global	4	0	1990	1995	0.3736	0.1724	0.5751	1	3.905	0.001038
Male	Global	4	1	1995	1998	-0.8514	-1.6278	-0.0689	1	-2.285	0.034664
Male	Global	4	2	1998	2003	-0.4542	-0.6757	-0.2323	1	-4.2947	0.000436
Male	Global	4	3	2003	2006	-0.9125	-1.5781	-0.2424	1	-2.8573	0.010465
Male	Global	4	4	2006	2021	0.0017	-0.0401	0.0435	0	0.0846	0.933529
Both	Greece	4	0	1990	1995	-0.9642	-1.6899	-0.2333	1	-2.7682	0.012671
Both	Greece	4	1	1995	2005	0.3812	0.0775	0.6859	1	2.6382	0.016698
Both	Greece	4	2	2005	2010	-1.3684	-2.4224	-0.303	1	-2.6944	0.014827
Both	Greece	4	3	2010	2018	2.4004	1.9042	2.899	1	10.2599	0
Both	Greece	4	4	2018	2021	0.1851	-1.9681	2.3856	0	0.1788	0.860096
Female	Greece	4	0	1990	1993	-2.8576	-5.1527	-0.507	1	-2.5475	0.020204
Female	Greece	4	1	1993	2004	1.4069	1.0497	1.7653	1	8.3188	0
Female	Greece	4	2	2004	2009	-2.0859	-3.4832	-0.6685	1	-3.0813	0.006437
Female	Greece	4	3	2009	2018	1.9036	1.3833	2.4267	1	7.7382	0
Female	Greece	4	4	2018	2021	-0.4499	-2.9377	2.1016	0	-0.3744	0.712516
Male	Greece	5	0	1990	1992	2.0445	-2.2068	6.4805	0	1.0137	0.326785
Male	Greece	5	1	1992	1995	-2.4544	-6.4524	1.7144	0	-1.2657	0.224936
Male	Greece	5	2	1995	2007	0.0049	-0.2803	0.2908	0	0.0362	0.971565
Male	Greece	5	3	2007	2010	-1.7354	-5.8163	2.5223	0	-0.8797	0.392898
Male	Greece	5	4	2010	2019	2.4967	2.0075	2.9882	1	10.9874	0
Male	Greece	5	5	2019	2021	-0.4798	-5.4062	4.7032	0	-0.2019	0.842683
Both	Greenland	2	0	1990	2004	-2.4364	-2.6845	-2.1877	1	-19.9938	0
Both	Greenland	2	1	2004	2008	-4.1633	-6.8448	-1.4046	1	-3.0927	0.004974
Both	Greenland	2	2	2008	2021	-1.3472	-1.6948	-0.9985	1	-7.9329	0
Female	Greenland	4	0	1990	1997	-1.9881	-2.6255	-1.3464	1	-6.4655	4e-06
Female	Greenland	4	1	1997	2000	-8.0684	-12.9253	-2.9407	1	-3.2562	0.004385
Female	Greenland	4	2	2000	2004	0.1949	-2.3737	2.8311	0	0.1575	0.876615
Female	Greenland	4	3	2004	2012	-5.1807	-5.8529	-4.5036	1	-15.7078	0
Female	Greenland	4	4	2012	2021	-0.7523	-1.3309	-0.1703	1	-2.7131	0.014248
Male	Greenland	3	0	1990	1998	-2.5357	-3.0978	-1.9705	1	-9.236	0
Male	Greenland	3	1	1998	2001	0.878	-3.5104	5.466	0	0.4087	0.686863
Male	Greenland	3	2	2001	2006	-4.3071	-5.7522	-2.8399	1	-6.0172	6e-06
Male	Greenland	3	3	2006	2021	-1.1028	-1.3545	-0.8503	1	-9.046	0
Both	Grenada	3	0	1990	2009	0.6429	0.3644	0.9222	1	4.809	9.4e-05
Both	Grenada	3	1	2009	2012	-6.199	-14.9372	3.4369	0	-1.361	0.18795
Both	Grenada	3	2	2012	2015	1.7738	-7.8322	12.381	0	0.3688	0.71596
Both	Grenada	3	3	2015	2021	-4.0496	-5.7442	-2.3247	1	-4.8249	9.1e-05
Female	Grenada	2	0	1990	2000	-4.0404	-4.9537	-3.1183	1	-8.9009	0
Female	Grenada	2	1	2000	2014	1.5456	0.9616	2.133	1	5.4885	1.2e-05
Female	Grenada	2	2	2014	2021	-1.304	-2.9515	0.3714	0	-1.6093	0.12062
Male	Grenada	4	0	1990	1996	0.4395	-1.8216	2.7527	0	0.4047	0.690503
Male	Grenada	4	1	1996	2009	3.8684	3.1237	4.6186	1	11.0811	0
Male	Grenada	4	2	2009	2012	-14.689	-24.2407	-3.9331	1	-2.8109	0.011564
Male	Grenada	4	3	2012	2015	1.9651	-9.8115	15.2795	0	0.3331	0.74288
Male	Grenada	4	4	2015	2021	-6.1801	-8.2277	-4.0868	1	-6.0736	1e-05
Both	Guam	5	0	1990	1994	-4.3691	-6.8209	-1.8527	1	-3.6661	0.002293
Both	Guam	5	1	1994	1997	5.4725	-1.8815	13.3777	0	1.5713	0.136967
Both	Guam	5	2	1997	2000	-3.2371	-9.9873	4.0193	0	-0.9699	0.347462
Both	Guam	5	3	2000	2003	7.2882	-0.3384	15.4984	0	2.0335	0.060092
Both	Guam	5	4	2003	2019	3.2192	2.8764	3.5632	1	20.2988	0
Both	Guam	5	5	2019	2021	-10.4425	-19.0315	-0.9424	1	-2.3316	0.034072
Female	Guam	5	0	1990	1994	-8.3125	-14.0019	-2.2468	1	-2.8876	0.011276
Female	Guam	5	1	1994	1997	3.1785	-11.2667	19.9754	0	0.4422	0.664655
Female	Guam	5	2	1997	2000	-13.9829	-25.8702	-0.1893	1	-2.1586	0.047494
Female	Guam	5	3	2000	2005	11.7589	6.5668	17.2039	1	4.9812	0.000164
Female	Guam	5	4	2005	2019	0.7016	-0.2088	1.6202	0	1.6409	0.121624
Female	Guam	5	5	2019	2021	-14.6606	-32.9491	8.6161	0	-1.401	0.181552
Male	Guam	2	0	1990	1993	-3.8451	-10.1717	2.9271	0	-1.189	0.246065
Male	Guam	2	1	1993	2019	3.7097	3.4688	3.9512	1	32.325	0
Male	Guam	2	2	2019	2021	-8.0174	-20.5587	6.5038	0	-1.1767	0.250855
Both	Guatemala	1	0	1990	1992	6.2615	-6.5716	20.8573	0	0.9682	0.341542
Both	Guatemala	1	1	1992	2021	-1.9344	-2.1472	-1.7211	1	-18.4496	0
Female	Guatemala	4	0	1990	1992	7.4201	-2.4295	18.2639	0	1.5636	0.135315
Female	Guatemala	4	1	1992	2000	-2.7986	-3.9939	-1.5885	1	-4.8198	0.000137
Female	Guatemala	4	2	2000	2005	0.892	-2.1635	4.0429	0	0.6067	0.551643
Female	Guatemala	4	3	2005	2008	-5.2115	-14.0752	4.5665	0	-1.1454	0.267058
Female	Guatemala	4	4	2008	2021	-0.5552	-1.1599	0.0532	0	-1.9177	0.071162
Male	Guatemala	1	0	1990	1993	4.5803	-2.6608	12.3601	0	1.2807	0.211205
Male	Guatemala	1	1	1993	2021	-2.3657	-2.5946	-2.1363	1	-20.9303	0
Both	Guinea	4	0	1990	1999	0.8481	0.7885	0.9077	1	30.013	0
Both	Guinea	4	1	1999	2007	0.2659	0.1816	0.3504	1	6.6278	3e-06
Both	Guinea	4	2	2007	2010	1.3828	0.74	2.0297	1	4.5363	0.000256
Both	Guinea	4	3	2010	2014	0.7756	0.4286	1.1238	1	4.7062	0.000176
Both	Guinea	4	4	2014	2021	-0.1381	-0.2474	-0.0287	1	-2.6508	0.016263
Female	Guinea	3	0	1990	2002	0.4348	0.3777	0.4919	1	15.8804	0
Female	Guinea	3	1	2002	2007	-0.0168	-0.2989	0.2662	0	-0.1233	0.90304
Female	Guinea	3	2	2007	2014	0.6384	0.4712	0.806	1	7.9554	0
Female	Guinea	3	3	2014	2021	-0.0832	-0.2423	0.0761	0	-1.0865	0.289557
Male	Guinea	4	0	1990	1998	1.2872	1.2125	1.3619	1	36.4356	0
Male	Guinea	4	1	1998	2007	0.3652	0.2974	0.4332	1	11.322	0
Male	Guinea	4	2	2007	2011	1.9313	1.6042	2.2595	1	12.5023	0
Male	Guinea	4	3	2011	2015	0.4576	0.1182	0.7982	1	2.8341	0.011001
Male	Guinea	4	4	2015	2021	-0.0917	-0.224	0.0408	0	-1.4544	0.163063
Both	Guinea-Bissau	3	0	1990	1999	2.315	2.2239	2.4062	1	53.4275	0
Both	Guinea-Bissau	3	1	1999	2006	0.8196	0.6802	0.9593	1	12.2609	0
Both	Guinea-Bissau	3	2	2006	2018	0.5249	0.468	0.5819	1	19.2101	0
Both	Guinea-Bissau	3	3	2018	2021	-0.1198	-0.5788	0.3412	0	-0.5415	0.593895
Female	Guinea-Bissau	3	0	1990	1999	2.5611	2.4646	2.6577	1	55.8691	0
Female	Guinea-Bissau	3	1	1999	2005	0.9602	0.7604	1.1605	1	10.0323	0
Female	Guinea-Bissau	3	2	2005	2019	0.4801	0.4311	0.5291	1	20.4205	0
Female	Guinea-Bissau	3	3	2019	2021	-0.6798	-1.7419	0.3937	0	-1.3195	0.201211
Male	Guinea-Bissau	3	0	1990	1999	1.7064	1.6312	1.7818	1	47.5253	0
Male	Guinea-Bissau	3	1	1999	2003	0.0775	-0.2728	0.4291	0	0.4597	0.650489
Male	Guinea-Bissau	3	2	2003	2019	0.4914	0.4621	0.5206	1	35.062	0
Male	Guinea-Bissau	3	3	2019	2021	-0.4603	-1.1163	0.2	0	-1.4511	0.161514
Both	Guyana	2	0	1990	1994	-4.3071	-6.031	-2.5515	1	-4.9983	4.2e-05
Both	Guyana	2	1	1994	2000	1.666	0.3993	2.9486	1	2.7199	0.011948
Both	Guyana	2	2	2000	2021	-0.1581	-0.3567	0.0409	0	-1.6398	0.114085
Female	Guyana	3	0	1990	1994	-2.9156	-6.2911	0.5815	0	-1.7389	0.096701
Female	Guyana	3	1	1994	2006	0.8599	0.1931	1.5312	1	2.6843	0.013885
Female	Guyana	3	2	2006	2009	-4.8585	-13.3935	4.5176	0	-1.102	0.28294
Female	Guyana	3	3	2009	2021	0.0436	-0.8002	0.8947	0	0.1071	0.915694
Male	Guyana	5	0	1990	1992	-8.223	-13.7333	-2.3606	1	-2.9538	0.009857
Male	Guyana	5	1	1992	1997	-0.5663	-2.5843	1.4934	0	-0.5904	0.563703
Male	Guyana	5	2	1997	2000	4.879	-2.0638	12.3139	0	1.4825	0.158918
Male	Guyana	5	3	2000	2003	-3.7142	-9.8472	2.836	0	-1.2258	0.23918
Male	Guyana	5	4	2003	2011	1.2917	0.4748	2.1153	1	3.3781	0.004139
Male	Guyana	5	5	2011	2021	-0.3211	-0.9658	0.3278	0	-1.0564	0.307516
Both	Haiti	1	0	1990	1998	-0.8295	-0.96	-0.6989	1	-12.9871	0
Both	Haiti	1	1	1998	2021	-0.1924	-0.2194	-0.1653	1	-14.5678	0
Female	Haiti	2	0	1990	1998	-0.9934	-1.0788	-0.9079	1	-23.8744	0
Female	Haiti	2	1	1998	2005	0.1648	0.0267	0.3032	1	2.4624	0.021364
Female	Haiti	2	2	2005	2021	-0.6932	-0.7266	-0.6598	1	-42.6834	0
Male	Haiti	1	0	1990	2001	-0.8034	-0.8992	-0.7075	1	-17.1261	0
Male	Haiti	1	1	2001	2021	-0.0107	-0.0493	0.0279	0	-0.5703	0.573191
Both	High-middle SDI	4	0	1990	1994	1.3554	0.8191	1.8945	1	5.3313	4.6e-05
Both	High-middle SDI	4	1	1994	1998	-1.8681	-2.6298	-1.1005	1	-5.0843	7.7e-05
Both	High-middle SDI	4	2	1998	2001	-0.1551	-1.6473	1.3597	0	-0.2165	0.830997
Both	High-middle SDI	4	3	2001	2007	-1.5516	-1.8785	-1.2236	1	-9.8784	0
Both	High-middle SDI	4	4	2007	2021	-0.588	-0.7005	-0.4753	1	-10.9393	0
Female	High-middle SDI	4	0	1990	1994	0.9426	0.4263	1.4615	1	3.8439	0.001189
Female	High-middle SDI	4	1	1994	2006	-0.8477	-0.9488	-0.7465	1	-17.5372	0
Female	High-middle SDI	4	2	2006	2014	-0.4802	-0.6945	-0.2654	1	-4.6913	0.000182
Female	High-middle SDI	4	3	2014	2017	1.1363	-0.7245	3.0319	0	1.2783	0.217382
Female	High-middle SDI	4	4	2017	2021	-0.4436	-1.1246	0.2421	0	-1.3609	0.190346
Male	High-middle SDI	4	0	1990	1994	1.1531	0.5701	1.7394	1	4.1671	0.000579
Male	High-middle SDI	4	1	1994	1998	-2.2725	-3.0902	-1.4478	1	-5.7475	1.9e-05
Male	High-middle SDI	4	2	1998	2001	-0.1786	-1.8011	1.4706	0	-0.2292	0.821273
Male	High-middle SDI	4	3	2001	2007	-1.7271	-2.0674	-1.3856	1	-10.5512	0
Male	High-middle SDI	4	4	2007	2021	-0.8187	-0.9533	-0.6839	1	-12.7168	0
Both	High SDI	4	0	1990	2001	-0.6793	-0.7627	-0.5959	1	-17.0607	0
Both	High SDI	4	1	2001	2005	-1.6549	-2.3431	-0.9617	1	-4.9918	9.4e-05
Both	High SDI	4	2	2005	2012	-0.5673	-0.8288	-0.305	1	-4.5371	0.000255
Both	High SDI	4	3	2012	2016	0.2314	-0.6349	1.1053	0	0.5594	0.582772
Both	High SDI	4	4	2016	2021	-1.3319	-1.7564	-0.9056	1	-6.5342	4e-06
Female	High SDI	4	0	1990	1999	0.0241	-0.0813	0.1296	0	0.4804	0.636709
Female	High SDI	4	1	1999	2005	-1.328	-1.6319	-1.0232	1	-9.1069	0
Female	High SDI	4	2	2005	2013	-0.0072	-0.2203	0.2064	0	-0.0705	0.944548
Female	High SDI	4	3	2013	2016	1.1582	-0.5582	2.9042	0	1.4137	0.174515
Female	High SDI	4	4	2016	2021	-1.0395	-1.449	-0.6283	1	-5.2948	4.9e-05
Male	High SDI	4	0	1990	2002	-1.0923	-1.1864	-0.9982	1	-24.2527	0
Male	High SDI	4	1	2002	2005	-2.0454	-3.6602	-0.4035	1	-2.612	0.01765
Male	High SDI	4	2	2005	2012	-0.8612	-1.1668	-0.5548	1	-5.8875	1.4e-05
Male	High SDI	4	3	2012	2016	-0.091	-1.0846	0.9126	0	-0.1913	0.850431
Male	High SDI	4	4	2016	2021	-1.5788	-2.081	-1.0741	1	-6.5366	4e-06
Both	Honduras	4	0	1990	1994	1.0125	0.4882	1.5395	1	4.067	0.000723
Both	Honduras	4	1	1994	1997	3.4828	1.5591	5.4429	1	3.8331	0.001218
Both	Honduras	4	2	1997	2009	0.5232	0.3734	0.6733	1	7.3499	1e-06
Both	Honduras	4	3	2009	2012	2.6294	0.058	5.2667	1	2.149	0.04549
Both	Honduras	4	4	2012	2021	-0.2892	-0.5222	-0.0558	1	-2.6021	0.018021
Female	Honduras	3	0	1990	1993	0.5656	-1.0082	2.1644	0	0.7436	0.465364
Female	Honduras	3	1	1993	1996	6.6964	3.1574	10.3569	1	3.9961	0.000656
Female	Honduras	3	2	1996	2014	0.9165	0.7547	1.0787	1	11.8199	0
Female	Honduras	3	3	2014	2021	-0.3846	-1.0506	0.2859	0	-1.1947	0.245531
Male	Honduras	4	0	1990	1998	0.5187	0.4584	0.5791	1	18.1034	0
Male	Honduras	4	1	1998	2003	0.8072	0.5888	1.026	1	7.7875	0
Male	Honduras	4	2	2003	2009	0.0721	-0.0813	0.2257	0	0.9871	0.33669
Male	Honduras	4	3	2009	2012	3.2367	2.5272	3.9511	1	9.7039	0
Male	Honduras	4	4	2012	2021	-0.2044	-0.2758	-0.1329	1	-6.0007	1.1e-05
Both	Hungary	2	0	1990	1993	4.9779	2.5891	7.4223	1	4.3559	0.000214
Both	Hungary	2	1	1993	2005	0.0556	-0.2717	0.384	0	0.3502	0.729268
Both	Hungary	2	2	2005	2021	-2.2619	-2.4447	-2.0788	1	-25.2266	0
Female	Hungary	3	0	1990	1993	3.9279	0.5203	7.4511	1	2.4033	0.025567
Female	Hungary	3	1	1993	1996	-2.3274	-7.9124	3.5964	0	-0.8317	0.41493
Female	Hungary	3	2	1996	2001	3.5192	1.7378	5.3319	1	4.1436	0.000461
Female	Hungary	3	3	2001	2021	-0.197	-0.3827	-0.0109	1	-2.2012	0.039043
Male	Hungary	2	0	1990	1993	5.3228	2.8405	7.865	1	4.4876	0.000153
Male	Hungary	2	1	1993	2005	-0.1807	-0.5251	0.1649	0	-1.0802	0.290801
Male	Hungary	2	2	2005	2021	-2.7587	-2.9617	-2.5554	1	-27.6393	0
Both	Iceland	3	0	1990	1996	-0.0488	-0.5164	0.4209	0	-0.2166	0.830624
Both	Iceland	3	1	1996	2006	-1.5717	-1.8207	-1.3222	1	-13.0091	0
Both	Iceland	3	2	2006	2011	1.219	0.1969	2.2516	1	2.4827	0.021568
Both	Iceland	3	3	2011	2021	-0.5749	-0.8752	-0.2737	1	-3.964	0.000708
Female	Iceland	3	0	1990	2001	0.5863	0.2391	0.9347	1	3.5161	0.002053
Female	Iceland	3	1	2001	2004	-3.7699	-8.8041	1.5422	0	-1.4873	0.151799
Female	Iceland	3	2	2004	2013	2.0969	1.4598	2.7381	1	6.894	1e-06
Female	Iceland	3	3	2013	2021	-1.4727	-2.2164	-0.7234	1	-4.0722	0.000547
Male	Iceland	3	0	1990	1997	-0.7941	-1.509	-0.0741	1	-2.2927	0.03229
Male	Iceland	3	1	1997	2000	-3.8658	-8.7306	1.2583	0	-1.5789	0.129315
Male	Iceland	3	2	2000	2008	-1.5324	-2.2637	-0.7957	1	-4.3083	0.000311
Male	Iceland	3	3	2008	2021	-0.2625	-0.5832	0.0593	0	-1.697	0.104464
Both	India	5	0	1990	1992	-0.41	-2.0142	1.2203	0	-0.5393	0.597571
Both	India	5	1	1992	1995	2.7751	1.2258	4.348	1	3.8412	0.001602
Both	India	5	2	1995	2000	-0.8214	-1.2909	-0.3496	1	-3.7047	0.002119
Both	India	5	3	2000	2011	-0.135	-0.2395	-0.0304	1	-2.75	0.014886
Both	India	5	4	2011	2017	1.3874	1.1223	1.6532	1	11.2163	0
Both	India	5	5	2017	2021	0.2187	-0.2566	0.6963	0	0.9796	0.342843
Female	India	5	0	1990	1996	1.8965	1.2203	2.5772	1	6.0144	2.4e-05
Female	India	5	1	1996	2000	-1.6857	-3.3727	0.0308	0	-2.0936	0.0537
Female	India	5	2	2000	2005	0.1478	-0.78	1.0841	0	0.3381	0.739942
Female	India	5	3	2005	2010	-0.8046	-1.6112	0.0087	0	-2.1088	0.052179
Female	India	5	4	2010	2017	2.3135	1.8873	2.7414	1	11.6799	0
Female	India	5	5	2017	2021	-0.6429	-1.647	0.3715	0	-1.3534	0.195982
Male	India	4	0	1990	1992	-0.3172	-1.9085	1.3	0	-0.4147	0.683251
Male	India	4	1	1992	1995	2.4059	0.9121	3.9218	1	3.3991	0.003198
Male	India	4	2	1995	2000	-0.4393	-0.8729	-0.0037	1	-2.1187	0.048282
Male	India	4	3	2000	2012	0.0452	-0.037	0.1274	0	1.1556	0.262962
Male	India	4	4	2012	2021	0.9134	0.7838	1.0432	1	14.8636	0
Both	Indonesia	5	0	1990	1993	1.4424	1.2616	1.6235	1	17.1108	0
Both	Indonesia	5	1	1993	2000	0.8215	0.7615	0.8815	1	29.3058	0
Both	Indonesia	5	2	2000	2003	-0.0714	-0.4291	0.2876	0	-0.4243	0.677366
Both	Indonesia	5	3	2003	2011	0.3002	0.2508	0.3496	1	12.9713	0
Both	Indonesia	5	4	2011	2015	-0.0678	-0.2658	0.1305	0	-0.7295	0.476939
Both	Indonesia	5	5	2015	2021	0.3065	0.2369	0.3761	1	9.3962	0
Female	Indonesia	4	0	1990	1997	1.655	1.5584	1.7518	1	36.2482	0
Female	Indonesia	4	1	1997	2001	0.4912	0.1437	0.84	1	2.9714	0.008178
Female	Indonesia	4	2	2001	2004	-1.0006	-1.703	-0.2932	1	-2.9674	0.008249
Female	Indonesia	4	3	2004	2015	-0.2415	-0.3011	-0.1819	1	-8.5087	0
Female	Indonesia	4	4	2015	2021	-0.0529	-0.2029	0.0975	0	-0.7392	0.469336
Male	Indonesia	4	0	1990	1993	1.1217	0.8573	1.3868	1	8.9506	0
Male	Indonesia	4	1	1993	1996	0.1517	-0.3369	0.6427	0	0.6511	0.523214
Male	Indonesia	4	2	1996	2010	0.7175	0.6897	0.7452	1	54.5128	0
Male	Indonesia	4	3	2010	2015	0.2173	0.0243	0.4107	1	2.3654	0.029439
Male	Indonesia	4	4	2015	2021	0.4709	0.3649	0.577	1	9.3517	0
Both	Iran (Islamic Republic of)	5	0	1990	2001	0.7681	0.6805	0.8557	1	18.7536	0
Both	Iran (Islamic Republic of)	5	1	2001	2006	-0.6803	-1.0426	-0.3166	1	-3.9812	0.001204
Both	Iran (Islamic Republic of)	5	2	2006	2011	0.8286	0.4197	1.2392	1	4.328	0.000597
Both	Iran (Islamic Republic of)	5	3	2011	2015	4.9497	4.2841	5.6196	1	16.1852	0
Both	Iran (Islamic Republic of)	5	4	2015	2019	-1.7674	-2.3059	-1.2259	1	-6.9141	5e-06
Both	Iran (Islamic Republic of)	5	5	2019	2021	-4.3322	-5.5341	-3.1149	1	-7.4661	2e-06
Female	Iran (Islamic Republic of)	5	0	1990	2001	0.5678	0.4599	0.6757	1	11.2458	0
Female	Iran (Islamic Republic of)	5	1	2001	2004	-1.4294	-2.6827	-0.1601	1	-2.3984	0.029921
Female	Iran (Islamic Republic of)	5	2	2004	2010	0.613	0.2868	0.9402	1	4.0111	0.001133
Female	Iran (Islamic Republic of)	5	3	2010	2015	5.4254	4.9995	5.8529	1	27.8224	0
Female	Iran (Islamic Republic of)	5	4	2015	2019	-1.8043	-2.356	-1.2495	1	-6.8885	5e-06
Female	Iran (Islamic Republic of)	5	5	2019	2021	-4.0934	-5.3683	-2.8014	1	-6.657	8e-06
Male	Iran (Islamic Republic of)	5	0	1990	2002	1.0082	0.8851	1.1314	1	17.5342	0
Male	Iran (Islamic Republic of)	5	1	2002	2005	-1.0056	-2.656	0.6727	0	-1.2814	0.219507
Male	Iran (Islamic Republic of)	5	2	2005	2011	0.3762	-0.0116	0.7654	0	2.0676	0.056386
Male	Iran (Islamic Republic of)	5	3	2011	2015	4.1612	3.1699	5.162	1	9.0876	0
Male	Iran (Islamic Republic of)	5	4	2015	2019	-1.7444	-2.5955	-0.8858	1	-4.3114	0.000617
Male	Iran (Islamic Republic of)	5	5	2019	2021	-4.5112	-6.2419	-2.7485	1	-5.3791	7.7e-05
Both	Iraq	3	0	1990	1996	0.0645	-0.15	0.2795	0	0.6251	0.538667
Both	Iraq	3	1	1996	2006	-0.7253	-0.8555	-0.5949	1	-11.5306	0
Both	Iraq	3	2	2006	2017	-0.2577	-0.3661	-0.1491	1	-4.931	7.1e-05
Both	Iraq	3	3	2017	2021	1.7892	1.3716	2.2086	1	8.9702	0
Female	Iraq	4	0	1990	1996	0.3533	0.1228	0.5843	1	3.2227	0.004721
Female	Iraq	4	1	1996	2006	-0.3768	-0.515	-0.2384	1	-5.7139	2e-05
Female	Iraq	4	2	2006	2013	0.2249	-0.0234	0.4739	0	1.9026	0.073218
Female	Iraq	4	3	2013	2017	-0.6547	-1.3941	0.0902	0	-1.8474	0.08119
Female	Iraq	4	4	2017	2021	1.8533	1.3822	2.3265	1	8.3219	0
Male	Iraq	3	0	1990	1996	-0.1368	-0.387	0.1141	0	-1.1344	0.269407
Male	Iraq	3	1	1996	2007	-1.0099	-1.1308	-0.8888	1	-17.27	0
Male	Iraq	3	2	2007	2017	-0.3661	-0.4989	-0.2331	1	-5.7195	1.1e-05
Male	Iraq	3	3	2017	2021	2.0309	1.5772	2.4866	1	9.3818	0
Both	Ireland	5	0	1990	1998	-0.8109	-1.2131	-0.407	1	-4.2708	0.00067
Both	Ireland	5	1	1998	2001	-6.0477	-9.8091	-2.1293	1	-3.2542	0.005337
Both	Ireland	5	2	2001	2009	-2.0156	-2.525	-1.5035	1	-8.3257	1e-06
Both	Ireland	5	3	2009	2013	1.5693	-0.4162	3.5945	0	1.6812	0.113431
Both	Ireland	5	4	2013	2019	-1.1663	-2.1482	-0.1745	1	-2.5043	0.024299
Both	Ireland	5	5	2019	2021	-7.4638	-11.7959	-2.9191	1	-3.4485	0.003583
Female	Ireland	4	0	1990	1994	2.8213	1.6526	4.0035	1	5.1133	7.3e-05
Female	Ireland	4	1	1994	2008	-1.7772	-1.9832	-1.5706	1	-17.9357	0
Female	Ireland	4	2	2008	2013	2.4667	1.0514	3.9019	1	3.6807	0.001711
Female	Ireland	4	3	2013	2019	-1.035	-2.0714	0.0123	0	-2.0763	0.052467
Female	Ireland	4	4	2019	2021	-7.158	-12.0285	-2.0177	1	-2.8956	0.009636
Male	Ireland	5	0	1990	1998	-1.2969	-1.7333	-0.8584	1	-6.2777	1.5e-05
Male	Ireland	5	1	1998	2001	-7.2777	-11.3201	-3.0511	1	-3.6131	0.002556
Male	Ireland	5	2	2001	2010	-2.3871	-2.8377	-1.9343	1	-11.1282	0
Male	Ireland	5	3	2010	2013	1.5328	-2.4631	5.6925	0	0.8075	0.431983
Male	Ireland	5	4	2013	2019	-1.3193	-2.3757	-0.2515	1	-2.6301	0.018929
Male	Ireland	5	5	2019	2021	-7.5461	-12.2427	-2.5982	1	-3.2077	0.00587
Both	Israel	3	0	1990	2000	1.1731	0.6411	1.7078	1	4.6008	0.000155
Both	Israel	3	1	2000	2008	-3.0889	-3.9955	-2.1738	1	-6.9423	1e-06
Both	Israel	3	2	2008	2011	2.8621	-4.5903	10.8966	0	0.7803	0.443931
Both	Israel	3	3	2011	2021	-1.2137	-1.8603	-0.5629	1	-3.8673	0.000892
Female	Israel	3	0	1990	2000	1.3651	0.7092	2.0253	1	4.3435	0.000286
Female	Israel	3	1	2000	2009	-3.2981	-4.2481	-2.3387	1	-7.0642	1e-06
Female	Israel	3	2	2009	2012	7.0717	-2.8869	18.0515	0	1.4556	0.160296
Female	Israel	3	3	2012	2021	-1.318	-2.3189	-0.3068	1	-2.7065	0.013219
Male	Israel	1	0	1990	1999	0.7659	-0.3958	1.9412	0	1.3501	0.188209
Male	Israel	1	1	1999	2021	-1.5705	-1.8698	-1.2703	1	-10.6653	0
Both	Italy	5	0	1990	1997	-2.5684	-2.7774	-2.359	1	-25.8273	0
Both	Italy	5	1	1997	2000	-1.0397	-2.8154	0.7683	0	-1.2304	0.23749
Both	Italy	5	2	2000	2009	-2.2684	-2.4884	-2.0478	1	-21.6973	0
Both	Italy	5	3	2009	2013	-0.6572	-1.7174	0.4143	0	-1.3101	0.209885
Both	Italy	5	4	2013	2018	1.2351	0.4689	2.0071	1	3.4441	0.003615
Both	Italy	5	5	2018	2021	-2.397	-3.6526	-1.125	1	-3.9939	0.001174
Female	Italy	4	0	1990	1995	-1.4601	-2.3143	-0.5984	1	-3.5493	0.002291
Female	Italy	4	1	1995	2000	1.7347	0.3965	3.0906	1	2.7288	0.01378
Female	Italy	4	2	2000	2008	-1.0302	-1.6556	-0.4009	1	-3.4323	0.002971
Female	Italy	4	3	2008	2017	1.5102	0.9128	2.1112	1	5.3353	4.5e-05
Female	Italy	4	4	2017	2021	-1.4876	-3.189	0.2436	0	-1.8075	0.087433
Male	Italy	3	0	1990	1997	-3.1971	-3.5762	-2.8164	1	-17.2178	0
Male	Italy	3	1	1997	2012	-2.6707	-2.8213	-2.5199	1	-36.354	0
Male	Italy	3	2	2012	2018	0.7891	-0.0491	1.6343	0	1.9573	0.063734
Male	Italy	3	3	2018	2021	-2.3052	-4.4041	-0.1602	1	-2.2332	0.036551
Both	Jamaica	0	0	1990	2021	-0.0968	-0.529	0.3372	0	-0.4563	0.651452
Female	Jamaica	3	0	1990	1995	-3.6571	-5.6296	-1.6433	1	-3.7453	0.001193
Female	Jamaica	3	1	1995	2002	2.9017	1.3309	4.4968	1	3.867	0.000892
Female	Jamaica	3	2	2002	2009	-2.6433	-3.7836	-1.4894	1	-4.7283	0.000114
Female	Jamaica	3	3	2009	2021	1.1493	0.4421	1.8615	1	3.387	0.002781
Male	Jamaica	0	0	1990	2021	0.0162	-0.6335	0.6703	0	0.0509	0.959766
Both	Japan	5	0	1990	1993	1.9345	0.6945	3.1898	1	3.3367	0.004506
Both	Japan	5	1	1993	1996	9.9209	7.1245	12.7903	1	7.8239	1e-06
Both	Japan	5	2	1996	2000	0.6498	-0.7669	2.0867	0	0.9739	0.345542
Both	Japan	5	3	2000	2005	-1.7361	-2.7347	-0.7273	1	-3.6546	0.002348
Both	Japan	5	4	2005	2013	0.5148	0.0239	1.008	1	2.2353	0.041026
Both	Japan	5	5	2013	2021	-1.6919	-2.1605	-1.221	1	-7.6109	2e-06
Female	Japan	4	0	1990	1993	3.3521	1.2379	5.5105	1	3.3515	0.003553
Female	Japan	4	1	1993	1998	6.8294	5.2508	8.4316	1	9.3234	0
Female	Japan	4	2	1998	2005	-1.3892	-2.2807	-0.4895	1	-3.2361	0.004584
Female	Japan	4	3	2005	2012	0.7651	-0.3025	1.8442	0	1.5034	0.150087
Female	Japan	4	4	2012	2021	-1.2581	-1.9374	-0.5741	1	-3.8533	0.001165
Male	Japan	4	0	1990	1993	1.0475	-0.8056	2.9353	0	1.1828	0.252285
Male	Japan	4	1	1993	1996	11.2451	7.0217	15.6351	1	5.7846	1.8e-05
Male	Japan	4	2	1996	2005	-1.2051	-1.6435	-0.7647	1	-5.7274	2e-05
Male	Japan	4	3	2005	2014	0.0199	-0.4823	0.5245	0	0.0829	0.934871
Male	Japan	4	4	2014	2021	-2.0945	-2.8195	-1.3642	1	-5.9838	1.2e-05
Both	Jordan	4	0	1990	2005	-0.1655	-0.2723	-0.0585	1	-3.25	0.004446
Both	Jordan	4	1	2005	2008	-2.7864	-4.6753	-0.86	1	-3.0257	0.007267
Both	Jordan	4	2	2008	2015	-0.0686	-0.4478	0.312	0	-0.3794	0.708841
Both	Jordan	4	3	2015	2018	-3.2553	-6.005	-0.4251	1	-2.4113	0.026796
Both	Jordan	4	4	2018	2021	0.2466	-1.4226	1.9441	0	0.3082	0.76146
Female	Jordan	3	0	1990	2006	1.0513	0.7418	1.3616	1	7.0916	1e-06
Female	Jordan	3	1	2006	2009	-8.8987	-14.712	-2.6891	1	-2.9393	0.007833
Female	Jordan	3	2	2009	2013	0.4562	-2.8807	3.9076	0	0.2802	0.782077
Female	Jordan	3	3	2013	2021	-2.4187	-3.4731	-1.3528	1	-4.6868	0.000126
Male	Jordan	5	0	1990	1995	-0.1179	-0.5473	0.3135	0	-0.5833	0.568366
Male	Jordan	5	1	1995	2006	-1.085	-1.2248	-0.9449	1	-16.4355	0
Male	Jordan	5	2	2006	2011	0.6758	0.175	1.1791	1	2.8786	0.011481
Male	Jordan	5	3	2011	2015	0.033	-0.7862	0.8589	0	0.0855	0.932965
Male	Jordan	5	4	2015	2018	-3.0163	-4.9979	-0.9934	1	-3.1623	0.006443
Male	Jordan	5	5	2018	2021	0.393	-0.7722	1.5718	0	0.7161	0.484932
Both	Kazakhstan	5	0	1990	1994	7.6866	4.9035	10.5434	1	6.0284	2.3e-05
Both	Kazakhstan	5	1	1994	1997	-9.2582	-14.1892	-4.0439	1	-3.7062	0.002112
Both	Kazakhstan	5	2	1997	2008	-0.711	-1.1866	-0.233	1	-3.167	0.006381
Both	Kazakhstan	5	3	2008	2011	1.6323	-4.3923	8.0366	0	0.5648	0.580591
Both	Kazakhstan	5	4	2011	2014	-5.2569	-10.8796	0.7206	0	-1.8813	0.079485
Both	Kazakhstan	5	5	2014	2021	-1.1209	-2.3967	0.1715	0	-1.8502	0.084075
Female	Kazakhstan	3	0	1990	1994	10.4979	6.4449	14.7052	1	5.5554	1.6e-05
Female	Kazakhstan	3	1	1994	1998	-11.1472	-15.4489	-6.6267	1	-4.9529	6.7e-05
Female	Kazakhstan	3	2	1998	2010	1.9817	1.3443	2.623	1	6.5095	2e-06
Female	Kazakhstan	3	3	2010	2021	-1.0846	-1.9345	-0.2274	1	-2.6282	0.015713
Male	Kazakhstan	5	0	1990	1994	5.428	1.7888	9.1972	1	3.2073	0.005876
Male	Kazakhstan	5	1	1994	1997	-7.0434	-14.1791	0.6857	0	-1.9491	0.070239
Male	Kazakhstan	5	2	1997	2008	-1.7069	-2.3912	-1.0178	1	-5.2524	9.7e-05
Male	Kazakhstan	5	3	2008	2011	1.657	-7.1934	11.3514	0	0.3846	0.705955
Male	Kazakhstan	5	4	2011	2014	-6.7356	-14.1848	1.3603	0	-1.7855	0.09441
Male	Kazakhstan	5	5	2014	2021	-1.6388	-3.336	0.0883	0	-2.0234	0.061228
Both	Kenya	4	0	1990	1999	0.2712	0.1549	0.3876	1	4.9024	0.000115
Both	Kenya	4	1	1999	2006	2.4275	2.2508	2.6046	1	29.1807	0
Both	Kenya	4	2	2006	2010	1.8563	1.3982	2.3165	1	8.5727	0
Both	Kenya	4	3	2010	2015	-0.1568	-0.4382	0.1254	0	-1.1682	0.257955
Both	Kenya	4	4	2015	2021	0.3187	0.1438	0.494	1	3.8306	0.001225
Female	Kenya	3	0	1990	1998	-0.694	-0.9116	-0.476	1	-6.6034	2e-06
Female	Kenya	3	1	1998	2002	1.0777	0.013	2.1537	1	2.1051	0.047501
Female	Kenya	3	2	2002	2010	3.1476	2.9087	3.3871	1	27.7874	0
Female	Kenya	3	3	2010	2021	0.496	0.3797	0.6125	1	8.886	0
Male	Kenya	4	0	1990	1999	1.0577	0.9532	1.1624	1	21.3516	0
Male	Kenya	4	1	1999	2004	2.8111	2.5426	3.0804	1	22.2671	0
Male	Kenya	4	2	2004	2010	1.0703	0.9194	1.2214	1	14.9741	0
Male	Kenya	4	3	2010	2015	-0.9055	-1.1229	-0.6877	1	-8.7017	0
Male	Kenya	4	4	2015	2021	0.2702	0.1269	0.4136	1	3.9639	0.00091
Both	Kiribati	4	0	1990	1996	0.2246	0.1703	0.2788	1	8.7028	0
Both	Kiribati	4	1	1996	1999	-0.1885	-0.504	0.128	0	-1.252	0.226595
Both	Kiribati	4	2	1999	2003	0.2638	0.0946	0.4332	1	3.2777	0.004182
Both	Kiribati	4	3	2003	2011	0.6691	0.6188	0.7194	1	28.0463	0
Both	Kiribati	4	4	2011	2021	0.1271	0.0942	0.16	1	8.1136	0
Female	Kiribati	3	0	1990	1998	0.9467	0.8248	1.0688	1	16.2176	0
Female	Kiribati	3	1	1998	2001	-7.6662	-8.6151	-6.7075	1	-16.0575	0
Female	Kiribati	3	2	2001	2008	1.8204	1.6273	2.0139	1	19.7652	0
Female	Kiribati	3	3	2008	2021	0.0838	0.018	0.1498	1	2.6471	0.015072
Male	Kiribati	2	0	1990	1997	0.1826	0.0596	0.3057	1	3.0658	0.005305
Male	Kiribati	2	1	1997	2010	0.7273	0.6673	0.7874	1	25.0949	0
Male	Kiribati	2	2	2010	2021	0.3123	0.2313	0.3934	1	7.9686	0
Both	Kuwait	2	0	1990	1996	-23.1424	-27.2893	-18.7591	1	-9.7944	0
Both	Kuwait	2	1	1996	2000	20.1712	1.9004	41.718	1	2.2995	0.030483
Both	Kuwait	2	2	2000	2021	-0.9925	-1.8825	-0.0945	1	-2.28	0.031782
Female	Kuwait	2	0	1990	1997	-27.1154	-30.7921	-23.2434	1	-12.6115	0
Female	Kuwait	2	1	1997	2000	68.1709	15.3152	145.253	1	2.8434	0.008975
Female	Kuwait	2	2	2000	2021	-1.9386	-3.0959	-0.7675	1	-3.4034	0.002338
Male	Kuwait	2	0	1990	1996	-20.737	-25.2376	-15.9654	1	-8.2051	0
Male	Kuwait	2	1	1996	2000	12.9738	-2.7053	31.1796	0	1.685	0.104941
Male	Kuwait	2	2	2000	2021	-0.7065	-1.5788	0.1735	0	-1.6584	0.110257
Both	Kyrgyzstan	1	0	1990	1995	-16.9656	-20.4484	-13.3302	1	-8.9024	0
Both	Kyrgyzstan	1	1	1995	2021	0.1426	-0.2182	0.5047	0	0.81	0.425027
Female	Kyrgyzstan	3	0	1990	1995	-9.3579	-12.3554	-6.2578	1	-6.0758	5e-06
Female	Kyrgyzstan	3	1	1995	1999	-2.5453	-9.818	5.3138	0	-0.6913	0.496929
Female	Kyrgyzstan	3	2	1999	2004	4.3809	0.0663	8.8816	1	2.1122	0.046815
Female	Kyrgyzstan	3	3	2004	2021	0.7915	0.2558	1.3301	1	3.0764	0.005726
Male	Kyrgyzstan	1	0	1990	1995	-19.4383	-23.3306	-15.3483	1	-8.9556	0
Male	Kyrgyzstan	1	1	1995	2021	-0.4219	-0.8481	0.0061	0	-2.0225	0.053131
Both	Lao People's Democratic Republic	4	0	1990	2001	-0.4602	-0.4987	-0.4217	1	-25.0401	0
Both	Lao People's Democratic Republic	4	1	2001	2004	-1.1118	-1.5941	-0.6271	1	-4.8038	0.000142
Both	Lao People's Democratic Republic	4	2	2004	2012	-0.2469	-0.3069	-0.1869	1	-8.634	0
Both	Lao People's Democratic Republic	4	3	2012	2015	0.4512	0.0054	0.8989	1	2.1265	0.047551
Both	Lao People's Democratic Republic	4	4	2015	2021	-0.0513	-0.1302	0.0277	0	-1.364	0.189396
Female	Lao People's Democratic Republic	4	0	1990	1998	0.3251	0.2657	0.3845	1	11.522	0
Female	Lao People's Democratic Republic	4	1	1998	2001	-0.726	-1.2446	-0.2047	1	-2.9228	0.009087
Female	Lao People's Democratic Republic	4	2	2001	2004	-1.6354	-2.0999	-1.1688	1	-7.3205	1e-06
Female	Lao People's Democratic Republic	4	3	2004	2010	-0.6215	-0.7176	-0.5253	1	-13.5355	0
Female	Lao People's Democratic Republic	4	4	2010	2021	-0.1939	-0.226	-0.1618	1	-12.6689	0
Male	Lao People's Democratic Republic	4	0	1990	1996	-1.1296	-1.2421	-1.0171	1	-20.9743	0
Male	Lao People's Democratic Republic	4	1	1996	2004	-0.6028	-0.6763	-0.5292	1	-17.1628	0
Male	Lao People's Democratic Republic	4	2	2004	2012	-0.0494	-0.1084	0.0098	0	-1.7541	0.096415
Male	Lao People's Democratic Republic	4	3	2012	2015	0.7265	0.3223	1.1324	1	3.7818	0.001366
Male	Lao People's Democratic Republic	4	4	2015	2021	0.0658	-0.0051	0.1368	0	1.9502	0.066903
Both	Latvia	2	0	1990	1994	5.1279	1.3471	9.0497	1	2.8179	0.009524
Both	Latvia	2	1	1994	2000	-2.2418	-4.4996	0.0693	0	-2.0027	0.056634
Both	Latvia	2	2	2000	2021	0.6349	0.3438	0.9268	1	4.5091	0.000145
Female	Latvia	2	0	1990	1997	3.7907	2.4653	5.1333	1	5.9747	4e-06
Female	Latvia	2	1	1997	2002	-1.8322	-4.7385	1.1627	0	-1.27	0.216258
Female	Latvia	2	2	2002	2021	1.8186	1.5042	2.1339	1	12.0303	0
Male	Latvia	2	0	1990	1994	5.5369	1.4553	9.7828	1	2.8199	0.00948
Male	Latvia	2	1	1994	1997	-5.496	-16.1864	6.5579	0	-0.9719	0.340813
Male	Latvia	2	2	1997	2021	0.1285	-0.1359	0.3937	0	1.0023	0.326217
Both	Lebanon	4	0	1990	2000	-0.6534	-0.8512	-0.4551	1	-6.9089	2e-06
Both	Lebanon	4	1	2000	2004	1.1141	0.0355	2.2043	1	2.1704	0.043604
Both	Lebanon	4	2	2004	2013	-0.593	-0.7963	-0.3893	1	-6.1044	9e-06
Both	Lebanon	4	3	2013	2018	-2.5668	-3.1462	-1.984	1	-9.16	0
Both	Lebanon	4	4	2018	2021	0.1167	-1.0262	1.2729	0	0.2135	0.833355
Female	Lebanon	4	0	1990	2000	-0.6595	-0.8381	-0.4805	1	-7.724	0
Female	Lebanon	4	1	2000	2003	0.3691	-1.9263	2.7182	0	0.3346	0.741815
Female	Lebanon	4	2	2003	2014	-1.1347	-1.307	-0.9621	1	-13.7456	0
Female	Lebanon	4	3	2014	2017	-3.5777	-5.8484	-1.2522	1	-3.2118	0.004836
Female	Lebanon	4	4	2017	2021	-0.9485	-1.7866	-0.1032	1	-2.3563	0.029993
Male	Lebanon	5	0	1990	1995	-1.1636	-1.8304	-0.4924	1	-3.6858	0.002202
Male	Lebanon	5	1	1995	2001	-0.2922	-0.7611	0.1789	0	-1.3233	0.20556
Male	Lebanon	5	2	2001	2004	2.0781	-0.0518	4.2534	0	2.0791	0.055177
Male	Lebanon	5	3	2004	2013	-0.2077	-0.4008	-0.0141	1	-2.287	0.037146
Male	Lebanon	5	4	2013	2018	-2.2936	-2.8358	-1.7483	1	-8.8866	0
Male	Lebanon	5	5	2018	2021	0.773	-0.2667	1.8235	0	1.5825	0.134382
Both	Lesotho	5	0	1990	1997	1.0893	0.8802	1.2988	1	11.1515	0
Both	Lesotho	5	1	1997	2000	6.2224	4.5794	7.8912	1	8.2539	1e-06
Both	Lesotho	5	2	2000	2005	3.1627	2.5766	3.7522	1	11.6477	0
Both	Lesotho	5	3	2005	2010	-0.1443	-0.8003	0.5161	0	-0.4668	0.647327
Both	Lesotho	5	4	2010	2015	0.9789	0.2821	1.6805	1	2.9986	0.008998
Both	Lesotho	5	5	2015	2021	-0.5597	-0.9375	-0.1805	1	-3.1429	0.006704
Female	Lesotho	5	0	1990	1997	-0.8181	-1.2719	-0.3622	1	-3.8183	0.001679
Female	Lesotho	5	1	1997	2000	11.744	7.9278	15.6952	1	6.8111	6e-06
Female	Lesotho	5	2	2000	2005	5.1191	4.4413	5.8014	1	16.4487	0
Female	Lesotho	5	3	2005	2010	-0.2949	-0.9784	0.3933	0	-0.915	0.374642
Female	Lesotho	5	4	2010	2015	1.0061	0.2639	1.7538	1	2.8931	0.011149
Female	Lesotho	5	5	2015	2021	-1.0412	-1.5038	-0.5764	1	-4.7607	0.000253
Male	Lesotho	5	0	1990	1995	1.6572	1.3903	1.9248	1	13.3251	0
Male	Lesotho	5	1	1995	1999	3.1703	2.5389	3.8056	1	10.8367	0
Male	Lesotho	5	2	1999	2005	1.8184	1.4373	2.2009	1	10.2424	0
Male	Lesotho	5	3	2005	2008	-0.518	-2.4448	1.4468	0	-0.566	0.579749
Male	Lesotho	5	4	2008	2019	0.3994	0.2535	0.5456	1	5.8398	3.3e-05
Male	Lesotho	5	5	2019	2021	-2.3364	-4.0949	-0.5457	1	-2.7733	0.014203
Both	Liberia	5	0	1990	2000	1.4916	1.3512	1.6323	1	22.7905	0
Both	Liberia	5	1	2000	2003	-1.009	-2.8706	0.8883	0	-1.1385	0.272758
Both	Liberia	5	2	2003	2007	0.4759	-0.4161	1.376	0	1.1348	0.274258
Both	Liberia	5	3	2007	2012	2.155	1.566	2.7473	1	7.8598	1e-06
Both	Liberia	5	4	2012	2018	-0.6293	-1.0568	-0.1999	1	-3.1208	0.007013
Both	Liberia	5	5	2018	2021	0.9968	-0.0334	2.0376	0	2.0621	0.056969
Female	Liberia	5	0	1990	2000	1.4482	1.3534	1.5431	1	32.7698	0
Female	Liberia	5	1	2000	2007	0.1095	-0.1014	0.3208	0	1.1059	0.286171
Female	Liberia	5	2	2007	2010	2.3764	1.0759	3.6937	1	3.9157	0.001377
Female	Liberia	5	3	2010	2014	0.8136	0.2128	1.4181	1	2.8892	0.011238
Female	Liberia	5	4	2014	2018	-1.0326	-1.6832	-0.3778	1	-3.3548	0.004342
Female	Liberia	5	5	2018	2021	0.6803	-0.0384	1.4042	0	2.0172	0.061939
Male	Liberia	4	0	1990	1999	1.6533	1.4455	1.8616	1	16.8321	0
Male	Liberia	4	1	1999	2005	-1.4146	-1.9445	-0.8819	1	-5.5543	2.8e-05
Male	Liberia	4	2	2005	2013	1.8349	1.5089	2.1621	1	11.9119	0
Male	Liberia	4	3	2013	2017	-0.9054	-2.1712	0.3769	0	-1.4862	0.154539
Male	Liberia	4	4	2017	2021	0.9999	0.1484	1.8585	1	2.469	0.02379
Both	Libya	5	0	1990	1996	-1.1641	-1.4665	-0.8607	1	-8.1438	1e-06
Both	Libya	5	1	1996	1999	2.278	0.7331	3.8467	1	3.1543	0.006548
Both	Libya	5	2	1999	2002	1.1913	-0.0501	2.4481	0	2.0449	0.05883
Both	Libya	5	3	2002	2006	-0.7004	-1.2779	-0.1194	1	-2.568	0.02142
Both	Libya	5	4	2006	2009	0.9429	-0.2364	2.1361	0	1.7022	0.109337
Both	Libya	5	5	2009	2021	-0.3513	-0.444	-0.2586	1	-8.061	1e-06
Female	Libya	4	0	1990	1996	-1.3326	-1.7206	-0.943	1	-7.1527	1e-06
Female	Libya	4	1	1996	1999	3.5802	1.5441	5.657	1	3.7226	0.001558
Female	Libya	4	2	1999	2006	0.4349	0.147	0.7236	1	3.176	0.005232
Female	Libya	4	3	2006	2010	1.3425	0.5211	2.1705	1	3.4428	0.002902
Female	Libya	4	4	2010	2021	-0.9297	-1.0727	-0.7866	1	-13.5924	0
Male	Libya	4	0	1990	1996	-1.0812	-1.4453	-0.7158	1	-6.1933	8e-06
Male	Libya	4	1	1996	2002	1.4973	1.144	1.8517	1	8.9566	0
Male	Libya	4	2	2002	2006	-1.2057	-1.8291	-0.5782	1	-4.0252	0.000794
Male	Libya	4	3	2006	2014	-0.0757	-0.2641	0.1131	0	-0.8426	0.410531
Male	Libya	4	4	2014	2021	0.3062	0.0694	0.5435	1	2.7176	0.014114
Both	Lithuania	2	0	1990	1994	6.5313	3.1434	10.0305	1	4.0404	0.000476
Both	Lithuania	2	1	1994	2003	-1.2138	-2.3	-0.1155	1	-2.2796	0.031811
Both	Lithuania	2	2	2003	2021	0.8231	0.4883	1.159	1	5.0872	3.3e-05
Female	Lithuania	5	0	1990	1994	4.9328	2.3317	7.6001	1	4.0887	0.000968
Female	Lithuania	5	1	1994	2003	-1.5334	-2.3539	-0.7061	1	-3.9367	0.001319
Female	Lithuania	5	2	2003	2007	3.0772	-1.0549	7.3818	0	1.5789	0.135203
Female	Lithuania	5	3	2007	2010	-1.5345	-9.7212	7.3945	0	-0.3797	0.709475
Female	Lithuania	5	4	2010	2016	3.7866	1.9795	5.6258	1	4.51	0.000415
Female	Lithuania	5	5	2016	2021	-1.2708	-3.5054	1.0157	0	-1.1906	0.252294
Male	Lithuania	2	0	1990	1993	9.3886	4.4957	14.5106	1	4.0473	0.000468
Male	Lithuania	2	1	1993	2003	-0.9215	-1.741	-0.0951	1	-2.3004	0.030427
Male	Lithuania	2	2	2003	2021	0.5026	0.2016	0.8044	1	3.45	0.002085
Both	Low-middle SDI	4	0	1990	1992	-0.1172	-1.0765	0.8515	0	-0.2552	0.801448
Both	Low-middle SDI	4	1	1992	1995	1.671	0.7771	2.5729	1	3.9423	0.000955
Both	Low-middle SDI	4	2	1995	2012	-0.0895	-0.12	-0.059	1	-6.1713	8e-06
Both	Low-middle SDI	4	3	2012	2018	0.9397	0.7619	1.1179	1	11.1442	0
Both	Low-middle SDI	4	4	2018	2021	-0.135	-0.6037	0.3358	0	-0.6036	0.553637
Female	Low-middle SDI	5	0	1990	1992	0.5923	-0.7891	1.9929	0	0.9102	0.377089
Female	Low-middle SDI	5	1	1992	1995	2.2541	0.9378	3.5875	1	3.6671	0.002288
Female	Low-middle SDI	5	2	1995	2005	0.0037	-0.0976	0.1051	0	0.0781	0.9388
Female	Low-middle SDI	5	3	2005	2010	-0.4809	-0.7915	-0.1692	1	-3.2858	0.005002
Female	Low-middle SDI	5	4	2010	2018	1.3078	1.1685	1.4472	1	20.1311	0
Female	Low-middle SDI	5	5	2018	2021	-0.7645	-1.3721	-0.1532	1	-2.6634	0.01771
Male	Low-middle SDI	3	0	1990	1992	-0.4915	-1.8473	0.883	0	-0.7469	0.46339
Male	Low-middle SDI	3	1	1992	1995	1.3151	0.1419	2.5021	1	2.3328	0.029686
Male	Low-middle SDI	3	2	1995	2013	-0.0177	-0.0529	0.0176	0	-1.0416	0.309419
Male	Low-middle SDI	3	3	2013	2021	0.6169	0.4883	0.7458	1	9.995	0
Both	Low SDI	5	0	1990	1995	1.5227	1.1832	1.8633	1	9.617	0
Both	Low SDI	5	1	1995	2003	-0.1868	-0.37	-0.0032	1	-2.1688	0.046586
Both	Low SDI	5	2	2003	2008	-0.8193	-1.2532	-0.3835	1	-3.9992	0.001161
Both	Low SDI	5	3	2008	2011	0.1506	-1.234	1.5547	0	0.2304	0.820859
Both	Low SDI	5	4	2011	2015	1.2439	0.6037	1.8882	1	4.1539	0.000848
Both	Low SDI	5	5	2015	2021	0.0627	-0.184	0.31	0	0.541	0.596447
Female	Low SDI	5	0	1990	1995	2.0865	1.6114	2.5638	1	9.4365	0
Female	Low SDI	5	1	1995	2000	-0.5554	-1.1165	0.0089	0	-2.0981	0.053248
Female	Low SDI	5	2	2000	2003	0.4299	-1.2501	2.1384	0	0.542	0.595783
Female	Low SDI	5	3	2003	2010	-0.8477	-1.1441	-0.5505	1	-6.0623	2.2e-05
Female	Low SDI	5	4	2010	2015	1.8908	1.3478	2.4367	1	7.4715	2e-06
Female	Low SDI	5	5	2015	2021	-0.056	-0.343	0.2319	0	-0.4148	0.684144
Male	Low SDI	2	0	1990	1998	0.8428	0.5979	1.0883	1	7.1237	0
Male	Low SDI	2	1	1998	2008	-0.5996	-0.77	-0.429	1	-7.2358	0
Male	Low SDI	2	2	2008	2021	0.4155	0.3085	0.5227	1	8.0253	0
Both	Luxembourg	4	0	1990	1993	-2.9091	-4.9097	-0.8664	1	-2.9789	0.008045
Both	Luxembourg	4	1	1993	2003	-1.435	-1.8179	-1.0506	1	-7.801	0
Both	Luxembourg	4	2	2003	2009	-2.9242	-3.8922	-1.9464	1	-6.2215	7e-06
Both	Luxembourg	4	3	2009	2018	-0.3879	-0.8873	0.114	0	-1.6246	0.121639
Both	Luxembourg	4	4	2018	2021	-5.0682	-8.057	-1.9822	1	-3.4158	0.003082
Female	Luxembourg	2	0	1990	2010	-0.3106	-0.4645	-0.1564	1	-4.1552	0.000356
Female	Luxembourg	2	1	2010	2016	2.1635	0.7113	3.6366	1	3.0858	0.005057
Female	Luxembourg	2	2	2016	2021	-3.9625	-5.6684	-2.2257	1	-4.6559	0.0001
Male	Luxembourg	3	0	1990	2004	-2.2748	-2.5372	-2.0117	1	-17.7968	0
Male	Luxembourg	3	1	2004	2008	-4.4176	-7.186	-1.5667	1	-3.1969	0.004335
Male	Luxembourg	3	2	2008	2018	-1.3196	-1.8733	-0.7629	1	-4.9101	7.4e-05
Male	Luxembourg	3	3	2018	2021	-4.351	-8.0253	-0.5299	1	-2.3617	0.027929
Both	Madagascar	4	0	1990	1993	-0.8611	-1.5588	-0.1585	1	-2.5727	0.019167
Both	Madagascar	4	1	1993	1996	-2.4012	-3.7036	-1.0813	1	-3.8012	0.001308
Both	Madagascar	4	2	1996	2000	-0.47	-1.1532	0.218	0	-1.4368	0.167922
Both	Madagascar	4	3	2000	2007	-2.3316	-2.5874	-2.0752	1	-18.9035	0
Both	Madagascar	4	4	2007	2021	-0.2192	-0.3037	-0.1347	1	-5.4444	3.6e-05
Female	Madagascar	2	0	1990	2002	-1.2305	-1.3769	-1.0839	1	-17.233	0
Female	Madagascar	2	1	2002	2007	-2.7868	-3.6683	-1.8972	1	-6.4035	1e-06
Female	Madagascar	2	2	2007	2021	-0.0211	-0.1836	0.1418	0	-0.2673	0.79154
Male	Madagascar	5	0	1990	1993	-0.9206	-1.3966	-0.4422	1	-4.093	0.00096
Male	Madagascar	5	1	1993	1996	-2.4715	-3.3757	-1.5588	1	-5.7266	4e-05
Male	Madagascar	5	2	1996	1999	-0.0764	-0.9543	0.8093	0	-0.1846	0.856005
Male	Madagascar	5	3	1999	2007	-1.9334	-2.0569	-1.8098	1	-33.0213	0
Male	Madagascar	5	4	2007	2014	-0.5546	-0.7239	-0.385	1	-6.9574	5e-06
Male	Madagascar	5	5	2014	2021	0.0191	-0.1265	0.1648	0	0.2792	0.783894
Both	Malawi	3	0	1990	1993	0.6595	-0.1037	1.4285	0	1.796	0.086896
Both	Malawi	3	1	1993	1998	1.663	1.1985	2.1296	1	7.4902	0
Both	Malawi	3	2	1998	2014	-0.1706	-0.2297	-0.1114	1	-5.9894	6e-06
Both	Malawi	3	3	2014	2021	0.4108	0.1698	0.6525	1	3.547	0.001908
Female	Malawi	5	0	1990	1992	-0.542	-2.1103	1.0515	0	-0.7288	0.477364
Female	Malawi	5	1	1992	1998	1.1644	0.8219	1.508	1	7.2767	3e-06
Female	Malawi	5	2	1998	2007	-0.7934	-0.9513	-0.6352	1	-10.6581	0
Female	Malawi	5	3	2007	2010	0.1297	-1.2574	1.5363	0	0.1981	0.845623
Female	Malawi	5	4	2010	2013	-1.1739	-2.6686	0.3437	0	-1.6515	0.119407
Female	Malawi	5	5	2013	2021	0.606	0.3998	0.8127	1	6.2751	1.5e-05
Male	Malawi	5	0	1990	1993	1.3199	0.7779	1.8648	1	5.2104	0.000106
Male	Malawi	5	1	1993	1998	1.893	1.588	2.1991	1	13.3296	0
Male	Malawi	5	2	1998	2004	0.6069	0.4191	0.795	1	6.9021	5e-06
Male	Malawi	5	3	2004	2008	-0.1538	-0.5901	0.2844	0	-0.7492	0.465349
Male	Malawi	5	4	2008	2011	0.6993	-0.2112	1.618	0	1.6354	0.122775
Male	Malawi	5	5	2011	2021	0.0583	-0.0274	0.144	0	1.4503	0.167555
Both	Malaysia	1	0	1990	2012	-0.8948	-1.0781	-0.7112	1	-9.9619	0
Both	Malaysia	1	1	2012	2021	1.0323	0.2784	1.792	1	2.8134	0.009032
Female	Malaysia	1	0	1990	2012	-0.4227	-0.6028	-0.2422	1	-4.799	5.2e-05
Female	Malaysia	1	1	2012	2021	0.8003	0.1024	1.5031	1	2.354	0.026102
Male	Malaysia	1	0	1990	2011	-1.407	-1.6106	-1.2031	1	-14.0682	0
Male	Malaysia	1	1	2011	2021	1.1475	0.4664	1.8333	1	3.4649	0.001788
Both	Maldives	2	0	1990	1997	0.7857	0.062	1.5147	1	2.2413	0.034522
Both	Maldives	2	1	1997	2003	-2.7969	-3.7309	-1.8537	1	-6.0634	3e-06
Both	Maldives	2	2	2003	2021	-1.8195	-1.9449	-1.6939	1	-29.645	0
Female	Maldives	2	0	1990	2000	-0.1013	-0.5206	0.3197	0	-0.4974	0.623401
Female	Maldives	2	1	2000	2003	-5.6862	-9.9147	-1.2591	1	-2.634	0.01454
Female	Maldives	2	2	2003	2021	-2.193	-2.3132	-2.0727	1	-37.2227	0
Male	Maldives	1	0	1990	1995	1.3248	-0.7447	3.4376	0	1.3086	0.201704
Male	Maldives	1	1	1995	2021	-1.7154	-1.8292	-1.6014	1	-30.6328	0
Both	Mali	5	0	1990	1996	-0.0782	-0.1913	0.0351	0	-1.4709	0.161994
Both	Mali	5	1	1996	2000	-1.0641	-1.4058	-0.7213	1	-6.5916	9e-06
Both	Mali	5	2	2000	2006	-0.3376	-0.4939	-0.181	1	-4.591	0.000353
Both	Mali	5	3	2006	2011	1.4443	1.215	1.6742	1	13.5058	0
Both	Mali	5	4	2011	2017	0.5231	0.3445	0.702	1	6.2527	1.5e-05
Both	Mali	5	5	2017	2021	-0.2795	-0.5838	0.0257	0	-1.9525	0.069805
Female	Mali	3	0	1990	1997	0.1355	0.0256	0.2454	1	2.5649	0.018048
Female	Mali	3	1	1997	2006	-0.6622	-0.7578	-0.5665	1	-14.3526	0
Female	Mali	3	2	2006	2014	0.6648	0.5389	0.7909	1	11.007	0
Female	Mali	3	3	2014	2021	-0.1595	-0.3104	-0.0084	1	-2.1954	0.039511
Male	Mali	5	0	1990	1995	-0.2135	-0.3685	-0.0582	1	-2.929	0.010366
Male	Mali	5	1	1995	2001	-1.2923	-1.4651	-1.1191	1	-15.816	0
Male	Mali	5	2	2001	2007	0.4245	0.2334	0.616	1	4.7401	0.000263
Male	Mali	5	3	2007	2010	2.8377	1.9938	3.6886	1	7.2381	3e-06
Male	Mali	5	4	2010	2016	0.8538	0.6682	1.0399	1	9.8341	0
Male	Mali	5	5	2016	2021	0.0021	-0.2285	0.2332	0	0.0193	0.984881
Both	Malta	0	0	1990	2021	-0.9555	-1.0528	-0.8581	1	-19.9538	0
Female	Malta	0	0	1990	2021	-0.097	-0.2536	0.0598	0	-1.264	0.215972
Male	Malta	2	0	1990	2015	-1.7445	-1.8601	-1.6288	1	-30.8558	0
Male	Malta	2	1	2015	2018	0.9812	-4.7948	7.1077	0	0.3421	0.735225
Male	Malta	2	2	2018	2021	-3.7819	-7.0265	-0.4241	1	-2.3196	0.02919
Both	Marshall Islands	5	0	1990	1992	1.2232	0.4727	1.9793	1	3.4821	0.003344
Both	Marshall Islands	5	1	1992	1996	0.2782	-0.0687	0.6264	0	1.7088	0.108084
Both	Marshall Islands	5	2	1996	2001	1.1381	0.9147	1.3621	1	10.9069	0
Both	Marshall Islands	5	3	2001	2006	2.192	1.9393	2.4453	1	18.6672	0
Both	Marshall Islands	5	4	2006	2010	0.9521	0.5465	1.3594	1	5.0169	0.000153
Both	Marshall Islands	5	5	2010	2021	0.1395	0.0828	0.1963	1	5.2455	9.9e-05
Female	Marshall Islands	4	0	1990	1995	1.9158	1.8297	2.0021	1	47.151	0
Female	Marshall Islands	4	1	1995	2000	1.1295	0.9884	1.2708	1	16.9006	0
Female	Marshall Islands	4	2	2000	2005	2.0374	1.8772	2.1978	1	26.9727	0
Female	Marshall Islands	4	3	2005	2009	0.9617	0.6913	1.2327	1	7.4996	1e-06
Female	Marshall Islands	4	4	2009	2021	-0.2818	-0.3155	-0.2482	1	-17.5663	0
Male	Marshall Islands	5	0	1990	1992	0.8751	0.4323	1.3199	1	4.2215	0.00074
Male	Marshall Islands	5	1	1992	1995	-1.1434	-1.5547	-0.7305	1	-5.8797	3e-05
Male	Marshall Islands	5	2	1995	2001	0.8244	0.7373	0.9116	1	20.2458	0
Male	Marshall Islands	5	3	2001	2006	2.335	2.1997	2.4705	1	37.1783	0
Male	Marshall Islands	5	4	2006	2010	1.2103	0.9914	1.4297	1	11.844	0
Male	Marshall Islands	5	5	2010	2021	0.458	0.4288	0.4873	1	33.455	0
Both	Mauritania	2	0	1990	2000	1.0097	0.852	1.1678	1	13.2644	0
Both	Mauritania	2	1	2000	2017	-0.0715	-0.1637	0.0208	0	-1.5986	0.122986
Both	Mauritania	2	2	2017	2021	1.9526	1.0551	2.8582	1	4.5136	0.000143
Female	Mauritania	2	0	1990	2001	1.2882	1.1613	1.4152	1	21.076	0
Female	Mauritania	2	1	2001	2017	-0.014	-0.104	0.0761	0	-0.3205	0.751342
Female	Mauritania	2	2	2017	2021	1.6266	0.8311	2.4283	1	4.2379	0.000288
Male	Mauritania	2	0	1990	1998	0.9744	0.7506	1.1986	1	9.0211	0
Male	Mauritania	2	1	1998	2016	0.0906	-0.0048	0.1861	0	1.9601	0.061688
Male	Mauritania	2	2	2016	2021	1.7187	1.0096	2.4327	1	5.0276	3.9e-05
Both	Mauritius	5	0	1990	1992	-15.1771	-25.6396	-3.2425	1	-2.6651	0.017649
Both	Mauritius	5	1	1992	1996	6.2589	-0.9195	13.9575	0	1.85	0.084119
Both	Mauritius	5	2	1996	2003	-1.5513	-3.7443	0.6917	0	-1.4792	0.159768
Both	Mauritius	5	3	2003	2008	4.3115	0.0247	8.782	1	2.144	0.048827
Both	Mauritius	5	4	2008	2015	-3.2431	-5.4795	-0.9537	1	-3.0049	0.008884
Both	Mauritius	5	5	2015	2021	0.5064	-1.9253	2.9984	0	0.4396	0.666509
Female	Mauritius	2	0	1990	1993	-21.0137	-26.8935	-14.6609	1	-6.2936	2e-06
Female	Mauritius	2	1	1993	1997	17.4884	8.2461	27.5198	1	4.0599	0.000453
Female	Mauritius	2	2	1997	2021	-2.168	-2.502	-1.8328	1	-13.2274	0
Male	Mauritius	3	0	1990	2003	-0.5713	-1.3004	0.1631	0	-1.6191	0.120346
Male	Mauritius	3	1	2003	2008	5.7953	1.3087	10.4806	1	2.7036	0.013304
Male	Mauritius	3	2	2008	2015	-3.1027	-5.3509	-0.801	1	-2.7921	0.010922
Male	Mauritius	3	3	2015	2021	0.8624	-1.5161	3.2983	0	0.7483	0.462569
Both	Mexico	2	0	1990	2005	-0.8625	-1.02	-0.7048	1	-11.2496	0
Both	Mexico	2	1	2005	2008	-2.4425	-6.3896	1.6711	0	-1.2357	0.228527
Both	Mexico	2	2	2008	2021	-0.1931	-0.4477	0.0622	0	-1.5618	0.131435
Female	Mexico	4	0	1990	2001	-1.2491	-1.714	-0.782	1	-5.5961	2.6e-05
Female	Mexico	4	1	2001	2005	2.1769	-1.421	5.9062	0	1.2622	0.223003
Female	Mexico	4	2	2005	2008	-7.1524	-14.1618	0.4295	0	-1.9862	0.062453
Female	Mexico	4	3	2008	2011	4.073	-3.4281	12.1567	0	1.1212	0.276922
Female	Mexico	4	4	2011	2021	-0.4908	-1.3157	0.3409	0	-1.2418	0.230231
Male	Mexico	0	0	1990	2021	-0.9944	-1.0902	-0.8984	1	-21.069	0
Both	Micronesia (Federated States of)	5	0	1990	1994	0.2306	0.1425	0.3187	1	5.5857	5.2e-05
Both	Micronesia (Federated States of)	5	1	1994	1998	-0.1736	-0.3138	-0.0331	1	-2.6339	0.018785
Both	Micronesia (Federated States of)	5	2	1998	2001	0.0933	-0.1944	0.3818	0	0.6904	0.50046
Both	Micronesia (Federated States of)	5	3	2001	2010	1.0689	1.0391	1.0988	1	76.6511	0
Both	Micronesia (Federated States of)	5	4	2010	2014	0.5072	0.3735	0.6412	1	8.097	1e-06
Both	Micronesia (Federated States of)	5	5	2014	2021	0.3212	0.282	0.3604	1	17.4942	0
Female	Micronesia (Federated States of)	5	0	1990	1995	0.2584	0.1876	0.3291	1	7.7927	1e-06
Female	Micronesia (Federated States of)	5	1	1995	2001	-0.0002	-0.0703	0.07	0	-0.0055	0.995663
Female	Micronesia (Federated States of)	5	2	2001	2005	1.0167	0.8577	1.176	1	13.6877	0
Female	Micronesia (Federated States of)	5	3	2005	2010	1.2956	1.1962	1.395	1	27.9535	0
Female	Micronesia (Federated States of)	5	4	2010	2014	0.3118	0.147	0.4768	1	4.0354	0.001079
Female	Micronesia (Federated States of)	5	5	2014	2021	0.0034	-0.0419	0.0487	0	0.1593	0.875594
Male	Micronesia (Federated States of)	5	0	1990	1994	0.2347	0.1354	0.3341	1	5.0413	0.000146
Male	Micronesia (Federated States of)	5	1	1994	1998	-0.081	-0.2403	0.0786	0	-1.0826	0.29608
Male	Micronesia (Federated States of)	5	2	1998	2001	0.2688	-0.0543	0.5929	0	1.7726	0.096597
Male	Micronesia (Federated States of)	5	3	2001	2006	1.3434	1.2476	1.4392	1	30.0981	0
Male	Micronesia (Federated States of)	5	4	2006	2012	0.897	0.8321	0.9618	1	29.6215	0
Male	Micronesia (Federated States of)	5	5	2012	2021	0.4218	0.3935	0.4501	1	31.8423	0
Both	Middle SDI	4	0	1990	1995	0.9212	0.7234	1.1195	1	9.8165	0
Both	Middle SDI	4	1	1995	2000	-0.6129	-0.8603	-0.365	1	-5.1839	6.2e-05
Both	Middle SDI	4	2	2000	2007	-0.3572	-0.4787	-0.2355	1	-6.1619	8e-06
Both	Middle SDI	4	3	2007	2012	0.4269	0.188	0.6663	1	3.7582	0.00144
Both	Middle SDI	4	4	2012	2021	-0.0102	-0.1077	0.0874	0	-0.2192	0.828949
Female	Middle SDI	3	0	1990	1995	0.8572	0.5781	1.137	1	6.4065	2e-06
Female	Middle SDI	3	1	1995	2008	-0.8556	-0.9188	-0.7923	1	-28.0085	0
Female	Middle SDI	3	2	2008	2014	-0.2662	-0.5024	-0.0294	1	-2.3374	0.029399
Female	Middle SDI	3	3	2014	2021	0.4313	0.2294	0.6337	1	4.4468	0.000223
Male	Middle SDI	5	0	1990	1992	0.343	-0.759	1.4573	0	0.661	0.518657
Male	Middle SDI	5	1	1992	1995	1.2335	0.3112	2.1643	1	2.8551	0.012041
Male	Middle SDI	5	2	1995	1999	-0.5673	-0.9716	-0.1613	1	-2.9756	0.00943
Male	Middle SDI	5	3	1999	2007	-0.1065	-0.2007	-0.0123	1	-2.4083	0.029345
Male	Middle SDI	5	4	2007	2012	0.8781	0.6258	1.131	1	7.4419	2e-06
Male	Middle SDI	5	5	2012	2021	-0.0853	-0.2032	0.0328	0	-1.5393	0.144555
Both	Monaco	5	0	1990	1993	-0.3381	-0.6624	-0.0127	1	-2.2142	0.042718
Both	Monaco	5	1	1993	1997	0.8696	0.495	1.2455	1	4.9608	0.000171
Both	Monaco	5	2	1997	2001	1.8715	1.5082	2.2361	1	11.0614	0
Both	Monaco	5	3	2001	2005	0.3141	-0.0023	0.6315	0	2.116	0.051483
Both	Monaco	5	4	2005	2013	-0.1844	-0.2547	-0.1139	1	-5.5776	5.3e-05
Both	Monaco	5	5	2013	2021	-0.6019	-0.6656	-0.538	1	-20.0453	0
Female	Monaco	5	0	1990	1993	0.2935	-0.0662	0.6545	0	1.7386	0.102589
Female	Monaco	5	1	1993	1997	2.7568	2.3607	3.1545	1	15.0077	0
Female	Monaco	5	2	1997	2001	5.4595	5.0948	5.8254	1	32.7102	0
Female	Monaco	5	3	2001	2005	1.4383	1.1136	1.764	1	9.494	0
Female	Monaco	5	4	2005	2013	0.2918	0.2184	0.3654	1	8.4756	0
Female	Monaco	5	5	2013	2021	-0.6025	-0.6665	-0.5385	1	-20.0039	0
Male	Monaco	2	0	1990	1993	-0.8617	-1.1625	-0.56	1	-5.8774	5e-06
Male	Monaco	2	1	1993	2000	-0.2922	-0.4086	-0.1757	1	-5.1712	2.7e-05
Male	Monaco	2	2	2000	2021	-0.5735	-0.5887	-0.5583	1	-77.5439	0
Both	Mongolia	5	0	1990	1993	2.4611	1.4217	3.5111	1	5.0824	0.000135
Both	Mongolia	5	1	1993	1998	-0.8459	-1.5041	-0.1834	1	-2.7188	0.01585
Both	Mongolia	5	2	1998	2004	-5.8163	-6.2835	-5.3469	1	-25.687	0
Both	Mongolia	5	3	2004	2007	-3.2129	-5.3506	-1.0269	1	-3.1165	0.007074
Both	Mongolia	5	4	2007	2019	-0.0618	-0.1983	0.0748	0	-0.9651	0.349802
Both	Mongolia	5	5	2019	2021	-2.9976	-4.8896	-1.068	1	-3.2933	0.004926
Female	Mongolia	5	0	1990	1992	5.2029	2.5959	7.8761	1	4.3084	0.000621
Female	Mongolia	5	1	1992	1998	-0.1687	-0.7285	0.3942	0	-0.64	0.531821
Female	Mongolia	5	2	1998	2004	-6.9929	-7.5491	-6.4334	1	-25.7633	0
Female	Mongolia	5	3	2004	2008	-3.2874	-4.583	-1.9742	1	-5.2827	9.2e-05
Female	Mongolia	5	4	2008	2019	-0.0978	-0.2906	0.0953	0	-1.0801	0.297174
Female	Mongolia	5	5	2019	2021	-3.087	-5.4779	-0.6357	1	-2.6756	0.017285
Male	Mongolia	5	0	1990	1995	0.9682	0.4609	1.4781	1	4.077	0.000991
Male	Mongolia	5	1	1995	1999	-2.4955	-3.6455	-1.3318	1	-4.5403	0.000391
Male	Mongolia	5	2	1999	2004	-5.2441	-5.9779	-4.5047	1	-14.7695	0
Male	Mongolia	5	3	2004	2007	-2.6017	-4.8529	-0.2973	1	-2.4029	0.029659
Male	Mongolia	5	4	2007	2019	0.2211	0.0725	0.37	1	3.1716	0.006321
Male	Mongolia	5	5	2019	2021	-2.8867	-4.9316	-0.7978	1	-2.9337	0.010268
Both	Montenegro	5	0	1990	1996	-0.4929	-1.1776	0.1965	0	-1.5255	0.147942
Both	Montenegro	5	1	1996	2003	0.8171	0.2802	1.3569	1	3.2481	0.005404
Both	Montenegro	5	2	2003	2008	-0.9916	-1.9478	-0.026	1	-2.1886	0.044859
Both	Montenegro	5	3	2008	2015	0.1838	-0.3761	0.7468	0	0.6983	0.49567
Both	Montenegro	5	4	2015	2019	3.5235	1.7533	5.3245	1	4.2794	0.000659
Both	Montenegro	5	5	2019	2021	-1.455	-5.7134	2.9957	0	-0.7072	0.490266
Female	Montenegro	4	0	1990	1996	0.3399	-0.3475	1.0321	0	1.0371	0.313409
Female	Montenegro	4	1	1996	2002	2.8548	2.1779	3.5363	1	8.9559	0
Female	Montenegro	4	2	2002	2008	-0.9782	-1.5857	-0.367	1	-3.3564	0.003515
Female	Montenegro	4	3	2008	2019	1.4423	1.1976	1.6875	1	12.4596	0
Female	Montenegro	4	4	2019	2021	-2.3623	-5.2472	0.6105	0	-1.6746	0.111305
Male	Montenegro	1	0	1990	2014	-0.3769	-0.5052	-0.2484	1	-6.0094	2e-06
Male	Montenegro	1	1	2014	2021	2.6437	1.7218	3.5739	1	5.9344	3e-06
Both	Morocco	5	0	1990	1993	0.103	-0.1624	0.3691	0	0.8263	0.421565
Both	Morocco	5	1	1993	2000	-0.3828	-0.4706	-0.295	1	-9.2801	0
Both	Morocco	5	2	2000	2005	0.1573	-0.0096	0.3244	0	2.0091	0.062881
Both	Morocco	5	3	2005	2013	0.5841	0.4944	0.6738	1	13.921	0
Both	Morocco	5	4	2013	2018	0.8544	0.6419	1.0673	1	8.5975	0
Both	Morocco	5	5	2018	2021	-0.1616	-0.4656	0.1434	0	-1.1301	0.276201
Female	Morocco	4	0	1990	1993	0.3058	-0.0652	0.6782	0	1.7309	0.100569
Female	Morocco	4	1	1993	2000	-0.0688	-0.1878	0.0503	0	-1.2135	0.240629
Female	Morocco	4	2	2000	2007	0.7709	0.652	0.8899	1	13.6682	0
Female	Morocco	4	3	2007	2018	0.4587	0.3992	0.5182	1	16.2339	0
Female	Morocco	4	4	2018	2021	-0.5233	-0.8927	-0.1525	1	-2.963	0.008329
Male	Morocco	5	0	1990	1993	-0.0122	-0.4108	0.388	0	-0.0649	0.94908
Male	Morocco	5	1	1993	1999	-0.6839	-0.8508	-0.5168	1	-8.6982	0
Male	Morocco	5	2	1999	2006	-0.3379	-0.478	-0.1975	1	-5.1269	0.000124
Male	Morocco	5	3	2006	2014	0.7323	0.5935	0.8713	1	11.2772	0
Male	Morocco	5	4	2014	2018	1.286	0.7801	1.7945	1	5.4392	6.8e-05
Male	Morocco	5	5	2018	2021	0.0672	-0.3928	0.5293	0	0.3106	0.760393
Both	Mozambique	4	0	1990	1994	-0.1576	-0.4856	0.1715	0	-1.0069	0.327346
Both	Mozambique	4	1	1994	2004	0.8347	0.7377	0.9319	1	18.1288	0
Both	Mozambique	4	2	2004	2011	1.7556	1.5755	1.936	1	20.6454	0
Both	Mozambique	4	3	2011	2015	0.3142	-0.2333	0.8647	0	1.2043	0.244087
Both	Mozambique	4	4	2015	2021	-0.3493	-0.5467	-0.1515	1	-3.7073	0.001612
Female	Mozambique	5	0	1990	1994	-0.647	-0.8777	-0.4158	1	-5.9524	2.7e-05
Female	Mozambique	5	1	1994	2000	0.419	0.2414	0.5969	1	5.035	0.000148
Female	Mozambique	5	2	2000	2003	-0.3215	-1.2026	0.5675	0	-0.7731	0.451499
Female	Mozambique	5	3	2003	2006	1.0765	0.1155	2.0467	1	2.3891	0.030469
Female	Mozambique	5	4	2006	2012	2.3076	2.0772	2.5385	1	21.571	0
Female	Mozambique	5	5	2012	2021	-0.0406	-0.1421	0.0609	0	-0.853	0.407076
Male	Mozambique	5	0	1990	1995	0.4631	0.2619	0.6648	1	4.9114	0.000188
Male	Mozambique	5	1	1995	2003	1.3628	1.2477	1.478	1	25.391	0
Male	Mozambique	5	2	2003	2010	1.7987	1.6665	1.9312	1	29.234	0
Male	Mozambique	5	3	2010	2013	0.6671	-0.1426	1.4832	0	1.7549	0.099679
Male	Mozambique	5	4	2013	2019	-0.0624	-0.2542	0.1298	0	-0.6922	0.499385
Male	Mozambique	5	5	2019	2021	-0.9858	-1.8648	-0.099	1	-2.3682	0.031734
Both	Myanmar	3	0	1990	2000	-0.3253	-0.3621	-0.2884	1	-18.3115	0
Both	Myanmar	3	1	2000	2009	-0.9546	-0.998	-0.9112	1	-45.5326	0
Both	Myanmar	3	2	2009	2012	-0.5221	-0.8821	-0.1608	1	-3.0029	0.006777
Both	Myanmar	3	3	2012	2021	-0.002	-0.0365	0.0325	0	-0.1199	0.905692
Female	Myanmar	4	0	1990	2000	0.1733	0.1202	0.2264	1	6.8603	2e-06
Female	Myanmar	4	1	2000	2004	-1.2735	-1.6015	-0.9444	1	-8.0917	0
Female	Myanmar	4	2	2004	2012	-1.7435	-1.8233	-1.6636	1	-45.4553	0
Female	Myanmar	4	3	2012	2016	-0.2196	-0.5087	0.0703	0	-1.5919	0.128819
Female	Myanmar	4	4	2016	2021	0.1402	-0.0081	0.2888	0	1.9858	0.062507
Male	Myanmar	3	0	1990	2003	-0.6713	-0.7005	-0.642	1	-47.5633	0
Male	Myanmar	3	1	2003	2008	-0.3112	-0.4672	-0.1551	1	-4.1415	0.000463
Male	Myanmar	3	2	2008	2015	0.4026	0.3273	0.478	1	11.139	0
Male	Myanmar	3	3	2015	2021	-0.0135	-0.0823	0.0554	0	-0.4066	0.688444
Both	Namibia	4	0	1990	1995	1.1158	0.736	1.4971	1	6.1946	8e-06
Both	Namibia	4	1	1995	2002	2.1067	1.8419	2.3722	1	16.8674	0
Both	Namibia	4	2	2002	2012	-0.8498	-0.9953	-0.7041	1	-12.2111	0
Both	Namibia	4	3	2012	2018	0.4035	-0.0053	0.814	0	2.0736	0.05274
Both	Namibia	4	4	2018	2021	-0.464	-1.472	0.5543	0	-0.96	0.349756
Female	Namibia	5	0	1990	1997	1.1288	0.9223	1.3357	1	11.7068	0
Female	Namibia	5	1	1997	2000	3.2187	1.7322	4.727	1	4.6549	0.000311
Female	Namibia	5	2	2000	2003	0.7165	-0.8483	2.306	0	0.9719	0.34653
Female	Namibia	5	3	2003	2007	-2.2862	-3.1294	-1.4357	1	-5.6879	4.3e-05
Female	Namibia	5	4	2007	2012	-1.2816	-1.7891	-0.7715	1	-5.3347	8.3e-05
Female	Namibia	5	5	2012	2021	0.0584	-0.1236	0.2407	0	0.6834	0.504774
Male	Namibia	5	0	1990	1994	1.0392	0.5907	1.4896	1	4.9534	0.000173
Male	Namibia	5	1	1994	2000	2.1466	1.8915	2.4024	1	18.1039	0
Male	Namibia	5	2	2000	2003	1.4938	0.4453	2.5532	1	3.0434	0.008213
Male	Namibia	5	3	2003	2012	-0.2207	-0.335	-0.1063	1	-4.1092	0.000929
Male	Namibia	5	4	2012	2019	0.4406	0.2405	0.6412	1	4.6975	0.000286
Male	Namibia	5	5	2019	2021	-1.0265	-2.3366	0.3012	0	-1.6504	0.11963
Both	Nauru	5	0	1990	1994	-0.1177	-0.219	-0.0163	1	-2.4749	0.025748
Both	Nauru	5	1	1994	2001	0.6109	0.5525	0.6693	1	22.3643	0
Both	Nauru	5	2	2001	2004	1.6702	1.2873	2.0546	1	9.3566	0
Both	Nauru	5	3	2004	2008	1.0369	0.8472	1.227	1	11.6989	0
Both	Nauru	5	4	2008	2012	0.4043	0.2214	0.5875	1	4.7177	0.000275
Both	Nauru	5	5	2012	2021	-0.0924	-0.125	-0.0597	1	-6.0286	2.3e-05
Female	Nauru	4	0	1990	1993	-0.5968	-0.898	-0.2946	1	-4.1434	0.00061
Female	Nauru	4	1	1993	2000	0.7175	0.6266	0.8086	1	16.6216	0
Female	Nauru	4	2	2000	2006	1.2638	1.1486	1.3792	1	23.1745	0
Female	Nauru	4	3	2006	2011	0.595	0.4394	0.7508	1	8.051	0
Female	Nauru	4	4	2011	2021	-0.1634	-0.2061	-0.1208	1	-8.0388	0
Male	Nauru	5	0	1990	1994	0.5204	0.4605	0.5803	1	18.5709	0
Male	Nauru	5	1	1994	2001	0.9688	0.9322	1.0053	1	56.7406	0
Male	Nauru	5	2	2001	2004	2.1663	1.9229	2.4103	1	19.1495	0
Male	Nauru	5	3	2004	2008	1.3227	1.2011	1.4445	1	23.3145	0
Male	Nauru	5	4	2008	2012	0.6737	0.556	0.7916	1	12.234	0
Male	Nauru	5	5	2012	2021	0.13	0.1105	0.1496	1	14.1879	0
Both	Nepal	4	0	1990	1995	-0.8932	-1.043	-0.743	1	-12.4537	0
Both	Nepal	4	1	1995	2003	-1.6322	-1.7195	-1.5449	1	-38.9581	0
Both	Nepal	4	2	2003	2006	0.0692	-0.5909	0.7337	0	0.2197	0.828553
Both	Nepal	4	3	2006	2016	1.178	1.1236	1.2325	1	45.7403	0
Both	Nepal	4	4	2016	2021	0.1608	0.0261	0.2957	1	2.508	0.021939
Female	Nepal	5	0	1990	1994	-0.9042	-1.1786	-0.6289	1	-6.9793	4e-06
Female	Nepal	5	1	1994	2001	-2.3986	-2.5391	-2.2579	1	-35.9207	0
Female	Nepal	5	2	2001	2005	-0.8984	-1.2968	-0.4983	1	-4.7744	0.000246
Female	Nepal	5	3	2005	2010	0.8137	0.5578	1.0703	1	6.7963	6e-06
Female	Nepal	5	4	2010	2017	1.6764	1.538	1.8149	1	26.0255	0
Female	Nepal	5	5	2017	2021	0.4593	0.1943	0.725	1	3.6974	0.00215
Male	Nepal	4	0	1990	1998	-0.8255	-0.9254	-0.7255	1	-17.2758	0
Male	Nepal	4	1	1998	2003	-1.5809	-1.8614	-1.2996	1	-11.7307	0
Male	Nepal	4	2	2003	2006	0.373	-0.5108	1.2645	0	0.8844	0.388156
Male	Nepal	4	3	2006	2015	1.341	1.2553	1.4268	1	33.0586	0
Male	Nepal	4	4	2015	2021	0.2666	0.1384	0.395	1	4.3712	0.000368
Both	Netherlands	5	0	1990	1997	-0.2436	-0.6042	0.1183	0	-1.4355	0.171665
Both	Netherlands	5	1	1997	2000	1.9344	-0.6724	4.6095	0	1.5763	0.135799
Both	Netherlands	5	2	2000	2007	-1.5228	-1.9929	-1.0504	1	-6.8348	6e-06
Both	Netherlands	5	3	2007	2010	1.1013	-1.8904	4.1841	0	0.7772	0.449139
Both	Netherlands	5	4	2010	2017	-1.0253	-1.5418	-0.506	1	-4.198	0.000776
Both	Netherlands	5	5	2017	2021	-2.5246	-3.5767	-1.4611	1	-5.0223	0.000152
Female	Netherlands	3	0	1990	2000	1.5414	1.2724	1.8112	1	11.9911	0
Female	Netherlands	3	1	2000	2007	-0.8571	-1.4651	-0.2454	1	-2.9103	0.008367
Female	Netherlands	3	2	2007	2017	0.6036	0.2343	0.9742	1	3.4035	0.002676
Female	Netherlands	3	3	2017	2021	-1.6036	-3.2105	0.03	0	-2.0417	0.05394
Male	Netherlands	4	0	1990	1997	-1.3991	-1.9328	-0.8624	1	-5.4536	3.5e-05
Male	Netherlands	4	1	1997	2000	1.6979	-2.3006	5.8601	0	0.8819	0.38948
Male	Netherlands	4	2	2000	2007	-2.0429	-2.7232	-1.3577	1	-6.2216	7e-06
Male	Netherlands	4	3	2007	2010	1.4876	-2.4691	5.6049	0	0.7801	0.445465
Male	Netherlands	4	4	2010	2021	-2.4409	-2.7436	-2.1372	1	-16.7065	0
Both	New Zealand	3	0	1990	1994	-5.048	-8.1412	-1.8506	1	-3.2525	0.003809
Both	New Zealand	3	1	1994	2012	-1.5328	-1.9031	-1.161	1	-8.5234	0
Both	New Zealand	3	2	2012	2015	5.4691	-5.8382	18.1341	0	0.9765	0.339951
Both	New Zealand	3	3	2015	2021	-0.8808	-2.8714	1.1506	0	-0.9068	0.374776
Female	New Zealand	1	0	1990	1994	-6.0376	-11.1813	-0.5961	1	-2.2697	0.031423
Female	New Zealand	1	1	1994	2021	-0.829	-1.1793	-0.4774	1	-4.8264	4.9e-05
Male	New Zealand	4	0	1990	1997	-4.474	-5.9758	-2.9482	1	-6.0684	1e-05
Male	New Zealand	4	1	1997	2000	2.6686	-7.4552	13.8999	0	0.533	0.600567
Male	New Zealand	4	2	2000	2011	-2.5325	-3.351	-1.7072	1	-6.391	5e-06
Male	New Zealand	4	3	2011	2017	3.9038	1.4697	6.3963	1	3.394	0.003234
Male	New Zealand	4	4	2017	2021	-1.2971	-5.1904	2.7562	0	-0.6816	0.504194
Both	Nicaragua	3	0	1990	2000	-0.4853	-0.8755	-0.0937	1	-2.5757	0.017629
Both	Nicaragua	3	1	2000	2003	2.6146	-1.9669	7.4102	0	1.1752	0.253084
Both	Nicaragua	3	2	2003	2012	-0.283	-0.7518	0.1881	0	-1.2505	0.224878
Both	Nicaragua	3	3	2012	2021	-1.4415	-1.885	-0.9959	1	-6.6945	1e-06
Female	Nicaragua	3	0	1990	2000	-0.3063	-0.7096	0.0986	0	-1.5739	0.13046
Female	Nicaragua	3	1	2000	2004	2.5873	0.2171	5.0136	1	2.2725	0.033681
Female	Nicaragua	3	2	2004	2018	-0.2132	-0.4459	0.02	0	-1.9012	0.071092
Female	Nicaragua	3	3	2018	2021	-3.7938	-6.4562	-1.0556	1	-2.866	0.009248
Male	Nicaragua	2	0	1990	2000	-0.5293	-0.9719	-0.0848	1	-2.4566	0.021639
Male	Nicaragua	2	1	2000	2005	1.2972	-0.2949	2.9149	0	1.6791	0.106109
Male	Nicaragua	2	2	2005	2021	-1.1984	-1.4113	-0.985	1	-11.5326	0
Both	Niger	3	0	1990	2001	1.7122	1.6261	1.7983	1	41.7068	0
Both	Niger	3	1	2001	2010	-0.2013	-0.3436	-0.0587	1	-2.9357	0.007898
Both	Niger	3	2	2010	2015	1.4226	0.9571	1.8903	1	6.3852	2e-06
Both	Niger	3	3	2015	2021	0.1473	-0.1141	0.4094	0	1.1713	0.254583
Female	Niger	3	0	1990	2001	2.0163	1.9425	2.0901	1	57.4115	0
Female	Niger	3	1	2001	2010	-0.4691	-0.5882	-0.3498	1	-8.1647	0
Female	Niger	3	2	2010	2014	1.4664	0.898	2.0381	1	5.3887	2.4e-05
Female	Niger	3	3	2014	2021	0.2361	0.0794	0.3929	1	3.1354	0.004998
Male	Niger	4	0	1990	1993	0.7084	0.1268	1.2933	1	2.5607	0.019654
Male	Niger	4	1	1993	2000	1.7988	1.589	2.009	1	18.1568	0
Male	Niger	4	2	2000	2010	0.0619	-0.0551	0.1791	0	1.1108	0.281292
Male	Niger	4	3	2010	2016	1.408	1.103	1.714	1	9.7507	0
Male	Niger	4	4	2016	2021	-0.1083	-0.4619	0.2465	0	-0.6422	0.528862
Both	Nigeria	4	0	1990	1994	0.5667	0.3495	0.7842	1	5.4928	3.2e-05
Both	Nigeria	4	1	1994	2000	-0.4624	-0.6121	-0.3124	1	-6.4667	4e-06
Both	Nigeria	4	2	2000	2008	0.5699	0.4704	0.6694	1	12.069	0
Both	Nigeria	4	3	2008	2013	2.5682	2.3269	2.8101	1	22.6191	0
Both	Nigeria	4	4	2013	2021	0.0187	-0.0629	0.1004	0	0.4818	0.63573
Female	Nigeria	4	0	1990	1994	0.6134	0.3686	0.8587	1	5.2753	5.1e-05
Female	Nigeria	4	1	1994	2000	-0.1597	-0.3344	0.0152	0	-1.9182	0.071087
Female	Nigeria	4	2	2000	2008	0.9434	0.8325	1.0545	1	17.9355	0
Female	Nigeria	4	3	2008	2013	2.874	2.6038	3.1449	1	22.6363	0
Female	Nigeria	4	4	2013	2021	-0.1721	-0.2592	-0.0849	1	-4.1443	0.000609
Male	Nigeria	4	0	1990	1994	0.8874	0.6778	1.0975	1	8.9234	0
Male	Nigeria	4	1	1994	2000	-0.8196	-0.9611	-0.6778	1	-12.1043	0
Male	Nigeria	4	2	2000	2008	-0.1156	-0.2037	-0.0273	1	-2.7515	0.013131
Male	Nigeria	4	3	2008	2012	2.6678	2.3475	2.989	1	17.7042	0
Male	Nigeria	4	4	2012	2021	-0.3227	-0.3806	-0.2649	1	-11.7034	0
Both	Niue	5	0	1990	1995	0.7339	0.5788	0.8891	1	10.1188	0
Both	Niue	5	1	1995	2001	0.1836	0.0264	0.341	1	2.4905	0.024967
Both	Niue	5	2	2001	2004	1.481	0.7347	2.2328	1	4.2452	0.000706
Both	Niue	5	3	2004	2008	0.9233	0.5792	1.2685	1	5.7364	3.9e-05
Both	Niue	5	4	2008	2019	0.1817	0.1259	0.2376	1	6.9404	5e-06
Both	Niue	5	5	2019	2021	1.1809	0.4338	1.9335	1	3.3764	0.004154
Female	Niue	4	0	1990	1993	1.4087	0.9483	1.8712	1	6.459	4e-06
Female	Niue	4	1	1993	2001	-0.0112	-0.141	0.1187	0	-0.1819	0.85772
Female	Niue	4	2	2001	2009	1.4107	1.2828	1.5388	1	23.3227	0
Female	Niue	4	3	2009	2019	-0.0904	-0.1751	-0.0056	1	-2.2402	0.037936
Female	Niue	4	4	2019	2021	2.6441	1.676	3.6215	1	5.7855	1.8e-05
Male	Niue	2	0	1990	2001	0.271	0.2239	0.3181	1	11.8888	0
Male	Niue	2	1	2001	2005	1.2483	0.8688	1.6291	1	6.8195	0
Male	Niue	2	2	2005	2021	0.4186	0.3888	0.4484	1	29.0341	0
Both	North Macedonia	4	0	1990	1995	1.7598	1.1356	2.3877	1	5.957	1.2e-05
Both	North Macedonia	4	1	1995	1998	3.5739	1.2209	5.9816	1	3.2103	0.004851
Both	North Macedonia	4	2	1998	2007	0.1548	-0.0979	0.4081	0	1.2865	0.214554
Both	North Macedonia	4	3	2007	2019	-1.0686	-1.2306	-0.9064	1	-13.776	0
Both	North Macedonia	4	4	2019	2021	-3.9062	-7.4593	-0.2168	1	-2.2219	0.039348
Female	North Macedonia	4	0	1990	1994	2.1296	1.3929	2.8717	1	6.1153	9e-06
Female	North Macedonia	4	1	1994	1998	4.9125	3.836	6.0002	1	9.7688	0
Female	North Macedonia	4	2	1998	2004	-0.0982	-0.5488	0.3545	0	-0.4565	0.653523
Female	North Macedonia	4	3	2004	2008	2.5291	1.4521	3.6175	1	4.9691	9.9e-05
Female	North Macedonia	4	4	2008	2021	-1.2928	-1.4151	-1.1703	1	-22.0509	0
Male	North Macedonia	3	0	1990	1999	2.0907	1.7405	2.4422	1	12.5215	0
Male	North Macedonia	3	1	1999	2006	-0.1053	-0.6724	0.4652	0	-0.3846	0.704383
Male	North Macedonia	3	2	2006	2019	-1.2141	-1.4129	-1.015	1	-12.613	0
Male	North Macedonia	3	3	2019	2021	-5.405	-10.4241	-0.1048	1	-2.1196	0.046123
Both	Northern Mariana Islands	4	0	1990	1999	-1.9178	-2.3598	-1.4738	1	-9.0068	0
Both	Northern Mariana Islands	4	1	1999	2004	15.1884	13.6624	16.7348	1	22.2757	0
Both	Northern Mariana Islands	4	2	2004	2008	1.0152	-1.0901	3.1653	0	1.0076	0.327012
Both	Northern Mariana Islands	4	3	2008	2015	3.3484	2.6188	4.0831	1	9.7671	0
Both	Northern Mariana Islands	4	4	2015	2021	0.2202	-0.4683	0.9134	0	0.6703	0.511203
Female	Northern Mariana Islands	2	0	1990	1999	-2.9858	-4.6583	-1.284	1	-3.5977	0.001446
Female	Northern Mariana Islands	2	1	1999	2004	19.4453	13.5544	25.6418	1	7.251	0
Female	Northern Mariana Islands	2	2	2004	2021	1.8284	1.2834	2.3763	1	6.9682	0
Male	Northern Mariana Islands	3	0	1990	1999	-1.0949	-1.3498	-0.8393	1	-8.87	0
Male	Northern Mariana Islands	3	1	1999	2004	13.2065	12.34	14.0798	1	33.571	0
Male	Northern Mariana Islands	3	2	2004	2017	2.7349	2.5934	2.8766	1	40.7088	0
Male	Northern Mariana Islands	3	3	2017	2021	-0.6443	-1.3968	0.114	0	-1.768	0.09159
Both	Norway	2	0	1990	1996	1.594	-0.6137	3.8507	0	1.4856	0.150405
Both	Norway	2	1	1996	2005	-2.9153	-4.5262	-1.2773	1	-3.6496	0.001271
Both	Norway	2	2	2005	2021	-0.6371	-1.3438	0.0746	0	-1.8482	0.076926
Female	Norway	0	0	1990	2021	-0.1256	-0.5314	0.2819	0	-0.6303	0.53324
Male	Norway	3	0	1990	2001	-1.0784	-2.1582	0.0132	0	-2.0546	0.052572
Male	Norway	3	1	2001	2006	-6.8053	-11.9975	-1.3067	1	-2.5568	0.01837
Male	Norway	3	2	2006	2010	4.5918	-3.6655	13.5569	0	1.1353	0.26905
Male	Norway	3	3	2010	2021	-3.3576	-4.6317	-2.0666	1	-5.3519	2.6e-05
Both	Oman	5	0	1990	1998	0.3355	0.0119	0.6602	1	2.2103	0.043045
Both	Oman	5	1	1998	2006	-1.32	-1.6175	-1.0215	1	-9.3793	0
Both	Oman	5	2	2006	2009	2.86	0.8778	4.8812	1	3.0887	0.007488
Both	Oman	5	3	2009	2013	-2.2915	-3.2322	-1.3416	1	-5.1074	0.000129
Both	Oman	5	4	2013	2016	0.8349	-1.0391	2.7445	0	0.9447	0.359802
Both	Oman	5	5	2016	2021	-4.2701	-4.7473	-3.7905	1	-18.6121	0
Female	Oman	4	0	1990	1999	0.6031	0.2515	0.956	1	3.6078	0.002012
Female	Oman	4	1	1999	2005	-1.8884	-2.5352	-1.2373	1	-6.0552	1e-05
Female	Oman	4	2	2005	2010	1.9563	1.0856	2.8345	1	4.7457	0.000161
Female	Oman	4	3	2010	2016	-1.5591	-2.1303	-0.9846	1	-5.6731	2.2e-05
Female	Oman	4	4	2016	2021	-4.3643	-4.996	-3.7284	1	-14.1465	0
Male	Oman	5	0	1990	1995	0.6417	-0.2329	1.5239	0	1.562	0.13913
Male	Oman	5	1	1995	2006	-1.1726	-1.3985	-0.9462	1	-10.987	0
Male	Oman	5	2	2006	2009	3.2367	0.81	5.7218	1	2.8543	0.012061
Male	Oman	5	3	2009	2013	-2.676	-3.8808	-1.4561	1	-4.6413	0.00032
Male	Oman	5	4	2013	2016	1.9178	-0.4528	4.3449	0	1.7205	0.105904
Male	Oman	5	5	2016	2021	-4.0346	-4.6205	-3.445	1	-14.3331	0
Both	Pakistan	4	0	1990	1995	2.3232	2.1728	2.4737	1	32.8226	0
Both	Pakistan	4	1	1995	2000	1.3305	1.1385	1.5229	1	14.6413	0
Both	Pakistan	4	2	2000	2003	0.2831	-0.3843	0.9551	0	0.8894	0.385496
Both	Pakistan	4	3	2003	2014	-0.5423	-0.5984	-0.4862	1	-20.2448	0
Both	Pakistan	4	4	2014	2021	-0.0263	-0.1426	0.0902	0	-0.4747	0.640727
Female	Pakistan	3	0	1990	1995	3.3856	3.2511	3.5203	1	53.1862	0
Female	Pakistan	3	1	1995	2003	0.8337	0.7574	0.91	1	22.8259	0
Female	Pakistan	3	2	2003	2014	-0.4822	-0.5342	-0.4303	1	-19.2471	0
Female	Pakistan	3	3	2014	2021	0.2597	0.1459	0.3736	1	4.7493	0.000109
Male	Pakistan	3	0	1990	2000	1.6269	1.5521	1.7018	1	45.5534	0
Male	Pakistan	3	1	2000	2004	-0.1502	-0.6367	0.3386	0	-0.6402	0.528963
Male	Pakistan	3	2	2004	2014	-0.6407	-0.7373	-0.5441	1	-13.7437	0
Male	Pakistan	3	3	2014	2021	-0.2472	-0.4271	-0.067	1	-2.852	0.009545
Both	Palau	3	0	1990	1995	-0.7264	-0.9356	-0.5168	1	-7.1878	0
Both	Palau	3	1	1995	2004	-0.3041	-0.3988	-0.2093	1	-6.6658	1e-06
Both	Palau	3	2	2004	2013	0.3935	0.3003	0.4867	1	8.7984	0
Both	Palau	3	3	2013	2021	-0.6558	-0.751	-0.5605	1	-14.2694	0
Female	Palau	2	0	1990	2002	-0.3857	-0.4733	-0.298	1	-9.0624	0
Female	Palau	2	1	2002	2014	1.0386	0.9514	1.1259	1	24.6937	0
Female	Palau	2	2	2014	2021	-0.7751	-0.9496	-0.6004	1	-9.1261	0
Male	Palau	4	0	1990	1992	-0.2679	-1.3141	0.7894	0	-0.5345	0.599548
Male	Palau	4	1	1992	1995	-1.6127	-2.658	-0.5561	1	-3.1977	0.004987
Male	Palau	4	2	1995	2005	-0.3263	-0.4205	-0.232	1	-7.2611	1e-06
Male	Palau	4	3	2005	2010	0.1012	-0.2362	0.4397	0	0.6294	0.536998
Male	Palau	4	4	2010	2021	-0.5318	-0.6008	-0.4627	1	-16.1345	0
Both	Palestine	4	0	1990	1997	-0.5047	-0.806	-0.2025	1	-3.5053	0.002527
Both	Palestine	4	1	1997	2007	0.4241	0.2582	0.5902	1	5.379	4.1e-05
Both	Palestine	4	2	2007	2015	-0.6184	-0.8284	-0.408	1	-6.1616	8e-06
Both	Palestine	4	3	2015	2018	-2.3531	-3.9545	-0.7249	1	-3.0253	0.007273
Both	Palestine	4	4	2018	2021	0.1501	-0.8039	1.1133	0	0.3292	0.745793
Female	Palestine	5	0	1990	1997	-0.989	-1.2341	-0.7434	1	-8.5503	0
Female	Palestine	5	1	1997	2003	0.3746	0.0473	0.7031	1	2.4397	0.027591
Female	Palestine	5	2	2003	2011	0.7984	0.6201	0.9771	1	9.5722	0
Female	Palestine	5	3	2011	2015	-0.3069	-0.935	0.3251	0	-1.0367	0.316317
Female	Palestine	5	4	2015	2018	-3.0851	-4.3139	-1.8406	1	-5.2346	0.000101
Female	Palestine	5	5	2018	2021	-0.0802	-0.8503	0.6959	0	-0.2209	0.828128
Male	Palestine	1	0	1990	2008	0.3265	0.2129	0.4403	1	5.8998	3e-06
Male	Palestine	1	1	2008	2021	-1.4897	-1.64	-1.3391	1	-20.1624	0
Both	Panama	2	0	1990	1994	-2.2472	-3.856	-0.6115	1	-2.8268	0.00933
Both	Panama	2	1	1994	2010	-0.8415	-1.0616	-0.6208	1	-7.8467	0
Both	Panama	2	2	2010	2021	-0.3286	-0.7729	0.1177	0	-1.5205	0.14145
Female	Panama	5	0	1990	1995	-3.3844	-4.5125	-2.2429	1	-6.2481	1.6e-05
Female	Panama	5	1	1995	1998	3.2089	-2.127	8.8357	0	1.2682	0.224056
Female	Panama	5	2	1998	2002	-1.8731	-4.4024	0.7232	0	-1.5433	0.143581
Female	Panama	5	3	2002	2005	2.3	-3.0575	7.9535	0	0.901	0.381808
Female	Panama	5	4	2005	2008	-3.8279	-8.9382	1.5692	0	-1.5236	0.1484
Female	Panama	5	5	2008	2021	0.0299	-0.2923	0.3532	0	0.1977	0.845917
Male	Panama	1	0	1990	1998	-1.8021	-2.7044	-0.8915	1	-4.0424	0.000396
Male	Panama	1	1	1998	2021	-0.688	-0.8889	-0.4867	1	-6.9956	0
Both	Papua New Guinea	2	0	1990	1999	-0.029	-0.1959	0.1382	0	-0.3579	0.723564
Both	Papua New Guinea	2	1	1999	2017	1.2842	1.2234	1.345	1	43.8716	0
Both	Papua New Guinea	2	2	2017	2021	0.393	-0.1971	0.9866	0	1.3732	0.182398
Female	Papua New Guinea	2	0	1990	1998	0.4756	0.2529	0.6989	1	4.4127	0.000185
Female	Papua New Guinea	2	1	1998	2006	1.3393	1.085	1.5942	1	10.9301	0
Female	Papua New Guinea	2	2	2006	2021	0.7416	0.6574	0.826	1	18.2215	0
Male	Papua New Guinea	4	0	1990	1999	-0.3269	-0.4289	-0.2248	1	-6.7172	3e-06
Male	Papua New Guinea	4	1	1999	2009	1.1328	1.0382	1.2275	1	25.2886	0
Male	Papua New Guinea	4	2	2009	2012	2.1191	1.1361	3.1116	1	4.5547	0.000246
Male	Papua New Guinea	4	3	2012	2019	1.1735	0.9986	1.3487	1	14.166	0
Male	Papua New Guinea	4	4	2019	2021	-0.2621	-1.3483	0.836	0	-0.5036	0.620672
Both	Paraguay	2	0	1990	2001	2.0414	1.8462	2.237	1	21.7794	0
Both	Paraguay	2	1	2001	2018	0.4999	0.4017	0.5982	1	10.5252	0
Both	Paraguay	2	2	2018	2021	-2.001	-3.7229	-0.2482	1	-2.3532	0.027142
Female	Paraguay	2	0	1990	2010	1.1601	1.0521	1.2682	1	22.2835	0
Female	Paraguay	2	1	2010	2019	0.4165	0.0191	0.8156	1	2.1633	0.040694
Female	Paraguay	2	2	2019	2021	-3.7543	-8.2092	0.9168	0	-1.6665	0.108621
Male	Paraguay	2	0	1990	2001	2.2358	2.0687	2.4032	1	27.8968	0
Male	Paraguay	2	1	2001	2019	0.3928	0.3108	0.4748	1	9.9064	0
Male	Paraguay	2	2	2019	2021	-2.8532	-5.8583	0.2478	0	-1.9013	0.069332
Both	Peru	5	0	1990	1995	0.4115	-0.7446	1.5811	0	0.7558	0.461472
Both	Peru	5	1	1995	2007	-2.166	-2.4694	-1.8617	1	-15.0306	0
Both	Peru	5	2	2007	2010	3.7525	-1.7113	9.52	0	1.4514	0.167264
Both	Peru	5	3	2010	2015	-1.875	-3.5478	-0.1732	1	-2.3464	0.033111
Both	Peru	5	4	2015	2019	3.372	0.1646	6.6822	1	2.2427	0.040454
Both	Peru	5	5	2019	2021	-3.8234	-10.7361	3.6246	0	-1.114	0.282803
Female	Peru	5	0	1990	1994	2.7944	0.0144	5.6517	1	2.1426	0.048952
Female	Peru	5	1	1994	2007	-2.0732	-2.511	-1.6335	1	-9.9661	0
Female	Peru	5	2	2007	2010	4.7709	-3.1071	13.2896	0	1.2708	0.223156
Female	Peru	5	3	2010	2015	-2.5813	-5.0016	-0.0994	1	-2.2157	0.042595
Female	Peru	5	4	2015	2019	4.1607	-0.6319	9.1845	0	1.8446	0.084933
Female	Peru	5	5	2019	2021	-4.9999	-15.4574	6.7511	0	-0.9374	0.363379
Male	Peru	5	0	1990	1995	-0.7778	-1.7155	0.1687	0	-1.753	0.100005
Male	Peru	5	1	1995	2007	-2.0891	-2.3476	-1.8299	1	-17.0189	0
Male	Peru	5	2	2007	2010	2.5479	-1.5084	6.7712	0	1.3287	0.203793
Male	Peru	5	3	2010	2015	-1.1747	-2.5169	0.186	0	-1.8418	0.085363
Male	Peru	5	4	2015	2019	2.614	0.1048	5.186	1	2.2217	0.042115
Male	Peru	5	5	2019	2021	-2.58	-8.0452	3.21	0	-0.965	0.34985
Both	Philippines	2	0	1990	2006	-0.1271	-0.2398	-0.0142	1	-2.3242	0.028905
Both	Philippines	2	1	2006	2014	-1.2806	-1.5174	-1.0431	1	-11.0724	0
Both	Philippines	2	2	2014	2021	-0.1771	-0.4556	0.1021	0	-1.3099	0.202617
Female	Philippines	3	0	1990	1992	-4.0432	-8.6381	0.7828	0	-1.7492	0.094865
Female	Philippines	3	1	1992	2007	0.0102	-0.1388	0.1595	0	0.1426	0.887954
Female	Philippines	3	2	2007	2013	-1.7242	-2.2467	-1.199	1	-6.7854	1e-06
Female	Philippines	3	3	2013	2021	-0.0993	-0.4061	0.2084	0	-0.6721	0.508875
Male	Philippines	3	0	1990	2000	0.1528	-0.0013	0.3072	0	2.0626	0.051735
Male	Philippines	3	1	2000	2011	-0.6504	-0.7482	-0.5524	1	-13.771	0
Male	Philippines	3	2	2011	2014	-1.5072	-2.5345	-0.469	1	-3.0121	0.006636
Male	Philippines	3	3	2014	2021	-0.3355	-0.5068	-0.164	1	-4.0649	0.000556
Both	Poland	1	0	1990	2012	0.246	0.1089	0.3833	1	3.6829	0.001018
Both	Poland	1	1	2012	2021	1.659	0.9586	2.3643	1	4.8833	4.2e-05
Female	Poland	3	0	1990	1992	-4.8638	-12.1116	2.9816	0	-1.3086	0.204825
Female	Poland	3	1	1992	1996	3.018	-1.2173	7.4349	0	1.4729	0.155603
Female	Poland	3	2	1996	2000	-2.8064	-6.9248	1.4942	0	-1.3672	0.186007
[truncated: 797 more rows]

## Sheet: Table S5
Table S5 Averaged annual percentage changes (AAPCs) of DALYs among global, 204 countries and territories, and 5 SDI regions
location_name	Joinpoint Model	Start Obs	End Obs	AAPC	AAPC C.I. Low	AAPC C.I. High	Statistically Significant (0=No 1=Yes)	Test Statistic	P-Value
Afghanistan	2	1990	2021	-0.0828	-0.1177	-0.0478	1	-4.6416	3e-06
Albania	4	1990	2021	-0.5349	-0.9131	-0.1553	1	-2.7593	0.005793
Algeria	4	1990	2021	-0.7295	-0.8018	-0.6571	1	-19.6831	0
American Samoa	5	1990	2021	1.0506	0.4111	1.6942	1	3.2264	0.001254
Andorra	3	1990	2021	-1.7224	-2.0138	-1.43	1	-11.4645	0
Angola	5	1990	2021	0.3035	0.0115	0.5964	1	2.0372	0.041632
Antigua and Barbuda	4	1990	2021	-0.967	-1.9004	-0.0248	1	-2.0113	0.044294
Argentina	3	1990	2021	-1.053	-1.7512	-0.3498	1	-2.9299	0.003391
Armenia	3	1990	2021	0.2258	-0.2836	0.7378	0	0.8676	0.385635
Australia	3	1990	2021	-1.2057	-1.7638	-0.6445	1	-4.1968	2.7e-05
Austria	3	1990	2021	-1.3639	-1.9322	-0.7923	1	-4.6584	3e-06
Azerbaijan	5	1990	2021	-0.3592	-0.6259	-0.0917	1	-2.631	0.008513
Bahamas	1	1990	2021	-0.4582	-0.6697	-0.2462	1	-4.2308	2.3e-05
Bahrain	5	1990	2021	-0.8791	-1.3294	-0.4268	1	-3.8008	0.000144
Bangladesh	3	1990	2021	-1.0041	-1.139	-0.8691	1	-14.5126	0
Barbados	5	1990	2021	-0.6997	-1.4266	0.0326	0	-1.8731	0.061059
Belarus	4	1990	2021	-0.5243	-1.3183	0.2761	0	-1.2857	0.198538
Belgium	3	1990	2021	-0.7356	-1.3882	-0.0787	1	-2.1939	0.028245
Belize	4	1990	2021	-0.0894	-0.7656	0.5914	0	-0.2582	0.796269
Benin	5	1990	2021	0.5663	0.3774	0.7555	1	5.8874	0
Bermuda	2	1990	2021	-2.3048	-2.6448	-1.9637	1	-13.1114	0
Bhutan	3	1990	2021	-0.6272	-0.7051	-0.5492	1	-15.7258	0
Bolivia (Plurinational State of)	3	1990	2021	-0.3947	-0.4264	-0.3629	1	-24.3373	0
Bosnia and Herzegovina	4	1990	2021	0.0903	-0.117	0.2981	0	0.853	0.393644
Botswana	5	1990	2021	-0.396	-0.6946	-0.0966	1	-2.5908	0.009575
Brazil	1	1990	2021	-0.5141	-0.5785	-0.4497	1	-15.5954	0
Brunei Darussalam	5	1990	2021	-0.9506	-1.1282	-0.7727	1	-10.4327	0
Bulgaria	5	1990	2021	1.2552	0.0075	2.5185	1	1.9718	0.048635
Burkina Faso	4	1990	2021	0.6455	0.4471	0.8442	1	6.393	0
Burundi	5	1990	2021	-1.1062	-1.184	-1.0282	1	-27.6796	0
Cabo Verde	3	1990	2021	10.854	10.3864	11.3236	1	47.7766	0
Cambodia	5	1990	2021	0.3318	0.2761	0.3875	1	11.6897	0
Cameroon	4	1990	2021	0.6108	0.4953	0.7265	1	10.3869	0
Canada	4	1990	2021	-1.8818	-2.421	-1.3396	1	-6.7566	0
Central African Republic	3	1990	2021	-0.2776	-0.4204	-0.1346	1	-3.8027	0.000143
Chad	2	1990	2021	1.3826	1.2906	1.4748	1	29.6242	0
Chile	3	1990	2021	-1.2885	-2.0163	-0.5553	1	-3.4347	0.000593
China	5	1990	2021	-0.3191	-0.4797	-0.1583	1	-3.8852	0.000102
Colombia	3	1990	2021	-1.5328	-2.1039	-0.9584	1	-5.2052	0
Comoros	2	1990	2021	-0.5118	-0.8014	-0.2214	1	-3.4506	0.000559
Congo	5	1990	2021	-0.1267	-0.4233	0.1708	0	-0.8353	0.403543
Cook Islands	3	1990	2021	0.2333	0.0635	0.4033	1	2.6939	0.007061
Costa Rica	2	1990	2021	-1.0902	-1.5077	-0.671	1	-5.0802	0
Côte d'Ivoire	5	1990	2021	0.2304	0.0441	0.417	1	2.4249	0.015313
Croatia	0	1990	2021	-1.5964	-1.6928	-1.4998	1	-33.5091	0
Cuba	3	1990	2021	0.0901	-0.8585	1.0478	0	0.1854	0.852884
Cyprus	5	1990	2021	-1.2365	-1.5867	-0.8851	1	-6.8655	0
Czechia	0	1990	2021	-0.7164	-0.8047	-0.6281	1	-16.5091	0
Democratic People's Republic of Korea	5	1990	2021	-0.0111	-0.0442	0.0221	0	-0.6557	0.512036
Democratic Republic of the Congo	2	1990	2021	0.0588	-0.0399	0.1577	0	1.1677	0.242914
Denmark	3	1990	2021	-0.0161	-0.6137	0.5852	0	-0.0525	0.958136
Djibouti	2	1990	2021	-0.3936	-0.526	-0.261	1	-5.8098	0
Dominica	3	1990	2021	-0.1927	-0.4554	0.0706	0	-1.4348	0.151354
Dominican Republic	4	1990	2021	0.2294	-0.1323	0.5925	0	1.2421	0.214194
Ecuador	2	1990	2021	0.2023	-1.3088	1.7365	0	0.2606	0.794378
Egypt	5	1990	2021	1.709	1.2583	2.1616	1	7.4795	0
El Salvador	5	1990	2021	-0.3203	-0.8657	0.2282	0	-1.1458	0.251863
Equatorial Guinea	5	1990	2021	0.1699	-0.2064	0.5477	0	0.8839	0.376734
Eritrea	5	1990	2021	-0.4272	-0.5408	-0.3134	1	-7.3489	0
Estonia	2	1990	2021	0.133	-0.5112	0.7813	0	0.4035	0.686561
Eswatini	5	1990	2021	0.3162	0.1278	0.505	1	3.2912	0.000998
Ethiopia	3	1990	2021	-0.7873	-0.8955	-0.6791	1	-14.207	0
Fiji	2	1990	2021	-0.1489	-0.3564	0.0591	0	-1.4034	0.160492
Finland	2	1990	2021	-0.7799	-1.0859	-0.4731	1	-4.9697	1e-06
France	5	1990	2021	-2.6924	-3.0533	-2.3301	1	-14.3947	0
Gabon	4	1990	2021	-0.1906	-0.3375	-0.0434	1	-2.5371	0.011177
Gambia	4	1990	2021	0.7908	-0.1559	1.7465	0	1.6359	0.101852
Georgia	4	1990	2021	1.1316	0.0982	2.1756	1	2.1473	0.031771
Germany	4	1990	2021	-1.7532	-2.1058	-1.3994	1	-9.6436	0
Ghana	5	1990	2021	-0.2202	-0.3377	-0.1026	1	-3.668	0.000244
Global	5	1990	2021	-0.0715	-0.1527	0.0097	0	-1.7269	0.084188
Greece	1	1990	2021	0.652	0.5206	0.7836	1	9.753	0
Greenland	2	1990	2021	-2.1502	-2.5147	-1.7844	1	-11.4175	0
Grenada	3	1990	2021	-1.0877	-1.9299	-0.2382	1	-2.5065	0.012193
Guam	5	1990	2021	2.0951	1.2995	2.8969	1	5.1946	0
Guatemala	4	1990	2021	-1.214	-2.3254	-0.0899	1	-2.1158	0.034363
Guinea	3	1990	2021	0.5033	0.4497	0.5568	1	18.4732	0
Guinea-Bissau	3	1990	2021	0.8792	0.8063	0.9521	1	23.7529	0
Guyana	4	1990	2021	-0.2085	-1.1656	0.7578	0	-0.4245	0.671196
Haiti	1	1990	2021	-0.458	-0.5002	-0.4157	1	-21.193	0
High-middle SDI	4	1990	2021	-0.7997	-1.017	-0.5819	1	-7.1751	0
High SDI	4	1990	2021	-0.9836	-1.1704	-0.7966	1	-10.264	0
Honduras	4	1990	2021	0.6488	0.3289	0.9696	1	3.982	6.8e-05
Hungary	2	1990	2021	-0.9962	-1.265	-0.7266	1	-7.217	0
Iceland	2	1990	2021	-0.6741	-0.8148	-0.5333	1	-9.3537	0
India	5	1990	2021	0.2151	0.0592	0.3713	1	2.7042	0.006847
Indonesia	5	1990	2021	0.2293	0.187	0.2717	1	10.624	0
Iran (Islamic Republic of)	5	1990	2021	0.3312	0.1628	0.5	1	3.8569	0.000115
Iraq	4	1990	2021	-0.3073	-0.388	-0.2266	1	-7.4517	0
Ireland	5	1990	2021	-1.8896	-2.3877	-1.3891	1	-7.3469	0
Israel	3	1990	2021	-0.793	-1.296	-0.2874	1	-3.0697	0.002142
Italy	2	1990	2021	-1.772	-2.0454	-1.4978	1	-12.5723	0
Jamaica	0	1990	2021	-0.2303	-0.7285	0.2705	0	-0.9404	0.354528
Japan	3	1990	2021	0.3193	-0.1718	0.8129	0	1.2732	0.202963
Jordan	5	1990	2021	-0.775	-1.0225	-0.5269	1	-6.1051	0
Kazakhstan	3	1990	2021	-1.2606	-1.9902	-0.5255	1	-3.3522	0.000802
Kenya	4	1990	2021	0.8579	0.7696	0.9463	1	19.1152	0
Kiribati	3	1990	2021	0.2843	0.2472	0.3214	1	15.0398	0
Kuwait	2	1990	2021	-3.8212	-6.0971	-1.4901	1	-3.1887	0.001429
Kyrgyzstan	1	1990	2021	-3.1325	-3.8285	-2.4314	1	-8.6504	0
Lao People's Democratic Republic	4	1990	2021	-0.4338	-0.4979	-0.3698	1	-13.2464	0
Latvia	2	1990	2021	0.4097	-0.2483	1.0719	0	1.2188	0.222908
Lebanon	4	1990	2021	-0.8622	-1.0581	-0.6658	1	-8.5778	0
Lesotho	5	1990	2021	1.4751	1.3007	1.6498	1	16.681	0
Liberia	4	1990	2021	0.7315	0.5331	0.9304	1	7.2452	0
Libya	5	1990	2021	-0.0255	-0.2011	0.1504	0	-0.2845	0.776041
Lithuania	2	1990	2021	0.8602	-0.3192	2.0535	0	1.4273	0.153506
Low-middle SDI	4	1990	2021	0.2383	0.1455	0.3311	1	5.0385	0
Low SDI	5	1990	2021	0.1057	-0.0076	0.2191	0	1.8276	0.067614
Luxembourg	3	1990	2021	-2.2163	-2.6871	-1.7433	1	-9.1025	0
Madagascar	2	1990	2021	-1.0726	-1.2089	-0.9362	1	-15.3335	0
Malawi	3	1990	2021	0.3339	0.2049	0.463	1	5.0785	0
Malaysia	1	1990	2021	-0.4424	-0.6399	-0.2444	1	-4.3747	1.2e-05
Maldives	2	1990	2021	-1.6972	-1.9345	-1.4593	1	-13.8795	0
Mali	5	1990	2021	0.0276	-0.0436	0.0987	0	0.7593	0.4477
Malta	1	1990	2021	-0.7563	-0.9098	-0.6026	1	-9.613	0
Marshall Islands	5	1990	2021	0.8293	0.7544	0.9043	1	21.7813	0
Mauritania	2	1990	2021	0.4551	0.3017	0.6087	1	5.8251	0
Mauritius	5	1990	2021	-0.416	-1.8117	0.9996	0	-0.5788	0.562726
Mexico	2	1990	2021	-0.5641	-1.0104	-0.1159	1	-2.4653	0.013691
Micronesia (Federated States of)	5	1990	2021	0.4459	0.4177	0.4741	1	31.0164	0
Middle SDI	4	1990	2021	0.0103	-0.03	0.0507	0	0.5016	0.615958
Monaco	5	1990	2021	0.0869	0.0051	0.1688	1	2.0814	0.037397
Mongolia	5	1990	2021	-1.6189	-1.8802	-1.3568	1	-12.0257	0
Montenegro	3	1990	2021	0.1671	-0.2752	0.6114	0	0.7395	0.459576
Morocco	4	1990	2021	0.1456	0.0959	0.1954	1	5.7436	0
Mozambique	5	1990	2021	0.689	0.5828	0.7954	1	12.7493	0
Myanmar	3	1990	2021	-0.5879	-0.6399	-0.5359	1	-22.095	0
Namibia	3	1990	2021	0.463	0.3447	0.5815	1	7.6822	0
Nauru	5	1990	2021	0.4499	0.3871	0.5127	1	14.0812	0
Nepal	4	1990	2021	-0.2268	-0.3107	-0.1428	1	-5.2892	0
Netherlands	5	1990	2021	-1.0115	-1.4664	-0.5546	1	-4.3265	1.5e-05
New Zealand	4	1990	2021	-1.2774	-2.3303	-0.2132	1	-2.3501	0.01877
Nicaragua	3	1990	2021	-0.4968	-0.9083	-0.0836	1	-2.3553	0.018506
Niger	3	1990	2021	0.6773	0.5719	0.7827	1	12.6399	0
Nigeria	4	1990	2021	0.5219	0.4585	0.5853	1	16.1836	0
Niue	4	1990	2021	0.5859	0.5141	0.6578	1	16.0245	0
North Macedonia	3	1990	2021	-0.2033	-0.5737	0.1684	0	-1.073	0.283293
Northern Mariana Islands	4	1990	2021	2.5933	2.289	2.8986	1	16.8908	0
Norway	3	1990	2021	-1.4062	-2.3768	-0.4259	1	-2.8056	0.005023
Oman	5	1990	2021	-1.0465	-1.4282	-0.6632	1	-5.3338	0
Pakistan	4	1990	2021	0.4536	0.3628	0.5445	1	9.8094	0
Palau	5	1990	2021	-0.2024	-0.3146	-0.0902	1	-3.5323	0.000412
Palestine	4	1990	2021	-0.3826	-0.5568	-0.2081	1	-4.2929	1.8e-05
Panama	1	1990	2021	-0.9212	-1.1191	-0.723	1	-9.0738	0
Papua New Guinea	2	1990	2021	0.7469	0.5657	0.9285	1	8.0995	0
Paraguay	2	1990	2021	0.779	0.5845	0.9739	1	7.8729	0
Peru	5	1990	2021	-0.6319	-1.5136	0.2576	0	-1.3942	0.163268
Philippines	3	1990	2021	-0.4506	-0.5463	-0.3547	1	-9.1987	0
Poland	1	1990	2021	0.5426	0.3027	0.783	1	4.4404	9e-06
Portugal	3	1990	2021	-0.7246	-1.5068	0.0639	0	-1.8018	0.071582
Puerto Rico	2	1990	2021	-2.7349	-3.2033	-2.2642	1	-11.2579	0
Qatar	2	1990	2021	-0.1014	-0.5384	0.3375	0	-0.4537	0.650056
Republic of Korea	5	1990	2021	-0.9543	-1.1144	-0.794	1	-11.6187	0
Republic of Moldova	3	1990	2021	-0.6486	-1.4293	0.1383	0	-1.6166	0.105968
Romania	3	1990	2021	1.2791	0.5377	2.026	1	3.3906	0.000697
Russian Federation	4	1990	2021	0.2827	-0.905	1.4845	0	0.4644	0.642383
Rwanda	5	1990	2021	-1.0971	-1.2657	-0.9281	1	-12.6685	0
Saint Kitts and Nevis	1	1990	2021	-0.8682	-1.1133	-0.6224	1	-6.903	0
Saint Lucia	2	1990	2021	-0.9266	-1.1844	-0.6681	1	-7.0024	0
Saint Vincent and the Grenadines	4	1990	2021	-0.5008	-1.2136	0.2172	0	-1.3685	0.171148
Samoa	5	1990	2021	-0.0663	-0.1036	-0.0291	1	-3.4878	0.000487
San Marino	2	1990	2021	-2.2937	-2.5159	-2.071	1	-19.9748	0
Sao Tome and Principe	3	1990	2021	0.4856	0.3314	0.6401	1	6.1817	0
Saudi Arabia	5	1990	2021	-0.6044	-0.7127	-0.496	1	-10.9021	0
Senegal	1	1990	2021	0.9458	0.7951	1.0967	1	12.3505	0
Serbia	3	1990	2021	-0.3581	-0.7596	0.0452	0	-1.7409	0.081704
Seychelles	5	1990	2021	0.2663	0.1059	0.4269	1	3.2556	0.001132
Sierra Leone	3	1990	2021	0.9992	0.8545	1.1441	1	13.5921	0
Singapore	3	1990	2021	-1.3658	-2.4638	-0.2553	1	-2.4076	0.016059
Slovakia	4	1990	2021	-1.328	-1.5809	-1.0744	1	-10.2077	0
Slovenia	0	1990	2021	-2.2842	-2.4113	-2.1569	1	-36.2461	0
Solomon Islands	3	1990	2021	0.8991	0.7583	1.0401	1	12.5618	0
Somalia	5	1990	2021	-0.7014	-0.8064	-0.5963	1	-13.0387	0
South Africa	3	1990	2021	-0.4759	-0.6611	-0.2904	1	-5.0201	1e-06
South Sudan	3	1990	2021	-0.5217	-0.6455	-0.3977	1	-8.2331	0
Spain	3	1990	2021	-1.8336	-2.2511	-1.4143	1	-8.5109	0
Sri Lanka	3	1990	2021	0.2318	-0.1312	0.5962	0	1.2506	0.21107
Sudan	5	1990	2021	-0.4321	-0.4656	-0.3986	1	-25.2398	0
Suriname	5	1990	2021	-0.5236	-0.8748	-0.1712	1	-2.9094	0.003622
Sweden	1	1990	2021	-0.4255	-0.8408	-0.0084	1	-1.9991	0.045593
Switzerland	3	1990	2021	-1.2882	-2.1087	-0.4608	1	-3.0444	0.002332
Syrian Arab Republic	3	1990	2021	-0.4742	-0.7058	-0.242	1	-3.9982	6.4e-05
Taiwan (Province of China)	4	1990	2021	2.5449	2.1553	2.936	1	12.9395	0
Tajikistan	5	1990	2021	-1.2897	-1.5436	-1.0352	1	-9.8793	0
Thailand	3	1990	2021	-0.5854	-0.6929	-0.4778	1	-10.6387	0
Timor-Leste	3	1990	2021	0.146	0.0193	0.2728	1	2.259	0.023883
Togo	4	1990	2021	0.9928	0.886	1.0997	1	18.2993	0
Tokelau	3	1990	2021	0.5109	0.4486	0.5732	1	16.1088	0
Tonga	3	1990	2021	0.7465	0.6246	0.8686	1	12.0393	0
Trinidad and Tobago	1	1990	2021	-0.8682	-1.4665	-0.2664	1	-2.8237	0.004748
Tunisia	3	1990	2021	-0.3019	-0.3639	-0.2398	1	-9.5266	0
Türkiye	5	1990	2021	-1.1679	-1.4358	-0.8993	1	-8.4828	0
Turkmenistan	2	1990	2021	-0.1529	-0.7526	0.4504	0	-0.4978	0.618612
Tuvalu	5	1990	2021	0.6362	0.5997	0.6727	1	34.3044	0
Uganda	4	1990	2021	0.1868	0.1056	0.2681	1	4.5112	6e-06
Ukraine	3	1990	2021	1.014	0.3045	1.7286	1	2.8054	0.005026
United Arab Emirates	2	1990	2021	-1.0495	-1.8701	-0.2221	1	-2.4833	0.013016
United Kingdom	4	1990	2021	0.1486	-0.161	0.4591	0	0.94	0.34724
United Republic of Tanzania	5	1990	2021	-0.7886	-0.8574	-0.7197	1	-22.3593	0
United States of America	5	1990	2021	-1.4316	-1.6853	-1.1772	1	-10.9651	0
United States Virgin Islands	5	1990	2021	-1.6996	-2.0682	-1.3296	1	-8.9429	0
Uruguay	1	1990	2021	-0.4936	-0.6635	-0.3234	1	-5.6749	0
Uzbekistan	5	1990	2021	0.3541	-0.1938	0.9051	0	1.2654	0.205716
Vanuatu	4	1990	2021	0.6861	0.4696	0.903	1	6.2276	0
Venezuela (Bolivarian Republic of)	2	1990	2021	-0.0319	-0.3728	0.3101	0	-0.1833	0.854529
Viet Nam	5	1990	2021	0.0248	-0.0294	0.079	0	0.8962	0.370168
Yemen	3	1990	2021	-0.3512	-0.5014	-0.2008	1	-4.5715	5e-06
Zambia	4	1990	2021	1.5142	1.2823	1.7467	1	12.8792	0
Zimbabwe	5	1990	2021	1.4933	1.2131	1.7744	1	10.5059	0

## Sheet: Table S6
Table S6 Annual percentage changes (APCs) of DALYs among global, 204 countries and territories, and 5 SDI regions
sex_name	location_name	Model	Segment	Segment Start	Segment End	APC	APC 95% LCL	APC 95% UCL	APC Significant	Test Statistic	P-Value
Both	Afghanistan	2	0	1990	2002	-0.5402	-0.594	-0.4865	1	-20.6963	0
Both	Afghanistan	2	1	2002	2014	0.011	-0.0427	0.0646	0	0.4223	0.676573
Both	Afghanistan	2	2	2014	2021	0.5446	0.4464	0.643	1	11.4717	0
Female	Afghanistan	2	0	1990	2002	-0.6389	-0.7032	-0.5745	1	-20.4288	0
Female	Afghanistan	2	1	2002	2014	0.0793	0.0141	0.1447	1	2.509	0.019264
Female	Afghanistan	2	2	2014	2021	0.6834	0.5535	0.8135	1	10.8902	0
Male	Afghanistan	3	0	1990	1999	-0.428	-0.5009	-0.3551	1	-12.1868	0
Male	Afghanistan	3	1	1999	2002	-0.9832	-1.79	-0.1698	1	-2.5115	0.020268
Male	Afghanistan	3	2	2002	2013	-0.1534	-0.2096	-0.0971	1	-5.6633	1.3e-05
Male	Afghanistan	3	3	2013	2021	0.2919	0.2235	0.3603	1	8.89	0
Both	Albania	4	0	1990	1994	-2.9413	-4.1464	-1.721	1	-5.02	8.9e-05
Both	Albania	4	1	1994	2004	0.6037	0.2685	0.9401	1	3.7883	0.001346
Both	Albania	4	2	2004	2008	-1.8258	-3.6428	0.0254	0	-2.0723	0.052874
Both	Albania	4	3	2008	2018	0.7838	0.3747	1.1946	1	4.0325	0.000781
Both	Albania	4	4	2018	2021	-3.6455	-5.9286	-1.3071	1	-3.2536	0.00441
Female	Albania	4	0	1990	1994	-4.3889	-5.614	-3.1479	1	-7.3116	1e-06
Female	Albania	4	1	1994	2004	1.7315	1.3727	2.0915	1	10.2084	0
Female	Albania	4	2	2004	2009	-1.9541	-3.1324	-0.7614	1	-3.429	0.002993
Female	Albania	4	3	2009	2017	1.5734	0.939	2.2117	1	5.2355	5.6e-05
Female	Albania	4	4	2017	2021	-3.1749	-4.5233	-1.8074	1	-4.8333	0.000133
Male	Albania	4	0	1990	1994	-2.7943	-3.7805	-1.798	1	-5.8391	1.6e-05
Male	Albania	4	1	1994	1998	1.3476	-0.1412	2.8586	0	1.9003	0.073535
Male	Albania	4	2	1998	2009	-0.7083	-0.965	-0.451	1	-5.7693	1.8e-05
Male	Albania	4	3	2009	2018	0.703	0.2594	1.1487	1	3.3337	0.003696
Male	Albania	4	4	2018	2021	-3.1117	-5.161	-1.0182	1	-3.1067	0.00609
Both	Algeria	4	0	1990	1995	-1.554	-1.6804	-1.4274	1	-25.6059	0
Both	Algeria	4	1	1995	1998	-1.9055	-2.4251	-1.3831	1	-7.6104	0
Both	Algeria	4	2	1998	2001	-0.6357	-1.1163	-0.1528	1	-2.7636	0.012795
Both	Algeria	4	3	2001	2017	-0.4406	-0.4635	-0.4178	1	-40.3813	0
Both	Algeria	4	4	2017	2021	-0.0289	-0.2328	0.1755	0	-0.297	0.769878
Female	Algeria	3	0	1990	1992	-3.3533	-4.5115	-2.1811	1	-5.8837	8e-06
Female	Algeria	3	1	1992	1998	-1.3871	-1.6207	-1.153	1	-12.2499	0
Female	Algeria	3	2	1998	2010	0.7662	0.7022	0.8302	1	25.0032	0
Female	Algeria	3	3	2010	2021	-0.5674	-0.6414	-0.4932	1	-15.8794	0
Male	Algeria	4	0	1990	1995	-1.4237	-1.5813	-1.2658	1	-18.8252	0
Male	Algeria	4	1	1995	1998	-2.2017	-2.8701	-1.5287	1	-6.8204	2e-06
Male	Algeria	4	2	1998	2010	-1.0653	-1.111	-1.0196	1	-48.6888	0
Male	Algeria	4	3	2010	2018	-0.391	-0.4911	-0.2907	1	-8.1834	0
Male	Algeria	4	4	2018	2021	0.3688	-0.0698	0.8093	0	1.766	0.094356
Both	American Samoa	5	0	1990	1997	-0.8098	-1.499	-0.1157	1	-2.4855	0.025219
Both	American Samoa	5	1	1997	2000	-7.9164	-11.6523	-4.0225	1	-4.2443	0.000707
Both	American Samoa	5	2	2000	2005	13.2895	11.8068	14.7918	1	20.188	0
Both	American Samoa	5	3	2005	2013	1.3353	0.7467	1.9274	1	4.8529	0.000211
Both	American Samoa	5	4	2013	2016	-5.0063	-9.1781	-0.6429	1	-2.4375	0.027711
Both	American Samoa	5	5	2016	2021	1.0534	-0.1054	2.2257	0	1.9365	0.071879
Female	American Samoa	5	0	1990	1996	0.242	-1.5449	2.0613	0	0.2864	0.778477
Female	American Samoa	5	1	1996	2001	-6.4807	-9.0054	-3.8859	1	-5.2182	0.000104
Female	American Samoa	5	2	2001	2004	25.6487	15.3413	36.8772	1	5.6856	4.3e-05
Female	American Samoa	5	3	2004	2013	1.6773	0.7008	2.6633	1	3.6739	0.002256
Female	American Samoa	5	4	2013	2016	-8.6551	-16.7848	0.2689	0	-2.07	0.056124
Female	American Samoa	5	5	2016	2021	1.4059	-0.9239	3.7905	0	1.2803	0.219885
Male	American Samoa	2	0	1990	1999	-2.5951	-3.41	-1.7733	1	-6.4595	1e-06
Male	American Samoa	2	1	1999	2006	5.3397	3.9672	6.7304	1	8.1863	0
Male	American Samoa	2	2	2006	2021	1.8158	1.4171	2.2161	1	9.4659	0
Both	Andorra	3	0	1990	1999	-0.4868	-0.8034	-0.1692	1	-3.1848	0.004457
Both	Andorra	3	1	1999	2005	-2.5627	-3.2546	-1.8659	1	-7.576	0
Both	Andorra	3	2	2005	2019	-0.6735	-0.8283	-0.5186	1	-9.0152	0
Both	Andorra	3	3	2019	2021	-11.4974	-14.9722	-7.8805	1	-6.3414	3e-06
Female	Andorra	2	0	1990	2010	-0.8519	-0.9306	-0.7732	1	-22.2418	0
Female	Andorra	2	1	2010	2019	-0.2892	-0.5567	-0.0208	1	-2.224	0.035811
Female	Andorra	2	2	2019	2021	-11.4047	-14.1994	-8.519	1	-7.7971	0
Male	Andorra	3	0	1990	1999	-0.5217	-0.8281	-0.2143	1	-3.5258	0.002006
Male	Andorra	3	1	1999	2005	-2.6293	-3.2978	-1.9561	1	-8.0423	0
Male	Andorra	3	2	2005	2019	-0.4008	-0.5524	-0.2489	1	-5.4815	1.9e-05
Male	Andorra	3	3	2019	2021	-12.3384	-15.6599	-8.886	1	-7.0898	1e-06
Both	Angola	5	0	1990	1994	0.953	0.2899	1.6204	1	3.0679	0.007813
Both	Angola	5	1	1994	1997	-1.1017	-3.0963	0.934	0	-1.1589	0.26461
Both	Angola	5	2	1997	2000	1.3221	-0.58	3.2606	0	1.4772	0.160313
Both	Angola	5	3	2000	2005	-0.3702	-0.9652	0.2284	0	-1.3196	0.206743
Both	Angola	5	4	2005	2010	0.9308	0.3376	1.5274	1	3.3504	0.004382
Both	Angola	5	5	2010	2021	0.2007	0.0618	0.3399	1	3.0805	0.007615
Female	Angola	3	0	1990	1994	1.0206	0.1148	1.9347	1	2.3444	0.028968
Female	Angola	3	1	1994	1997	-1.5594	-4.1801	1.133	0	-1.2113	0.239237
Female	Angola	3	2	1997	2000	1.2805	-1.5086	4.1485	0	0.9476	0.354134
Female	Angola	3	3	2000	2021	0.0511	-0.03	0.1322	0	1.3097	0.204434
Male	Angola	5	0	1990	1994	1.1071	0.3831	1.8364	1	3.2654	0.005216
Male	Angola	5	1	1994	1997	-0.7083	-2.8245	1.454	0	-0.7033	0.492663
Male	Angola	5	2	1997	2000	1.6215	-0.3031	3.5833	0	1.793	0.093151
Male	Angola	5	3	2000	2003	-1.0363	-2.7165	0.6729	0	-1.2966	0.214348
Male	Angola	5	4	2003	2012	1.1235	0.9491	1.2982	1	13.7976	0
Male	Angola	5	5	2012	2021	0.3367	0.1912	0.4824	1	4.9381	0.000179
Both	Antigua and Barbuda	4	0	1990	1994	-0.1981	-2.0937	1.7342	0	-0.2173	0.830438
Both	Antigua and Barbuda	4	1	1994	1997	-5.8267	-11.8521	0.6107	0	-1.9075	0.072544
Both	Antigua and Barbuda	4	2	1997	2004	-2.1143	-3.2753	-0.9393	1	-3.7625	0.001426
Both	Antigua and Barbuda	4	3	2004	2007	4.5314	-2.5413	12.1174	0	1.329	0.200454
Both	Antigua and Barbuda	4	4	2007	2021	-0.6874	-1.0504	-0.3231	1	-3.958	0.000922
Female	Antigua and Barbuda	2	0	1990	2011	-0.9791	-1.3244	-0.6327	1	-5.8141	5e-06
Female	Antigua and Barbuda	2	1	2011	2015	3.7426	-3.8133	11.892	0	1.0028	0.325967
Female	Antigua and Barbuda	2	2	2015	2021	-3.0411	-5.123	-0.9136	1	-2.9366	0.007211
Male	Antigua and Barbuda	5	0	1990	1994	-0.12	-1.8717	1.663	0	-0.1446	0.886923
Male	Antigua and Barbuda	5	1	1994	1997	-7.296	-12.6875	-1.5716	1	-2.6949	0.016627
Male	Antigua and Barbuda	5	2	1997	2005	-1.8662	-2.7858	-0.9379	1	-4.2648	0.000678
Male	Antigua and Barbuda	5	3	2005	2008	7.3733	0.5244	14.6889	1	2.3006	0.036184
Male	Antigua and Barbuda	5	4	2008	2011	-4.0417	-10.3009	2.6543	0	-1.3037	0.212001
Male	Antigua and Barbuda	5	5	2011	2021	-0.5377	-1.1286	0.0567	0	-1.9285	0.072934
Both	Argentina	3	0	1990	1995	-2.4853	-3.8377	-1.1138	1	-3.7473	0.001187
Both	Argentina	3	1	1995	1998	8.155	2.0433	14.6326	1	2.8028	0.010663
Both	Argentina	3	2	1998	2019	-1.5074	-1.6691	-1.3455	1	-19.2325	0
Both	Argentina	3	3	2019	2021	-5.7546	-11.8258	0.7347	0	-1.851	0.078285
Female	Argentina	3	0	1990	1995	-1.6293	-3.2349	0.0029	0	-2.0759	0.05037
Female	Argentina	3	1	1995	1998	7.6373	0.1602	15.6725	1	2.1259	0.045542
Female	Argentina	3	2	1998	2017	0.1705	-0.0656	0.4071	0	1.5013	0.148158
Female	Argentina	3	3	2017	2021	-3.9739	-6.6877	-1.1811	1	-2.9415	0.007795
Male	Argentina	2	0	1990	1995	-2.3051	-3.818	-0.7683	1	-3.0839	0.00508
Male	Argentina	2	1	1995	1999	5.7792	2.2773	9.4009	1	3.4444	0.002114
Male	Argentina	2	2	1999	2021	-2.2052	-2.373	-2.037	1	-26.7898	0
Both	Armenia	3	0	1990	1993	4.4006	0.2396	8.7345	1	2.202	0.038982
Both	Armenia	3	1	1993	2001	-2.8012	-3.7672	-1.8255	1	-5.9155	7e-06
Both	Armenia	3	2	2001	2011	2.9355	2.2968	3.5781	1	9.6679	0
Both	Armenia	3	3	2011	2021	-1.2058	-1.7402	-0.6684	1	-4.6509	0.000137
Female	Armenia	2	0	1990	2008	-0.0995	-0.3699	0.1717	0	-0.758	0.455815
Female	Armenia	2	1	2008	2011	4.1429	-2.9553	11.7603	0	1.1868	0.246906
Female	Armenia	2	2	2011	2021	-0.4475	-1.0175	0.1258	0	-1.6119	0.120056
Male	Armenia	3	0	1990	1993	5.9279	1.2345	10.8389	1	2.6426	0.015223
Male	Armenia	3	1	1993	2000	-4.0384	-5.3233	-2.736	1	-6.359	3e-06
Male	Armenia	3	2	2000	2011	3.1245	2.5415	3.7109	1	11.2852	0
Male	Armenia	3	3	2011	2021	-1.4605	-2.0228	-0.8949	1	-5.3462	2.7e-05
Both	Australia	3	0	1990	2005	-2.3551	-2.5621	-2.1477	1	-23.3556	0
Both	Australia	3	1	2005	2013	-0.6124	-1.3385	0.1191	0	-1.7421	0.096116
Both	Australia	3	2	2013	2016	3.6758	-1.7284	9.3772	0	1.4023	0.175435
Both	Australia	3	3	2016	2021	-1.5421	-2.8508	-0.2158	1	-2.4154	0.024915
Female	Australia	5	0	1990	2000	-1.5271	-1.888	-1.1648	1	-8.9329	0
Female	Australia	5	1	2000	2005	-3.2296	-4.7477	-1.6873	1	-4.4252	0.000491
Female	Australia	5	2	2005	2010	0.9811	-0.7117	2.7028	0	1.231	0.23728
Female	Australia	5	3	2010	2013	-2.7984	-7.8216	2.4985	0	-1.1401	0.272109
Female	Australia	5	4	2013	2016	7.8053	2.259	13.6523	1	3.0329	0.00839
Female	Australia	5	5	2016	2021	-1.675	-3.0043	-0.3275	1	-2.6452	0.018368
Male	Australia	1	0	1990	2006	-2.5063	-2.7746	-2.2373	1	-18.899	0
Male	Australia	1	1	2006	2021	0.0174	-0.3309	0.3668	0	0.1021	0.919463
Both	Austria	3	0	1990	2002	-0.4825	-0.8219	-0.142	1	-2.9445	0.007742
Both	Austria	3	1	2002	2006	-3.6019	-6.399	-0.7213	1	-2.5909	0.017052
Both	Austria	3	2	2006	2019	-0.9512	-1.2705	-0.6309	1	-6.1564	4e-06
Both	Austria	3	3	2019	2021	-4.7198	-11.034	2.0426	0	-1.4664	0.157367
Female	Austria	5	0	1990	1993	3.3532	0.605	6.1765	1	2.6085	0.019762
Female	Austria	5	1	1993	1997	-0.7404	-3.4849	2.082	0	-0.565	0.580451
Female	Austria	5	2	1997	2000	3.9227	-1.8449	10.0293	0	1.4363	0.171437
Female	Austria	5	3	2000	2004	-2.2229	-5.0149	0.6512	0	-1.6539	0.118919
Female	Austria	5	4	2004	2015	1.0117	0.5579	1.4675	1	4.7652	0.00025
Female	Austria	5	5	2015	2021	-1.8211	-2.8744	-0.7564	1	-3.6319	0.002459
Male	Austria	2	0	1990	2002	-1.0398	-1.4675	-0.6102	1	-4.9802	4.4e-05
Male	Austria	2	1	2002	2007	-3.8034	-6.0466	-1.5067	1	-3.3919	0.002405
Male	Austria	2	2	2007	2021	-1.4875	-1.8531	-1.1205	1	-8.319	0
Both	Azerbaijan	5	0	1990	1993	1.9106	0.735	3.0999	1	3.4768	0.003381
Both	Azerbaijan	5	1	1993	2001	-1.3995	-1.6921	-1.106	1	-10.107	0
Both	Azerbaijan	5	2	2001	2004	2.7239	0.6559	4.8345	1	2.8166	0.013016
Both	Azerbaijan	5	3	2004	2010	0.5565	0.0801	1.0352	1	2.4908	0.024955
Both	Azerbaijan	5	4	2010	2017	-0.7586	-1.1592	-0.3564	1	-4.0131	0.001129
Both	Azerbaijan	5	5	2017	2021	-2.8629	-3.6479	-2.0716	1	-7.6304	2e-06
Female	Azerbaijan	5	0	1990	1993	2.6398	1.2441	4.0548	1	4.0562	0.001034
Female	Azerbaijan	5	1	1993	2001	-1.6098	-1.9469	-1.2716	1	-10.0798	0
Female	Azerbaijan	5	2	2001	2004	3.5094	1.191	5.8809	1	3.2455	0.005433
Female	Azerbaijan	5	3	2004	2010	0.4474	-0.1065	1.0044	0	1.7205	0.105889
Female	Azerbaijan	5	4	2010	2019	-1.2444	-1.5172	-0.9709	1	-9.6499	0
Female	Azerbaijan	5	5	2019	2021	-2.9976	-5.5982	-0.3254	1	-2.3871	0.030589
Male	Azerbaijan	5	0	1990	1993	0.9988	-0.0495	2.0582	0	2.0303	0.060443
Male	Azerbaijan	5	1	1993	2001	-1.5427	-1.8094	-1.2753	1	-12.2175	0
Male	Azerbaijan	5	2	2001	2005	1.8844	0.969	2.8082	1	4.4089	0.000508
Male	Azerbaijan	5	3	2005	2011	0.3727	-0.0652	0.8125	0	1.8137	0.089785
Male	Azerbaijan	5	4	2011	2017	-0.5905	-1.0853	-0.0932	1	-2.5296	0.023112
Male	Azerbaijan	5	5	2017	2021	-3.402	-4.1528	-2.6454	1	-9.4553	0
Both	Bahamas	1	0	1990	2004	-1.5058	-1.812	-1.1985	1	-9.9962	0
Both	Bahamas	1	1	2004	2021	0.4129	0.0973	0.7296	1	2.6854	0.012236
Female	Bahamas	2	0	1990	1999	-0.1431	-1.1891	0.914	0	-0.2807	0.78137
Female	Bahamas	2	1	1999	2009	-1.5959	-2.6435	-0.5369	1	-3.102	0.004864
Female	Bahamas	2	2	2009	2021	0.8616	-0.1859	1.9201	0	1.6961	0.10281
Male	Bahamas	1	0	1990	2003	-1.8367	-2.2622	-1.4094	1	-8.7568	0
Male	Bahamas	1	1	2003	2021	0.464	0.1349	0.7942	1	2.8945	0.00743
Both	Bahrain	5	0	1990	1997	-1.96	-2.3562	-1.5623	1	-10.4211	0
Both	Bahrain	5	1	1997	2001	1.8611	0.4449	3.2973	1	2.8073	0.013263
Both	Bahrain	5	2	2001	2004	-1.2689	-4.1143	1.661	0	-0.9307	0.366725
Both	Bahrain	5	3	2004	2007	-3.525	-6.2941	-0.6741	1	-2.6265	0.019067
Both	Bahrain	5	4	2007	2015	-1.5098	-1.9647	-1.0528	1	-7.0042	4e-06
Both	Bahrain	5	5	2015	2021	0.9839	0.0782	1.8979	1	2.3163	0.035102
Female	Bahrain	2	0	1990	1997	-2.6826	-3.3894	-1.9706	1	-7.6995	0
Female	Bahrain	2	1	1997	2001	8.0153	5.2858	10.8155	1	6.2175	2e-06
Female	Bahrain	2	2	2001	2021	-0.9901	-1.1491	-0.8309	1	-12.7805	0
Male	Bahrain	4	0	1990	1997	-1.6989	-2.1672	-1.2284	1	-7.5395	1e-06
Male	Bahrain	4	1	1997	2003	-0.0789	-0.8285	0.6764	0	-0.2202	0.828182
Male	Bahrain	4	2	2003	2007	-3.9803	-5.6975	-2.2318	1	-4.7285	0.000168
Male	Bahrain	4	3	2007	2015	-1.9661	-2.521	-1.408	1	-7.3492	1e-06
Male	Bahrain	4	4	2015	2021	1.3319	0.2103	2.4661	1	2.4974	0.022431
Both	Bangladesh	3	0	1990	2004	-1.4412	-1.5143	-1.368	1	-40.6588	0
Both	Bangladesh	3	1	2004	2008	-0.1392	-0.9082	0.6358	0	-0.3748	0.711601
Both	Bangladesh	3	2	2008	2014	-1.9481	-2.3362	-1.5584	1	-10.3156	0
Both	Bangladesh	3	3	2014	2021	0.2001	-0.0783	0.4792	0	1.494	0.150058
Female	Bangladesh	3	0	1990	2004	-1.455	-1.5937	-1.3162	1	-21.649	0
Female	Bangladesh	3	1	2004	2010	0.0715	-0.6657	0.8141	0	0.2009	0.842681
Female	Bangladesh	3	2	2010	2014	-1.2318	-2.9725	0.54	0	-1.4497	0.161916
Female	Bangladesh	3	3	2014	2021	0.6405	0.1134	1.1705	1	2.5282	0.019548
Male	Bangladesh	3	0	1990	2004	-1.4267	-1.49	-1.3634	1	-46.5226	0
Male	Bangladesh	3	1	2004	2008	0.1129	-0.5437	0.7738	0	0.3565	0.724999
Male	Bangladesh	3	2	2008	2014	-2.1215	-2.4448	-1.7973	1	-13.4821	0
Male	Bangladesh	3	3	2014	2021	0.3278	0.0897	0.5665	1	2.8644	0.009282
Both	Barbados	5	0	1990	1992	-3.6039	-8.2783	1.3088	0	-1.5739	0.136365
Both	Barbados	5	1	1992	1998	-0.3311	-1.4206	0.7706	0	-0.643	0.529931
Both	Barbados	5	2	1998	2001	-3.4449	-8.12	1.4681	0	-1.5055	0.152951
Both	Barbados	5	3	2001	2004	2.6123	-1.5201	6.9181	0	1.3372	0.201094
Both	Barbados	5	4	2004	2013	-1.1071	-1.5859	-0.6259	1	-4.8889	0.000197
Both	Barbados	5	5	2013	2021	0.0454	-1.0558	1.1588	0	0.0873	0.931561
Female	Barbados	2	0	1990	1997	-3.3127	-4.5634	-2.0456	1	-5.3401	1.8e-05
Female	Barbados	2	1	1997	2004	2.5567	0.8856	4.2555	1	3.1716	0.004114
Female	Barbados	2	2	2004	2021	-0.7398	-1.241	-0.236	1	-3.0274	0.005814
Male	Barbados	5	0	1990	1992	-3.5719	-7.7892	0.8382	0	-1.7336	0.103486
Male	Barbados	5	1	1992	1998	0.1379	-0.833	1.1184	0	0.3015	0.767166
Male	Barbados	5	2	1998	2001	-5.2805	-9.5686	-0.7891	1	-2.4959	0.024703
Male	Barbados	5	3	2001	2004	2.2645	-1.664	6.35	0	1.2184	0.241885
Male	Barbados	5	4	2004	2014	-1.2647	-1.6419	-0.8861	1	-7.088	4e-06
Male	Barbados	5	5	2014	2021	0.3293	-0.8339	1.5061	0	0.6009	0.556872
Both	Belarus	4	0	1990	1996	0.3382	-0.987	1.6812	0	0.5336	0.600169
Both	Belarus	4	1	1996	2002	-4.6602	-6.1897	-3.1058	1	-6.1996	8e-06
Both	Belarus	4	2	2002	2005	2.8542	-3.7539	9.916	0	0.8904	0.385008
Both	Belarus	4	3	2005	2016	-0.7368	-1.2686	-0.2021	1	-2.8922	0.009707
Both	Belarus	4	4	2016	2021	2.0208	-0.1859	4.2762	0	1.9222	0.07056
Female	Belarus	3	0	1990	1996	-0.1184	-1.3384	1.1166	0	-0.2005	0.842982
Female	Belarus	3	1	1996	2003	-2.6554	-3.8874	-1.4076	1	-4.3942	0.000253
Female	Belarus	3	2	2003	2013	-0.0902	-0.7988	0.6234	0	-0.2638	0.794507
Female	Belarus	3	3	2013	2021	3.1655	1.9936	4.3509	1	5.6728	1.2e-05
Male	Belarus	3	0	1990	1996	0.1632	-1.3425	1.692	0	0.2239	0.824968
Male	Belarus	3	1	1996	2002	-5.1094	-6.837	-3.3498	1	-5.936	7e-06
Male	Belarus	3	2	2002	2005	2.874	-4.6054	10.9398	0	0.7806	0.443722
Male	Belarus	3	3	2005	2021	-0.5743	-0.9243	-0.2231	1	-3.3965	0.002721
Both	Belgium	3	0	1990	1993	6.3831	3.1348	9.7336	1	4.1497	0.000454
Both	Belgium	3	1	1993	2010	-1.2581	-1.4943	-1.0214	1	-10.9955	0
Both	Belgium	3	2	2010	2013	2.1718	-3.8576	8.5793	0	0.7346	0.470723
Both	Belgium	3	3	2013	2021	-3.243	-3.9524	-2.5283	1	-9.3165	0
Female	Belgium	3	0	1990	1997	1.8164	0.9821	2.6576	1	4.5496	0.000175
Female	Belgium	3	1	1997	2007	-0.419	-0.9641	0.129	0	-1.5911	0.126526
Female	Belgium	3	2	2007	2016	1.3103	0.597	2.0287	1	3.8314	0.000972
Female	Belgium	3	3	2016	2021	-4.1451	-5.7496	-2.5134	1	-5.2157	3.6e-05
Male	Belgium	3	0	1990	1993	6.659	3.2587	10.1712	1	4.138	0.000467
Male	Belgium	3	1	1993	2010	-1.6442	-1.8827	-1.4051	1	-14.2008	0
Male	Belgium	3	2	2010	2013	1.6764	-4.5268	8.2826	0	0.5492	0.588642
Male	Belgium	3	3	2013	2021	-3.6217	-4.3882	-2.849	1	-9.6076	0
Both	Belize	4	0	1990	1995	-1.383	-2.7827	0.0369	0	-2.0467	0.05557
Both	Belize	4	1	1995	1999	10.1534	6.6631	13.7579	1	6.3098	6e-06
Both	Belize	4	2	1999	2003	-3.8263	-7.0373	-0.5044	1	-2.4138	0.026662
Both	Belize	4	3	2003	2015	-0.3901	-0.7819	0.0033	0	-2.0832	0.051763
Both	Belize	4	4	2015	2021	-2.3382	-3.8312	-0.8221	1	-3.2268	0.004678
Female	Belize	2	0	1990	1995	-0.9955	-3.6481	1.73	0	-0.7604	0.454438
Female	Belize	2	1	1995	1998	8.988	-2.9385	22.3801	0	1.5327	0.138415
Female	Belize	2	2	1998	2021	-1.312	-1.5934	-1.0297	1	-9.5441	0
Male	Belize	4	0	1990	1995	-1.9912	-3.7331	-0.2178	1	-2.3564	0.02999
Male	Belize	4	1	1995	1999	12.1667	7.742	16.773	1	5.9936	1.1e-05
Male	Belize	4	2	1999	2003	-4.9023	-8.906	-0.7226	1	-2.4552	0.024481
Male	Belize	4	3	2003	2015	0.1725	-0.3286	0.6762	0	0.7221	0.479516
Male	Belize	4	4	2015	2021	-2.6781	-4.4224	-0.902	1	-3.1535	0.005496
Both	Benin	5	0	1990	1997	2.199	2.0284	2.3699	1	27.7543	0
Both	Benin	5	1	1997	2000	1.2458	-0.1733	2.685	0	1.8696	0.081191
Both	Benin	5	2	2000	2006	-1.2502	-1.5876	-0.9115	1	-7.8333	1e-06
Both	Benin	5	3	2006	2013	1.2942	1.0342	1.5548	1	10.6654	0
Both	Benin	5	4	2013	2018	-0.8904	-1.3934	-0.3849	1	-3.7472	0.001942
Both	Benin	5	5	2018	2021	0.5293	-0.3497	1.4159	0	1.2812	0.219564
Female	Benin	5	0	1990	2000	1.9308	1.822	2.0397	1	38.1557	0
Female	Benin	5	1	2000	2004	-1.6503	-2.3961	-0.8989	1	-4.6601	0.000308
Female	Benin	5	2	2004	2008	0.0667	-0.7254	0.8652	0	0.1789	0.860395
Female	Benin	5	3	2008	2012	1.5754	0.7876	2.3693	1	4.2792	0.000659
Female	Benin	5	4	2012	2018	-0.9485	-1.3059	-0.5899	1	-5.6204	4.9e-05
Female	Benin	5	5	2018	2021	0.5309	-0.3327	1.402	0	1.3082	0.210492
Male	Benin	5	0	1990	1997	2.152	1.9331	2.3714	1	21.1497	0
Male	Benin	5	1	1997	2000	1.2164	-0.5315	2.9951	0	1.4794	0.159732
Male	Benin	5	2	2000	2004	-1.9246	-2.8336	-1.0072	1	-4.4488	0.000469
Male	Benin	5	3	2004	2008	-0.0878	-1.0787	0.9131	0	-0.1878	0.853564
Male	Benin	5	4	2008	2012	2.1345	1.1793	3.0986	1	4.7911	0.000238
Male	Benin	5	5	2012	2021	-0.2021	-0.3854	-0.0186	1	-2.3471	0.033065
Both	Bermuda	2	0	1990	1995	-6.8465	-8.0349	-5.6427	1	-11.3998	0
Both	Bermuda	2	1	1995	2002	-2.9499	-4.0355	-1.852	1	-5.4937	1.2e-05
Both	Bermuda	2	2	2002	2021	-0.8316	-1.0987	-0.5638	1	-6.3906	1e-06
Female	Bermuda	3	0	1990	1995	-5.5887	-7.1273	-4.0245	1	-7.2785	0
Female	Bermuda	3	1	1995	1998	0.3668	-6.9739	8.2868	0	0.1003	0.921096
Female	Bermuda	3	2	1998	2009	-5.1714	-5.8488	-4.4891	1	-15.4022	0
Female	Bermuda	3	3	2009	2021	-0.3421	-1.0496	0.3704	0	-1.0004	0.32851
Male	Bermuda	3	0	1990	1996	-7.0687	-7.8605	-6.2701	1	-17.8169	0
Male	Bermuda	3	1	1996	2003	-2.3839	-3.3636	-1.3942	1	-4.9743	6.4e-05
Male	Bermuda	3	2	2003	2010	0.8482	-0.1656	1.8723	0	1.7384	0.096784
Male	Bermuda	3	3	2010	2021	-1.7643	-2.251	-1.2752	1	-7.4533	0
Both	Bhutan	3	0	1990	1995	-0.3972	-0.6985	-0.095	1	-2.7321	0.012488
Both	Bhutan	3	1	1995	2006	-1.4035	-1.5011	-1.3058	1	-29.6712	0
Both	Bhutan	3	2	2006	2014	-0.2954	-0.455	-0.1356	1	-3.8418	0.000948
Both	Bhutan	3	3	2014	2021	0.0572	-0.1194	0.2341	0	0.6732	0.508145
Female	Bhutan	3	0	1990	1995	0.7634	0.373	1.1553	1	4.0741	0.000544
Female	Bhutan	3	1	1995	2003	-1.746	-1.9538	-1.5378	1	-17.301	0
Female	Bhutan	3	2	2003	2007	-0.66	-1.353	0.0377	0	-1.9675	0.06247
Female	Bhutan	3	3	2007	2021	0.0661	0.0008	0.1315	1	2.1037	0.047632
Male	Bhutan	2	0	1990	2007	-1.3408	-1.3857	-1.296	1	-61.3036	0
Male	Bhutan	2	1	2007	2014	-0.3675	-0.554	-0.1806	1	-4.0556	0.000458
Male	Bhutan	2	2	2014	2021	0.1115	-0.048	0.2713	0	1.4421	0.1622
Both	Bolivia (Plurinational State of)	3	0	1990	1999	-0.3982	-0.4439	-0.3525	1	-18.0714	0
Both	Bolivia (Plurinational State of)	3	1	1999	2005	-1.1323	-1.2408	-1.0237	1	-21.5623	0
Both	Bolivia (Plurinational State of)	3	2	2005	2015	-0.2335	-0.2784	-0.1885	1	-10.7767	0
Both	Bolivia (Plurinational State of)	3	3	2015	2021	0.0837	-0.0059	0.1734	0	1.9421	0.065661
Female	Bolivia (Plurinational State of)	3	0	1990	1994	0.6939	0.4706	0.9178	1	6.476	2e-06
Female	Bolivia (Plurinational State of)	3	1	1994	1997	-0.168	-0.8429	0.5115	0	-0.5154	0.611653
Female	Bolivia (Plurinational State of)	3	2	1997	2005	-1.0017	-1.0883	-0.915	1	-23.9166	0
Female	Bolivia (Plurinational State of)	3	3	2005	2021	-0.1798	-0.2057	-0.1538	1	-14.3884	0
Male	Bolivia (Plurinational State of)	4	0	1990	1994	-1.5838	-1.7859	-1.3814	1	-16.3201	0
Male	Bolivia (Plurinational State of)	4	1	1994	1999	-0.3345	-0.5264	-0.1422	1	-3.6514	0.001826
Male	Bolivia (Plurinational State of)	4	2	1999	2006	-1.1203	-1.2203	-1.0202	1	-23.3918	0
Male	Bolivia (Plurinational State of)	4	3	2006	2015	-0.2287	-0.2945	-0.163	1	-7.2984	1e-06
Male	Bolivia (Plurinational State of)	4	4	2015	2021	0.2885	0.1834	0.3936	1	5.7732	1.8e-05
Both	Bosnia and Herzegovina	4	0	1990	1992	2.8219	1.3108	4.3555	1	3.9489	0.000941
Both	Bosnia and Herzegovina	4	1	1992	2000	-0.7078	-1.0207	-0.3938	1	-4.7272	0.000168
Both	Bosnia and Herzegovina	4	2	2000	2007	1.725	1.3645	2.0869	1	10.1202	0
Both	Bosnia and Herzegovina	4	3	2007	2019	-0.0676	-0.1798	0.0447	0	-1.265	0.221991
Both	Bosnia and Herzegovina	4	4	2019	2021	-4.0392	-6.3775	-1.6426	1	-3.5114	0.002493
Female	Bosnia and Herzegovina	5	0	1990	1993	1.8567	-0.0224	3.7711	0	2.1058	0.052479
Female	Bosnia and Herzegovina	5	1	1993	1998	-1.2079	-2.775	0.3845	0	-1.6199	0.126089
Female	Bosnia and Herzegovina	5	2	1998	2007	1.6527	1.2315	2.0757	1	8.414	0
Female	Bosnia and Herzegovina	5	3	2007	2011	-0.419	-2.0184	1.2064	0	-0.5528	0.588541
Female	Bosnia and Herzegovina	5	4	2011	2019	0.5852	0.1524	1.0198	1	2.8841	0.011354
Female	Bosnia and Herzegovina	5	5	2019	2021	-5.6751	-9.9433	-1.2045	1	-2.6892	0.016817
Male	Bosnia and Herzegovina	4	0	1990	1992	2.5523	0.817	4.3175	1	3.1026	0.006144
Male	Bosnia and Herzegovina	4	1	1992	2001	-0.7629	-1.0781	-0.4467	1	-5.057	8.2e-05
Male	Bosnia and Herzegovina	4	2	2001	2007	1.9225	1.3824	2.4654	1	7.53	1e-06
Male	Bosnia and Herzegovina	4	3	2007	2019	-0.2675	-0.4015	-0.1334	1	-4.1878	0.000553
Male	Bosnia and Herzegovina	4	4	2019	2021	-3.5609	-6.4229	-0.6113	1	-2.5285	0.021022
Both	Botswana	5	0	1990	1994	2.1379	1.2256	3.0584	1	5.0254	0.000151
Both	Botswana	5	1	1994	2002	0.7675	0.3747	1.1618	1	4.1725	0.000817
Both	Botswana	5	2	2002	2006	-3.247	-4.5201	-1.957	1	-5.3118	8.7e-05
Both	Botswana	5	3	2006	2011	0.4135	-0.2602	1.0918	0	1.3064	0.211088
Both	Botswana	5	4	2011	2019	-1.8881	-2.1746	-1.6009	1	-13.8962	0
Both	Botswana	5	5	2019	2021	-0.2444	-3.1484	2.7466	0	-0.1766	0.862215
Female	Botswana	5	0	1990	1995	0.9475	-1.0316	2.9661	0	1.0152	0.32613
Female	Botswana	5	1	1995	1998	-7.5613	-19.0171	5.5151	0	-1.2666	0.224609
Female	Botswana	5	2	1998	2002	4.1453	-3.1678	12.0107	0	1.1891	0.252896
Female	Botswana	5	3	2002	2006	-3.8517	-9.2595	1.8784	0	-1.4462	0.168684
Female	Botswana	5	4	2006	2011	6.7137	4.071	9.4235	1	5.5232	5.8e-05
Female	Botswana	5	5	2011	2021	-2.5563	-2.9923	-2.1184	1	-12.309	0
Male	Botswana	4	0	1990	1998	2.366	2.2463	2.486	1	41.9631	0
Male	Botswana	4	1	1998	2001	1.5528	0.5017	2.6148	1	3.1115	0.006026
Male	Botswana	4	2	2001	2008	-2.2899	-2.4451	-2.1345	1	-30.6248	0
Male	Botswana	4	3	2008	2019	-1.793	-1.8662	-1.7197	1	-50.9739	0
Male	Botswana	4	4	2019	2021	-0.0179	-1.2598	1.2396	0	-0.0301	0.976341
Both	Brazil	1	0	1990	2004	0.2705	0.1599	0.3812	1	5.0223	2.9e-05
Both	Brazil	1	1	2004	2021	-1.1557	-1.2385	-1.0727	1	-28.4408	0
Female	Brazil	3	0	1990	1994	1.6753	0.3958	2.9711	1	2.7283	0.012594
Female	Brazil	3	1	1994	2009	0.0953	-0.0932	0.2842	0	1.051	0.305208
Female	Brazil	3	2	2009	2016	-1.7556	-2.4197	-1.0869	1	-5.4299	2.2e-05
Female	Brazil	3	3	2016	2021	0.2872	-0.7204	1.3049	0	0.5906	0.561101
Male	Brazil	5	0	1990	1998	0.0689	-0.156	0.2944	0	0.6526	0.523886
Male	Brazil	5	1	1998	2003	0.9343	0.2528	1.6203	1	2.9259	0.010433
Male	Brazil	5	2	2003	2012	-1.427	-1.6555	-1.198	1	-13.1994	0
Male	Brazil	5	3	2012	2015	0.1781	-1.7002	2.0922	0	0.2004	0.843881
Male	Brazil	5	4	2015	2018	-2.3263	-4.1734	-0.4435	1	-2.6277	0.019019
Male	Brazil	5	5	2018	2021	-0.8749	-2.039	0.303	0	-1.5856	0.133688
Both	Brunei Darussalam	5	0	1990	1996	-2.3603	-2.6104	-2.1095	1	-19.8482	0
Both	Brunei Darussalam	5	1	1996	2006	-1.4354	-1.5573	-1.3134	1	-24.9079	0
Both	Brunei Darussalam	5	2	2006	2011	0.3056	-0.1282	0.7413	0	1.5007	0.154191
Both	Brunei Darussalam	5	3	2011	2016	1.9529	1.4984	2.4094	1	9.2265	0
Both	Brunei Darussalam	5	4	2016	2019	-1.0432	-2.2896	0.219	0	-1.7635	0.098169
Both	Brunei Darussalam	5	5	2019	2021	-4.3384	-5.7271	-2.9294	1	-6.4653	1.1e-05
Female	Brunei Darussalam	5	0	1990	1996	-2.1136	-2.4065	-1.8198	1	-15.1919	0
Female	Brunei Darussalam	5	1	1996	2004	-0.746	-0.9436	-0.548	1	-8.0083	1e-06
Female	Brunei Darussalam	5	2	2004	2011	0.1065	-0.1546	0.3683	0	0.8686	0.398741
Female	Brunei Darussalam	5	3	2011	2016	1.7621	1.2628	2.2639	1	7.569	2e-06
Female	Brunei Darussalam	5	4	2016	2019	-1.6878	-3.0863	-0.2691	1	-2.5323	0.022988
Female	Brunei Darussalam	5	5	2019	2021	-5.5755	-7.0967	-4.0294	1	-7.5289	2e-06
Male	Brunei Darussalam	5	0	1990	1996	-2.313	-2.6621	-1.9627	1	-13.9334	0
Male	Brunei Darussalam	5	1	1996	2007	-1.6955	-1.8414	-1.5495	1	-24.551	0
Male	Brunei Darussalam	5	2	2007	2012	0.9118	0.2819	1.5458	1	3.0895	0.007475
Male	Brunei Darussalam	5	3	2012	2016	2.4262	1.4509	3.4109	1	5.3406	8.2e-05
Male	Brunei Darussalam	5	4	2016	2019	-0.1563	-1.9395	1.6593	0	-0.1851	0.855667
Male	Brunei Darussalam	5	5	2019	2021	-4.3482	-6.2176	-2.4417	1	-4.8011	0.000233
Both	Bulgaria	5	0	1990	1994	10.28	7.1665	13.484	1	7.2826	3e-06
Both	Bulgaria	5	1	1994	2004	-0.7605	-1.5179	0.0027	0	-2.1239	0.050716
Both	Bulgaria	5	2	2004	2007	3.4257	-4.7928	12.3535	0	0.8671	0.399546
Both	Bulgaria	5	3	2007	2010	-6.2135	-13.6489	1.8621	0	-1.6554	0.118618
Both	Bulgaria	5	4	2010	2014	3.8949	0.1095	7.8235	1	2.1943	0.044375
Both	Bulgaria	5	5	2014	2021	0.1456	-1.3163	1.6292	0	0.2109	0.835782
Female	Bulgaria	5	0	1990	1996	5.1306	3.8697	6.4068	1	8.8383	0
Female	Bulgaria	5	1	1996	2003	-0.3991	-1.4621	0.6754	0	-0.7944	0.439352
Female	Bulgaria	5	2	2003	2006	6.3382	-0.5533	13.7072	0	1.955	0.069486
Female	Bulgaria	5	3	2006	2010	-4.191	-7.4925	-0.7716	1	-2.6023	0.020008
Female	Bulgaria	5	4	2010	2017	2.8137	1.6493	3.9915	1	5.1924	0.000109
Female	Bulgaria	5	5	2017	2021	-1.5625	-4.1672	1.1129	0	-1.2517	0.229833
Male	Bulgaria	5	0	1990	1994	11.2608	7.803	14.8296	1	7.2039	3e-06
Male	Bulgaria	5	1	1994	2004	-0.9048	-1.7346	-0.0681	1	-2.304	0.035944
Male	Bulgaria	5	2	2004	2007	3.0955	-6.0378	13.1167	0	0.7005	0.494349
Male	Bulgaria	5	3	2007	2010	-6.3549	-14.6468	2.7427	0	-1.5094	0.151965
Male	Bulgaria	5	4	2010	2014	3.6692	-0.5047	8.0182	0	1.869	0.081274
Male	Bulgaria	5	5	2014	2021	-0.0688	-1.6349	1.5222	0	-0.0929	0.927247
Both	Burkina Faso	4	0	1990	1994	1.6426	0.947	2.343	1	4.9844	9.6e-05
Both	Burkina Faso	4	1	1994	1998	2.6951	1.5903	3.8119	1	5.1655	6.5e-05
Both	Burkina Faso	4	2	1998	2009	-0.5723	-0.7448	-0.3994	1	-6.9422	2e-06
Both	Burkina Faso	4	3	2009	2016	1.7445	1.3783	2.1121	1	10.0753	0
Both	Burkina Faso	4	4	2016	2021	-0.5988	-1.111	-0.084	1	-2.4426	0.025124
Female	Burkina Faso	4	0	1990	1995	1.4622	0.9006	2.027	1	5.494	3.2e-05
Female	Burkina Faso	4	1	1995	1998	3.435	0.823	6.1148	1	2.7742	0.01251
Female	Burkina Faso	4	2	1998	2010	-0.743	-0.9059	-0.5799	1	-9.5436	0
Female	Burkina Faso	4	3	2010	2016	1.7464	1.207	2.2886	1	6.843	2e-06
Female	Burkina Faso	4	4	2016	2021	-0.733	-1.282	-0.1808	1	-2.7866	0.012182
Male	Burkina Faso	4	0	1990	1998	2.3402	2.1941	2.4865	1	34.0216	0
Male	Burkina Faso	4	1	1998	2003	-1.0007	-1.4232	-0.5763	1	-4.9398	0.000106
Male	Burkina Faso	4	2	2003	2009	0.2606	-0.0519	0.5741	0	1.7516	0.096856
Male	Burkina Faso	4	3	2009	2016	1.8691	1.6347	2.104	1	16.8872	0
Male	Burkina Faso	4	4	2016	2021	-0.716	-1.0232	-0.4078	1	-4.8709	0.000123
Both	Burundi	5	0	1990	1996	0.2654	0.165	0.3659	1	5.6381	4.7e-05
Both	Burundi	5	1	1996	2000	-1.7748	-2.0589	-1.4899	1	-13.178	0
Both	Burundi	5	2	2000	2003	-3.4956	-4.0582	-2.9297	1	-12.9714	0
Both	Burundi	5	3	2003	2008	-2.4395	-2.6258	-2.2528	1	-27.5366	0
Both	Burundi	5	4	2008	2016	-0.6426	-0.7359	-0.5491	1	-14.6203	0
Both	Burundi	5	5	2016	2021	-0.1456	-0.3231	0.0322	0	-1.7462	0.101211
Female	Burundi	5	0	1990	1996	0.7707	0.642	0.8996	1	12.801	0
Female	Burundi	5	1	1996	2000	-1.8886	-2.246	-1.5299	1	-11.1367	0
Female	Burundi	5	2	2000	2003	-4.287	-4.8879	-3.6824	1	-14.83	0
Female	Burundi	5	3	2003	2008	-3.241	-3.4161	-3.0656	1	-38.7691	0
Female	Burundi	5	4	2008	2017	-0.8473	-0.9237	-0.7708	1	-23.5094	0
Female	Burundi	5	5	2017	2021	-0.0746	-0.3153	0.1667	0	-0.6595	0.519543
Male	Burundi	5	0	1990	1996	-0.2407	-0.3365	-0.1448	1	-5.3441	8.2e-05
Male	Burundi	5	1	1996	2000	-2.054	-2.3356	-1.7716	1	-15.3652	0
Male	Burundi	5	2	2000	2003	-3.4189	-3.9651	-2.8697	1	-13.0757	0
Male	Burundi	5	3	2003	2008	-2.4464	-2.6304	-2.262	1	-27.9569	0
Male	Burundi	5	4	2008	2016	-0.7764	-0.8657	-0.6871	1	-18.4614	0
Male	Burundi	5	5	2016	2021	-0.1684	-0.3279	-0.0086	1	-2.2457	0.040215
Both	Cabo Verde	3	0	1990	1993	27.1809	25.2378	29.1542	1	32.4763	0
Both	Cabo Verde	3	1	1993	1998	52.4022	50.7052	54.1183	1	78.254	0
Both	Cabo Verde	3	2	1998	2001	7.8009	3.6847	12.0805	1	4.0125	0.000631
Both	Cabo Verde	3	3	2001	2021	0.7071	0.6035	0.8108	1	14.2333	0
Female	Cabo Verde	4	0	1990	1993	27.3179	24.54	30.1578	1	23.0011	0
Female	Cabo Verde	4	1	1993	1998	52.5422	50.1282	54.9951	1	55.6143	0
Female	Cabo Verde	4	2	1998	2001	8.8829	3.6423	14.3886	1	3.6246	0.001938
Female	Cabo Verde	4	3	2001	2006	-0.8766	-2.301	0.5685	0	-1.278	0.217478
Female	Cabo Verde	4	4	2006	2021	0.8529	0.6651	1.0411	1	9.5722	0
Male	Cabo Verde	3	0	1990	1993	27.1127	24.6437	29.6307	1	25.4347	0
Male	Cabo Verde	3	1	1993	1998	51.3636	49.2948	53.4611	1	62.6384	0
Male	Cabo Verde	3	2	1998	2001	7.6987	2.8287	12.7992	1	3.3333	0.003155
Male	Cabo Verde	3	3	2001	2021	0.15	0.0223	0.2779	1	2.4429	0.023494
Both	Cambodia	5	0	1990	1995	0.3151	0.2187	0.4116	1	6.9752	4e-06
Both	Cambodia	5	1	1995	2000	-0.1311	-0.259	-0.003	1	-2.1821	0.04542
Both	Cambodia	5	2	2000	2003	-0.7009	-1.092	-0.3083	1	-3.7989	0.001747
Both	Cambodia	5	3	2003	2006	0.2937	-0.0665	0.6552	0	1.7371	0.102854
Both	Cambodia	5	4	2006	2014	0.9371	0.8895	0.9847	1	42.142	0
Both	Cambodia	5	5	2014	2021	0.4467	0.3903	0.5031	1	16.9244	0
Female	Cambodia	5	0	1990	1995	0.4702	0.3729	0.5675	1	10.3245	0
Female	Cambodia	5	1	1995	2000	-0.5704	-0.7015	-0.4392	1	-9.2429	0
Female	Cambodia	5	2	2000	2003	-1.7049	-2.0811	-1.3273	1	-9.5583	0
Female	Cambodia	5	3	2003	2006	-0.9989	-1.3532	-0.6434	1	-5.9689	2.6e-05
Female	Cambodia	5	4	2006	2010	0.0521	-0.1149	0.2193	0	0.6642	0.516647
Female	Cambodia	5	5	2010	2021	0.4244	0.3955	0.4533	1	31.339	0
Male	Cambodia	5	0	1990	1999	0.3172	0.266	0.3684	1	13.2256	0
Male	Cambodia	5	1	1999	2003	0.0489	-0.1962	0.2946	0	0.4246	0.677181
Male	Cambodia	5	2	2003	2006	1.0375	0.5763	1.5009	1	4.808	0.00023
Male	Cambodia	5	3	2006	2009	1.6388	1.2042	2.0752	1	8.0857	1e-06
Male	Cambodia	5	4	2009	2015	1.0477	0.9471	1.1483	1	22.3197	0
Male	Cambodia	5	5	2015	2021	0.2233	0.1391	0.3076	1	5.6559	4.6e-05
Both	Cameroon	4	0	1990	1997	2.2529	2.1248	2.3811	1	37.3378	0
Both	Cameroon	4	1	1997	2000	1.469	0.5301	2.4167	1	3.2957	0.004019
Both	Cameroon	4	2	2000	2004	-0.9506	-1.4082	-0.491	1	-4.3344	0.000399
Both	Cameroon	4	3	2004	2013	0.6319	0.5122	0.7518	1	11.1182	0
Both	Cameroon	4	4	2013	2021	-0.3669	-0.517	-0.2166	1	-5.1226	7.1e-05
Female	Cameroon	3	0	1990	2000	1.8342	1.7778	1.8905	1	68.3018	0
Female	Cameroon	3	1	2000	2005	-0.9109	-1.149	-0.6723	1	-7.9116	0
Female	Cameroon	3	2	2005	2013	0.4924	0.3752	0.6098	1	8.749	0
Female	Cameroon	3	3	2013	2021	-0.493	-0.6037	-0.3823	1	-9.2388	0
Male	Cameroon	4	0	1990	1993	3.2688	2.8783	3.6608	1	17.8367	0
Male	Cameroon	4	1	1993	1999	2.0508	1.8927	2.2092	1	27.5051	0
Male	Cameroon	4	2	1999	2004	-0.7312	-0.9563	-0.5056	1	-6.7911	2e-06
Male	Cameroon	4	3	2004	2012	1.0338	0.9276	1.1401	1	20.5526	0
Male	Cameroon	4	4	2012	2021	-0.2281	-0.3153	-0.1407	1	-5.4825	3.3e-05
Both	Canada	4	0	1990	2000	-2.8217	-3.1462	-2.4962	1	-17.9799	0
Both	Canada	4	1	2000	2006	-1.1373	-2.0685	-0.1972	1	-2.539	0.020567
Both	Canada	4	2	2006	2009	-3.7763	-8.2158	0.8779	0	-1.7122	0.104043
Both	Canada	4	3	2009	2018	0.0878	-0.4653	0.6439	0	0.3326	0.743303
Both	Canada	4	4	2018	2021	-4.1282	-6.6939	-1.4919	1	-3.2651	0.0043
Female	Canada	2	0	1990	2012	-1.6878	-1.8026	-1.5729	1	-30.0653	0
Female	Canada	2	1	2012	2018	0.7198	-0.6211	2.0788	0	1.1044	0.280352
Female	Canada	2	2	2018	2021	-4.929	-7.949	-1.81	1	-3.2317	0.003556
Male	Canada	4	0	1990	2000	-3.412	-3.8273	-2.9949	1	-16.9271	0
Male	Canada	4	1	2000	2003	-0.1659	-5.199	5.1343	0	-0.0674	0.946969
Male	Canada	4	2	2003	2009	-2.8548	-4.1397	-1.5527	1	-4.5702	0.000237
Male	Canada	4	3	2009	2018	-0.0892	-0.7901	0.6167	0	-0.2664	0.79299
Male	Canada	4	4	2018	2021	-3.9555	-7.3568	-0.4293	1	-2.3516	0.030279
Both	Central African Republic	3	0	1990	1999	0.3483	0.2211	0.4756	1	5.6997	1.2e-05
Both	Central African Republic	3	1	1999	2008	-1.0446	-1.2024	-0.8867	1	-13.6908	0
Both	Central African Republic	3	2	2008	2011	0.337	-1.0664	1.7603	0	0.4968	0.624525
Both	Central African Republic	3	3	2011	2021	-0.3299	-0.4289	-0.2307	1	-6.9113	1e-06
Female	Central African Republic	3	0	1990	1999	0.7994	0.6012	0.9979	1	8.413	0
Female	Central African Republic	3	1	1999	2009	-0.99	-1.2105	-0.769	1	-9.2795	0
Female	Central African Republic	3	2	2009	2012	0.4593	-2.09	3.075	0	0.3708	0.71452
Female	Central African Republic	3	3	2012	2021	-0.6331	-0.8578	-0.4078	1	-5.8325	9e-06
Male	Central African Republic	4	0	1990	1999	0.0313	-0.0786	0.1413	0	0.5977	0.557479
Male	Central African Republic	4	1	1999	2008	-1.0477	-1.1847	-0.9106	1	-15.9743	0
Male	Central African Republic	4	2	2008	2011	0.5203	-0.6447	1.699	0	0.9353	0.361992
Male	Central African Republic	4	3	2011	2015	-0.4607	-1.0128	0.0944	0	-1.7444	0.09814
Male	Central African Republic	4	4	2015	2021	0.0339	-0.1533	0.2216	0	0.3803	0.708175
Both	Chad	2	0	1990	2000	3.0419	2.8756	3.2084	1	38.304	0
Both	Chad	2	1	2000	2012	0.8133	0.6789	0.9478	1	12.5325	0
Both	Chad	2	2	2012	2021	0.3209	0.1088	0.5334	1	3.1248	0.004605
Female	Chad	3	0	1990	1995	2.4131	2.0409	2.7867	1	13.6178	0
Female	Chad	3	1	1995	2000	3.4249	2.931	3.9213	1	14.6277	0
Female	Chad	3	2	2000	2012	0.9015	0.8047	0.9984	1	19.4503	0
Female	Chad	3	3	2012	2021	0.3531	0.2127	0.4936	1	5.237	3.4e-05
Male	Chad	4	0	1990	1995	2.9764	2.651	3.3028	1	19.4712	0
Male	Chad	4	1	1995	1999	4.0926	3.4036	4.7862	1	12.6889	0
Male	Chad	4	2	1999	2006	0.6614	0.4131	0.9103	1	5.6079	2.5e-05
Male	Chad	4	3	2006	2012	1.0784	0.7273	1.4307	1	6.4762	4e-06
Male	Chad	4	4	2012	2021	0.4961	0.3478	0.6446	1	7.0401	1e-06
Both	Chile	3	0	1990	2003	-0.9783	-1.3353	-0.6201	1	-5.6615	1.3e-05
Both	Chile	3	1	2003	2009	-1.9615	-3.4121	-0.4891	1	-2.7636	0.011641
Both	Chile	3	2	2009	2012	1.6058	-5.3699	9.0956	0	0.4658	0.646166
Both	Chile	3	3	2012	2021	-2.2319	-2.874	-1.5856	1	-7.1241	1e-06
Female	Chile	2	0	1990	1993	-2.6667	-5.6012	0.359	0	-1.8223	0.080892
Female	Chile	2	1	1993	2016	-0.0749	-0.2315	0.082	0	-0.9859	0.33401
Female	Chile	2	2	2016	2021	-3.3373	-4.9361	-1.7117	1	-4.2005	0.000317
Male	Chile	0	0	1990	2021	-1.5435	-1.6713	-1.4155	1	-24.4509	0
Both	China	5	0	1990	1995	-0.3279	-0.5961	-0.059	1	-2.5983	0.020166
Both	China	5	1	1995	2004	-1.5186	-1.6244	-1.4128	1	-30.3564	0
Both	China	5	2	2004	2007	0.5196	-0.3533	1.4002	0	1.2666	0.224628
Both	China	5	3	2007	2012	2.4419	2.1118	2.7731	1	15.9329	0
Both	China	5	4	2012	2015	-1.4953	-2.7089	-0.2666	1	-2.5905	0.020481
Both	China	5	5	2015	2021	-0.5968	-0.9069	-0.2857	1	-4.083	0.000979
Female	China	4	0	1990	1995	-0.9757	-1.4648	-0.4842	1	-4.1604	0.000588
Female	China	4	1	1995	2006	-3.2919	-3.417	-3.1666	1	-54.3257	0
Female	China	4	2	2006	2011	-0.9103	-1.3993	-0.4188	1	-3.8829	0.00109
Female	China	4	3	2011	2014	-2.2827	-4.0206	-0.5133	1	-2.7034	0.014547
Female	China	4	4	2014	2021	0.4977	0.1514	0.8453	1	3.0214	0.007336
Male	China	4	0	1990	1995	0.0626	-0.2266	0.3528	0	0.4544	0.654938
Male	China	4	1	1995	2003	-0.8663	-1.0005	-0.732	1	-13.4939	0
Male	China	4	2	2003	2007	1.2143	0.755	1.6757	1	5.5752	2.7e-05
Male	China	4	3	2007	2012	3.4057	3.0649	3.7476	1	21.3139	0
Male	China	4	4	2012	2021	-1.066	-1.2153	-0.9165	1	-14.9116	0
Both	Colombia	3	0	1990	1994	-0.8868	-2.6544	0.913	0	-1.0293	0.31505
Both	Colombia	3	1	1994	1997	-5.2472	-10.1419	-0.0858	1	-2.1133	0.046718
Both	Colombia	3	2	1997	2014	-2.0108	-2.2146	-1.8065	1	-20.2833	0
Both	Colombia	3	3	2014	2021	0.9154	-0.0834	1.9241	0	1.9052	0.070537
Female	Colombia	2	0	1990	2002	-2.9979	-3.3634	-2.631	1	-16.6401	0
Female	Colombia	2	1	2002	2012	-1.777	-2.3371	-1.2137	1	-6.4711	1e-06
Female	Colombia	2	2	2012	2021	0.9362	0.1885	1.6896	1	2.5865	0.016191
Male	Colombia	4	0	1990	1995	-0.7084	-2.6231	1.244	0	-0.767	0.453021
Male	Colombia	4	1	1995	1998	-6.7121	-14.2939	1.5404	0	-1.7221	0.102199
Male	Colombia	4	2	1998	2001	0.7121	-6.9381	8.9912	0	0.1887	0.852443
Male	Colombia	4	3	2001	2017	-2.3212	-2.6682	-1.973	1	-13.8668	0
Male	Colombia	4	4	2017	2021	4.9759	1.0249	9.0815	1	2.6593	0.015971
Both	Comoros	2	0	1990	1997	0.511	-0.3757	1.4055	0	1.1872	0.246763
Both	Comoros	2	1	1997	2010	-1.9675	-2.3386	-1.5949	1	-10.8132	0
Both	Comoros	2	2	2010	2021	0.5795	0.0989	1.0624	1	2.49	0.020094
Female	Comoros	2	0	1990	1998	0.6209	-0.1377	1.3853	0	1.688	0.104363
Female	Comoros	2	1	1998	2010	-2.2917	-2.7199	-1.8616	1	-10.8932	0
Female	Comoros	2	2	2010	2021	0.4897	-0.0088	0.9907	0	2.0275	0.05385
Male	Comoros	2	0	1990	1996	0.7956	-0.2799	1.8827	0	1.5247	0.140413
Male	Comoros	2	1	1996	2010	-1.7091	-2.0318	-1.3853	1	-10.8189	0
Male	Comoros	2	2	2010	2021	0.6128	0.1563	1.0714	1	2.7726	0.01058
Both	Congo	5	0	1990	1992	-0.3937	-2.9899	2.272	0	-0.3183	0.754621
Both	Congo	5	1	1992	1997	1.539	0.7136	2.3711	1	3.9885	0.001187
Both	Congo	5	2	1997	2002	-2.1676	-2.8943	-1.4354	1	-6.2648	1.5e-05
Both	Congo	5	3	2002	2011	-0.3195	-0.5392	-0.0992	1	-3.0897	0.007473
Both	Congo	5	4	2011	2014	0.9158	-1.0299	2.8998	0	0.998	0.334092
Both	Congo	5	5	2014	2021	0.0465	-0.2394	0.3332	0	0.3463	0.733918
Female	Congo	2	0	1990	1997	2.214	1.7119	2.7185	1	9.1784	0
Female	Congo	2	1	1997	2002	-1.701	-2.8142	-0.575	1	-3.1088	0.004786
Female	Congo	2	2	2002	2021	-0.2591	-0.3596	-0.1585	1	-5.3099	1.9e-05
Male	Congo	3	0	1990	1997	0.1309	-0.2453	0.5085	0	0.7229	0.477742
Male	Congo	3	1	1997	2004	-1.9482	-2.3308	-1.564	1	-10.4635	0
Male	Congo	3	2	2004	2010	-0.2252	-0.6184	0.1696	0	-1.1873	0.24837
Male	Congo	3	3	2010	2021	0.6196	0.4968	0.7426	1	10.515	0
Both	Cook Islands	3	0	1990	2001	-0.7027	-0.8254	-0.58	1	-11.8688	0
Both	Cook Islands	3	1	2001	2004	2.8714	1.2291	4.5403	1	3.6582	0.001467
Both	Cook Islands	3	2	2004	2013	1.3069	1.1209	1.4932	1	14.6952	0
Both	Cook Islands	3	3	2013	2021	-0.6477	-0.8696	-0.4252	1	-6.0427	5e-06
Female	Cook Islands	2	0	1990	2000	-3.8469	-4.2718	-3.4201	1	-18.2789	0
Female	Cook Islands	2	1	2000	2004	20.5754	17.4881	23.7439	1	14.8878	0
Female	Cook Islands	2	2	2004	2021	0.405	0.2001	0.6103	1	4.0841	0.000426
Male	Cook Islands	2	0	1990	2003	-0.4477	-0.631	-0.264	1	-5.0247	3.9e-05
Male	Cook Islands	2	1	2003	2013	1.7245	1.417	2.0329	1	11.6571	0
Male	Cook Islands	2	2	2013	2021	-0.6006	-1.0266	-0.1728	1	-2.8953	0.007947
Both	Costa Rica	2	0	1990	1995	0.0518	-1.8995	2.0419	0	0.0542	0.957202
Both	Costa Rica	2	1	1995	2011	-2.2939	-2.6518	-1.9347	1	-13.0524	0
Both	Costa Rica	2	2	2011	2021	0.2893	-0.4791	1.0637	0	0.7752	0.445771
Female	Costa Rica	2	0	1990	2000	-0.5891	-1.4295	0.2586	0	-1.4362	0.163864
Female	Costa Rica	2	1	2000	2008	-4.3981	-5.8938	-2.8785	1	-5.8866	5e-06
Female	Costa Rica	2	2	2008	2021	0.0821	-0.6105	0.7796	0	0.2439	0.809368
Male	Costa Rica	1	0	1990	2011	-1.6967	-1.9465	-1.4462	1	-13.7993	0
Male	Costa Rica	1	1	2011	2021	0.1619	-0.6774	1.0082	0	0.3944	0.696358
Both	C么te d'Ivoire	5	0	1990	1994	1.3356	0.9122	1.7608	1	6.7537	6e-06
Both	C么te d'Ivoire	5	1	1994	2001	0.1894	-0.0239	0.4031	0	1.8922	0.077923
Both	C么te d'Ivoire	5	2	2001	2008	-0.5065	-0.7163	-0.2961	1	-5.1251	0.000124
Both	C么te d'Ivoire	5	3	2008	2011	0.3679	-0.8741	1.6254	0	0.6285	0.539106
Both	C么te d'Ivoire	5	4	2011	2014	2.8641	1.5128	4.2334	1	4.5514	0.000382
Both	C么te d'Ivoire	5	5	2014	2021	-0.7851	-1.0046	-0.5651	1	-7.5851	2e-06
Female	C么te d'Ivoire	5	0	1990	1992	-1.5908	-3.096	-0.0622	1	-2.2175	0.042452
Female	C么te d'Ivoire	5	1	1992	1997	-0.2883	-0.8204	0.2466	0	-1.1503	0.268048
Female	C么te d'Ivoire	5	2	1997	2001	1.3771	0.5097	2.2519	1	3.3925	0.004019
Female	C么te d'Ivoire	5	3	2001	2011	0.0382	-0.1055	0.1821	0	0.5664	0.579485
Female	C么te d'Ivoire	5	4	2011	2014	3.155	1.3584	4.9835	1	3.7682	0.001861
Female	C么te d'Ivoire	5	5	2014	2021	-0.9343	-1.1704	-0.6976	1	-8.3832	0
Male	C么te d'Ivoire	5	0	1990	1994	2.9238	2.6062	3.2424	1	19.8739	0
Male	C么te d'Ivoire	5	1	1994	1998	0.3618	-0.0595	0.7848	0	1.83	0.087199
Male	C么te d'Ivoire	5	2	1998	2008	-0.906	-0.9929	-0.8191	1	-22.1249	0
Male	C么te d'Ivoire	5	3	2008	2011	0.6176	-0.4473	1.6939	0	1.2335	0.23638
Male	C么te d'Ivoire	5	4	2011	2014	2.584	1.4483	3.7324	1	4.8846	0.000198
Male	C么te d'Ivoire	5	5	2014	2021	-0.702	-0.8839	-0.5197	1	-8.1881	1e-06
Both	Croatia	0	0	1990	2021	-1.5964	-1.6928	-1.4998	1	-33.5091	0
Female	Croatia	4	0	1990	2002	-1.5928	-2.0759	-1.1073	1	-6.8544	2e-06
Female	Croatia	4	1	2002	2005	5.6928	-2.1614	14.1774	0	1.5064	0.149312
Female	Croatia	4	2	2005	2009	-3.1314	-6.7678	0.6469	0	-1.7469	0.097701
Female	Croatia	4	3	2009	2015	2.6754	0.7202	4.6685	1	2.8851	0.009858
Female	Croatia	4	4	2015	2021	-1.5014	-3.3511	0.3838	0	-1.6764	0.110938
Male	Croatia	0	0	1990	2021	-1.9893	-2.1076	-1.8709	1	-33.976	0
Both	Cuba	3	0	1990	1996	-1.7133	-2.8704	-0.5424	1	-3.0347	0.006301
Both	Cuba	3	1	1996	1999	2.1665	-4.7005	9.5284	0	0.6406	0.5287
Both	Cuba	3	2	1999	2002	-2.6955	-9.5214	4.6455	0	-0.7813	0.443356
Both	Cuba	3	3	2002	2021	0.7888	0.5593	1.0189	1	7.1658	0
Female	Cuba	4	0	1990	1995	-3.905	-6.3518	-1.3942	1	-3.2446	0.004498
Female	Cuba	4	1	1995	1998	4.3902	-7.1524	17.3677	0	0.7704	0.451084
Female	Cuba	4	2	1998	2001	-6.6161	-17.1012	5.1951	0	-1.2075	0.242867
Female	Cuba	4	3	2001	2004	2.2727	-9.6858	15.8148	0	0.3797	0.708618
Female	Cuba	4	4	2004	2021	-1.1391	-1.611	-0.665	1	-5.0305	8.7e-05
Male	Cuba	1	0	1990	2003	-0.3547	-0.7721	0.0645	0	-1.7366	0.093858
Male	Cuba	1	1	2003	2021	1.3232	1.0441	1.603	1	9.7785	0
Both	Cyprus	5	0	1990	1992	1.4687	-1.1015	4.1058	0	1.2113	0.244529
Both	Cyprus	5	1	1992	1996	-2.2783	-3.5599	-0.9796	1	-3.7208	0.00205
Both	Cyprus	5	2	1996	2003	-0.9889	-1.338	-0.6385	1	-5.9965	2.4e-05
Both	Cyprus	5	3	2003	2006	-2.0233	-4.0551	0.0515	0	-2.0791	0.055178
Both	Cyprus	5	4	2006	2019	-0.6131	-0.7495	-0.4765	1	-9.5452	0
Both	Cyprus	5	5	2019	2021	-5.4383	-8.3942	-2.3869	1	-3.7529	0.00192
Female	Cyprus	5	0	1990	1992	1.7564	-1.9415	5.5937	0	1.0025	0.331986
Female	Cyprus	5	1	1992	2002	-1.4639	-1.741	-1.186	1	-11.1629	0
Female	Cyprus	5	2	2002	2007	-2.6442	-3.5002	-1.7806	1	-6.4676	1.1e-05
Female	Cyprus	5	3	2007	2012	0.287	-0.6173	1.1996	0	0.6744	0.510306
Female	Cyprus	5	4	2012	2019	-1.6358	-2.1992	-1.0692	1	-6.1204	2e-05
Female	Cyprus	5	5	2019	2021	-4.275	-7.9731	-0.4283	1	-2.3637	0.032016
Male	Cyprus	5	0	1990	1992	0.6053	-1.1165	2.3572	0	0.7451	0.467707
Male	Cyprus	5	1	1992	1997	-2.8639	-3.3997	-2.3252	1	-11.1971	0
Male	Cyprus	5	2	1997	2003	-0.5646	-0.8452	-0.2832	1	-4.2703	0.000671
Male	Cyprus	5	3	2003	2006	-2.043	-3.2403	-0.831	1	-3.5777	0.002748
Male	Cyprus	5	4	2006	2019	-0.4871	-0.5713	-0.4028	1	-12.2876	0
Male	Cyprus	5	5	2019	2021	-5.4737	-7.2628	-3.6501	1	-6.279	1.5e-05
Both	Czechia	0	0	1990	2021	-0.7164	-0.8047	-0.6281	1	-16.5091	0
Female	Czechia	1	0	1990	2002	-0.7406	-1.1315	-0.3481	1	-3.8651	0.000632
Female	Czechia	1	1	2002	2021	1.7489	1.4882	2.0103	1	13.8666	0
Male	Czechia	1	0	1990	2003	-0.6536	-1.0229	-0.283	1	-3.6134	0.001219
Male	Czechia	1	1	2003	2021	-1.62	-1.8785	-1.3608	1	-12.7382	0
Both	Democratic People's Republic of Korea	5	0	1990	1994	-0.1486	-0.2361	-0.061	1	-3.6158	0.002542
Both	Democratic People's Republic of Korea	5	1	1994	2001	-0.3096	-0.3544	-0.2647	1	-14.6886	0
Both	Democratic People's Republic of Korea	5	2	2001	2004	0.4672	0.2027	0.7323	1	3.7688	0.001858
Both	Democratic People's Republic of Korea	5	3	2004	2010	0.7353	0.676	0.7946	1	26.5092	0
Both	Democratic People's Republic of Korea	5	4	2010	2018	-0.3597	-0.3961	-0.3233	1	-21.0317	0
Both	Democratic People's Republic of Korea	5	5	2018	2021	-0.163	-0.3088	-0.017	1	-2.3787	0.03109
Female	Democratic People's Republic of Korea	3	0	1990	1994	-0.3982	-0.5011	-0.2951	1	-8.024	0
Female	Democratic People's Republic of Korea	3	1	1994	2003	-0.7476	-0.7833	-0.7119	1	-43.3831	0
Female	Democratic People's Republic of Korea	3	2	2003	2010	0.3096	0.2539	0.3653	1	11.574	0
Female	Democratic People's Republic of Korea	3	3	2010	2021	-0.8986	-0.9227	-0.8746	1	-77.267	0
Male	Democratic People's Republic of Korea	5	0	1990	2001	-0.1407	-0.1565	-0.1249	1	-18.9816	0
Male	Democratic People's Republic of Korea	5	1	2001	2007	0.7541	0.7022	0.806	1	31.1012	0
Male	Democratic People's Republic of Korea	5	2	2007	2010	0.5578	0.3204	0.7957	1	5.0162	0.000153
Male	Democratic People's Republic of Korea	5	3	2010	2013	-0.1647	-0.4048	0.076	0	-1.4588	0.165231
Male	Democratic People's Republic of Korea	5	4	2013	2017	-0.5331	-0.6492	-0.4168	1	-9.7508	0
Male	Democratic People's Republic of Korea	5	5	2017	2021	-0.2498	-0.3336	-0.1659	1	-6.3403	1.3e-05
Both	Democratic Republic of the Congo	2	0	1990	2007	-0.7055	-0.7719	-0.6392	1	-21.8722	0
Both	Democratic Republic of the Congo	2	1	2007	2015	1.314	1.0421	1.5867	1	10.0254	0
Both	Democratic Republic of the Congo	2	2	2015	2021	0.5711	0.2171	0.9264	1	3.3329	0.002779
Female	Democratic Republic of the Congo	1	0	1990	2005	-0.6145	-0.7135	-0.5154	1	-12.6926	0
Female	Democratic Republic of the Congo	1	1	2005	2021	0.6237	0.5182	0.7293	1	12.1658	0
Male	Democratic Republic of the Congo	3	0	1990	2000	-0.4558	-0.5768	-0.3347	1	-7.8145	0
Male	Democratic Republic of the Congo	3	1	2000	2007	-1.2204	-1.4739	-0.9662	1	-9.9369	0
Male	Democratic Republic of the Congo	3	2	2007	2015	1.5938	1.3834	1.8046	1	15.8642	0
Male	Democratic Republic of the Congo	3	3	2015	2021	0.5775	0.3253	0.8303	1	4.7696	0.000103
Both	Denmark	3	0	1990	1992	0.9746	-4.2149	6.4452	0	0.3823	0.706103
Both	Denmark	3	1	1992	1995	15.2157	9.3667	21.3775	1	5.6536	1.3e-05
Both	Denmark	3	2	1995	2007	-0.9671	-1.3093	-0.6238	1	-5.8392	9e-06
Both	Denmark	3	3	2007	2021	-2.3482	-2.6264	-2.0691	1	-17.3196	0
Female	Denmark	3	0	1990	1992	2.574	-3.7464	9.3095	0	0.831	0.4153
Female	Denmark	3	1	1992	1995	11.3425	4.1787	18.999	1	3.3597	0.002965
Female	Denmark	3	2	1995	2009	-0.731	-1.1039	-0.3568	1	-4.0552	0.000569
Female	Denmark	3	3	2009	2021	-1.6316	-2.1181	-1.1426	1	-6.8995	1e-06
Male	Denmark	3	0	1990	1992	0.1469	-6.7333	7.5345	0	0.0429	0.966205
Male	Denmark	3	1	1992	1995	16.9036	9.1896	25.1627	1	4.7579	0.000106
Male	Denmark	3	2	1995	2007	-1.2057	-1.6367	-0.7727	1	-5.7691	1e-05
Male	Denmark	3	3	2007	2021	-2.7428	-3.09	-2.3943	1	-16.1704	0
Both	Djibouti	2	0	1990	2000	0.6933	0.4601	0.9271	1	6.1495	2e-06
Both	Djibouti	2	1	2000	2009	-1.352	-1.6692	-1.0337	1	-8.7224	0
Both	Djibouti	2	2	2009	2021	-0.5719	-0.7585	-0.385	1	-6.3031	2e-06
Female	Djibouti	2	0	1990	2000	0.6662	0.4075	0.9255	1	5.3254	1.8e-05
Female	Djibouti	2	1	2000	2009	-1.6187	-2.0002	-1.2358	1	-8.6696	0
Female	Djibouti	2	2	2009	2021	-0.5521	-0.7866	-0.3171	1	-4.8406	6.2e-05
Male	Djibouti	2	0	1990	1999	0.6963	0.4311	0.9621	1	5.4312	1.4e-05
Male	Djibouti	2	1	1999	2014	-1.0619	-1.192	-0.9317	1	-16.7556	0
Male	Djibouti	2	2	2014	2021	-0.3092	-0.6867	0.0698	0	-1.6843	0.105078
Both	Dominica	3	0	1990	1995	-1.6547	-2.1468	-1.1601	1	-6.9177	1e-06
Both	Dominica	3	1	1995	1998	1.2183	-1.1015	3.5925	0	1.0861	0.289725
Both	Dominica	3	2	1998	2003	-1.0177	-1.8386	-0.1901	1	-2.5547	0.018454
Both	Dominica	3	3	2003	2021	0.2138	0.1152	0.3124	1	4.5136	0.00019
Female	Dominica	5	0	1990	1996	-2.2189	-2.6753	-1.7605	1	-10.2246	0
Female	Dominica	5	1	1996	1999	0.4069	-2.1033	2.9815	0	0.3419	0.7372
Female	Dominica	5	2	1999	2004	-2.0065	-2.8344	-1.1714	1	-5.0914	0.000133
Female	Dominica	5	3	2004	2009	-0.1593	-0.9434	0.6309	0	-0.4311	0.672507
Female	Dominica	5	4	2009	2014	0.8002	-0.0403	1.6478	0	2.0289	0.0606
Female	Dominica	5	5	2014	2021	-0.4287	-0.8802	0.025	0	-2.0143	0.062269
Male	Dominica	3	0	1990	1995	-1.2308	-1.8437	-0.6141	1	-4.1373	0.000468
Male	Dominica	3	1	1995	1998	1.9172	-1.0979	5.0242	0	1.3151	0.20266
Male	Dominica	3	2	1998	2002	-1.9585	-3.5737	-0.3162	1	-2.4761	0.021879
Male	Dominica	3	3	2002	2021	-0.3847	-0.4892	-0.28	1	-7.6335	0
Both	Dominican Republic	4	0	1990	1994	-1.0787	-2.0132	-0.1353	1	-2.4005	0.027397
Both	Dominican Republic	4	1	1994	1998	0.9141	-0.5136	2.3623	0	1.3416	0.196395
Both	Dominican Republic	4	2	1998	2001	-1.1838	-3.7446	1.4451	0	-0.9529	0.353276
Both	Dominican Republic	4	3	2001	2005	2.2809	0.9002	3.6806	1	3.4861	0.002637
Both	Dominican Republic	4	4	2005	2021	0.1472	-0.0041	0.2987	0	2.0433	0.055945
Female	Dominican Republic	4	0	1990	2001	-0.9817	-1.1283	-0.8348	1	-13.9831	0
Female	Dominican Republic	4	1	2001	2006	2.7809	2.0763	3.4904	1	8.3774	0
Female	Dominican Republic	4	2	2006	2011	-0.6899	-1.4764	0.103	0	-1.829	0.084011
Female	Dominican Republic	4	3	2011	2018	0.8425	0.4359	1.2508	1	4.3621	0.000376
Female	Dominican Republic	4	4	2018	2021	-1.5902	-2.9541	-0.2071	1	-2.413	0.026702
Male	Dominican Republic	4	0	1990	1993	-1.5345	-3.0311	-0.0147	1	-2.1211	0.04806
Male	Dominican Republic	4	1	1993	1998	1.4109	0.416	2.4156	1	2.9857	0.007928
Male	Dominican Republic	4	2	1998	2002	-0.6445	-2.0941	0.8266	0	-0.9243	0.367581
Male	Dominican Republic	4	3	2002	2005	2.2229	-0.8993	5.4434	0	1.4891	0.153778
Male	Dominican Republic	4	4	2005	2021	0.1474	-0.0213	0.3164	0	1.8349	0.083099
Both	Ecuador	2	0	1990	2005	-0.4774	-1.0528	0.1013	0	-1.7035	0.101389
Both	Ecuador	2	1	2005	2008	5.0509	-10.2389	22.9451	0	0.6466	0.524057
Both	Ecuador	2	2	2008	2021	-0.103	-1.0649	0.8682	0	-0.2199	0.827803
Female	Ecuador	0	0	1990	2021	0.8254	0.5508	1.1008	1	6.155	1e-06
Male	Ecuador	1	0	1990	1998	-2.3479	-3.5356	-1.1456	1	-3.9838	0.000462
Male	Ecuador	1	1	1998	2021	0.7477	0.3871	1.1096	1	4.2626	0.00022
Both	Egypt	5	0	1990	2000	1.3816	1.1017	1.6624	1	10.5766	0
Both	Egypt	5	1	2000	2005	8.8357	7.6393	10.0454	1	16.3264	0
Both	Egypt	5	2	2005	2008	2.7955	-0.3791	6.0711	0	1.8734	0.080633
Both	Egypt	5	3	2008	2015	-0.4051	-0.9173	0.1098	0	-1.678	0.11405
Both	Egypt	5	4	2015	2018	-2.7113	-5.1234	-0.2379	1	-2.3337	0.033936
Both	Egypt	5	5	2018	2021	-0.236	-1.9674	1.526	0	-0.2877	0.777534
Female	Egypt	5	0	1990	1992	-1.9404	-6.1867	2.4981	0	-0.9434	0.360402
Female	Egypt	5	1	1992	2000	1.3421	0.7279	1.9601	1	4.6744	0.000299
Female	Egypt	5	2	2000	2005	12.8572	11.2374	14.5005	1	17.8335	0
Female	Egypt	5	3	2005	2008	3.5301	-1.5019	8.8191	0	1.4841	0.158492
Female	Egypt	5	4	2008	2015	0.4007	-0.3341	1.141	0	1.1604	0.26402
Female	Egypt	5	5	2015	2021	-1.6086	-2.315	-0.897	1	-4.797	0.000235
Male	Egypt	5	0	1990	2000	1.5616	1.3778	1.7457	1	18.2373	0
Male	Egypt	5	1	2000	2004	6.7687	5.5355	8.0162	1	12.0171	0
Male	Egypt	5	2	2004	2007	3.6007	1.3611	5.8899	1	3.4499	0.003572
Male	Egypt	5	3	2007	2014	-0.5581	-0.929	-0.1857	1	-3.1914	0.006069
Male	Egypt	5	4	2014	2017	-3.0048	-4.6198	-1.3624	1	-3.8727	0.001503
Male	Egypt	5	5	2017	2021	-0.5426	-1.2138	0.1332	0	-1.7124	0.107407
Both	El Salvador	5	0	1990	1993	0.6063	-1.6366	2.9004	0	0.5715	0.576143
Both	El Salvador	5	1	1993	2002	-1.6211	-2.0324	-1.2081	1	-8.3157	1e-06
Both	El Salvador	5	2	2002	2005	0.885	-2.7221	4.6258	0	0.5158	0.613506
Both	El Salvador	5	3	2005	2012	-1.085	-1.7295	-0.4363	1	-3.557	0.002868
Both	El Salvador	5	4	2012	2015	2.8142	-0.6918	6.444	0	1.705	0.108816
Both	El Salvador	5	5	2015	2021	-0.0634	-1.0244	0.9069	0	-0.1399	0.890565
Female	El Salvador	1	0	1990	2002	-1.1887	-1.4867	-0.8898	1	-8.1235	0
Female	El Salvador	1	1	2002	2021	0.3439	0.1804	0.5076	1	4.3203	0.000189
Male	El Salvador	5	0	1990	1994	0.9471	-0.6671	2.5874	0	1.2464	0.23172
Male	El Salvador	5	1	1994	2002	-1.9253	-2.4749	-1.3727	1	-7.3746	2e-06
Male	El Salvador	5	2	2002	2005	1.4629	-2.5388	5.629	0	0.7693	0.453661
Male	El Salvador	5	3	2005	2012	-1.6676	-2.3827	-0.9472	1	-4.9108	0.000188
Male	El Salvador	5	4	2012	2015	3.5157	-0.8209	8.0419	0	1.7209	0.105817
Male	El Salvador	5	5	2015	2021	0.3074	-0.8146	1.4422	0	0.5817	0.569429
Both	Equatorial Guinea	5	0	1990	1996	0.3519	0.0368	0.6681	1	2.3808	0.030966
Both	Equatorial Guinea	5	1	1996	2008	-0.1947	-0.3273	-0.0618	1	-3.122	0.006995
Both	Equatorial Guinea	5	2	2008	2011	1.2015	-1.1752	3.6352	0	1.0712	0.301017
Both	Equatorial Guinea	5	3	2011	2014	-1.529	-3.8844	0.8841	0	-1.3565	0.19501
Both	Equatorial Guinea	5	4	2014	2017	1.7692	-0.4606	4.0489	0	1.6873	0.112222
Both	Equatorial Guinea	5	5	2017	2021	0.3183	-0.3509	0.9919	0	1.012	0.327596
Female	Equatorial Guinea	2	0	1990	2011	0.7336	0.6532	0.8141	1	18.8995	0
Female	Equatorial Guinea	2	1	2011	2014	-2.5873	-6.5517	1.5453	0	-1.3021	0.205228
Female	Equatorial Guinea	2	2	2014	2021	0.4916	0.0043	0.9813	1	2.0822	0.048159
Male	Equatorial Guinea	4	0	1990	1996	0.3951	-0.042	0.8342	0	1.8989	0.073732
Male	Equatorial Guinea	4	1	1996	2007	-0.8068	-0.9587	-0.6547	1	-11.1063	0
Male	Equatorial Guinea	4	2	2007	2014	0.2701	-0.0566	0.5978	0	1.7365	0.099554
Male	Equatorial Guinea	4	3	2014	2017	1.9809	0.0275	3.9725	1	2.1308	0.047149
Male	Equatorial Guinea	4	4	2017	2021	0.5332	-0.0562	1.1262	0	1.9	0.073577
Both	Eritrea	5	0	1990	1993	-0.3936	-0.833	0.0478	0	-1.9009	0.076708
Both	Eritrea	5	1	1993	1996	1.7621	0.8746	2.6574	1	4.2502	0.000698
Both	Eritrea	5	2	1996	2000	0.2785	-0.1743	0.7333	0	1.3098	0.209956
Both	Eritrea	5	3	2000	2008	-1.5654	-1.6809	-1.4497	1	-28.6393	0
Both	Eritrea	5	4	2008	2014	-0.8478	-1.0413	-0.6539	1	-9.2881	0
Both	Eritrea	5	5	2014	2021	-0.1013	-0.2133	0.0107	0	-1.9274	0.073081
Female	Eritrea	4	0	1990	1993	-1.0962	-1.4815	-0.7095	1	-5.9339	1.3e-05
Female	Eritrea	4	1	1993	2000	0.8287	0.6916	0.9661	1	12.7388	0
Female	Eritrea	4	2	2000	2009	-1.1937	-1.2873	-1.1	1	-26.6132	0
Female	Eritrea	4	3	2009	2015	-0.4995	-0.6985	-0.3001	1	-5.2549	5.4e-05
Female	Eritrea	4	4	2015	2021	0.0268	-0.1188	0.1725	0	0.3861	0.703955
Male	Eritrea	5	0	1990	1993	0.3138	-0.1553	0.785	0	1.4247	0.174707
Male	Eritrea	5	1	1993	1996	2.491	1.543	3.4478	1	5.6438	4.7e-05
Male	Eritrea	5	2	1996	2000	0.1879	-0.2887	0.6668	0	0.8392	0.41451
Male	Eritrea	5	3	2000	2008	-1.7053	-1.8179	-1.5926	1	-31.9952	0
Male	Eritrea	5	4	2008	2015	-0.9917	-1.127	-0.8562	1	-15.5346	0
Male	Eritrea	5	5	2015	2021	-0.2444	-0.3711	-0.1175	1	-4.1033	0.00094
Both	Estonia	2	0	1990	1995	5.5965	2.2551	9.0472	1	3.4953	0.001864
Both	Estonia	2	1	1995	2012	-2.4208	-2.8662	-1.9734	1	-11.0555	0
Both	Estonia	2	2	2012	2021	2.0826	0.8229	3.3581	1	3.4261	0.002211
Female	Estonia	3	0	1990	1995	5.9358	3.435	8.4971	1	5.0195	5.7e-05
Female	Estonia	3	1	1995	2013	-2.0878	-2.4716	-1.7025	1	-11.1722	0
Female	Estonia	3	2	2013	2016	7.1272	-4.0689	19.63	0	1.297	0.208693
Female	Estonia	3	3	2016	2021	-0.5856	-3.7645	2.6982	0	-0.3758	0.710801
Male	Estonia	2	0	1990	1995	5.087	1.7502	8.5332	1	3.1737	0.004093
Male	Estonia	2	1	1995	2013	-2.4123	-2.8136	-2.0093	1	-12.2285	0
Male	Estonia	2	2	2013	2021	2.0244	0.519	3.5523	1	2.7827	0.010337
Both	Eswatini	5	0	1990	1994	0.7105	0.501	0.9204	1	7.2479	3e-06
Both	Eswatini	5	1	1994	1998	2.6916	2.3372	3.0471	1	16.3777	0
Both	Eswatini	5	2	1998	2001	4.5053	3.4806	5.5403	1	9.5317	0
Both	Eswatini	5	3	2001	2004	1.6529	0.421	2.8999	1	2.8658	0.011783
Both	Eswatini	5	4	2004	2007	-0.8556	-2.1196	0.4247	0	-1.4275	0.17393
Both	Eswatini	5	5	2007	2021	-1.3642	-1.42	-1.3084	1	-51.7603	0
Female	Eswatini	4	0	1990	1994	0.9724	0.6427	1.3032	1	6.2164	7e-06
Female	Eswatini	4	1	1994	1998	2.7326	2.1872	3.2809	1	10.6403	0
Female	Eswatini	4	2	1998	2001	7.1534	5.6337	8.6949	1	10.1622	0
Female	Eswatini	4	3	2001	2005	2.8301	1.943	3.7249	1	6.7671	2e-06
Female	Eswatini	4	4	2005	2021	-1.7326	-1.8021	-1.663	1	-51.9158	0
Male	Eswatini	5	0	1990	1994	0.7587	0.5473	0.9706	1	7.6687	1e-06
Male	Eswatini	5	1	1994	1998	2.8914	2.5179	3.2663	1	16.7068	0
Male	Eswatini	5	2	1998	2001	3.5634	2.5336	4.6036	1	7.4679	2e-06
Male	Eswatini	5	3	2001	2004	1.1896	-0.0529	2.4476	0	2.0401	0.059352
Male	Eswatini	5	4	2004	2019	-0.9555	-1.0128	-0.8982	1	-35.3694	0
Male	Eswatini	5	5	2019	2021	-2.1667	-3.1823	-1.1405	1	-4.4744	0.000445
Both	Ethiopia	3	0	1990	1998	-0.5258	-0.8091	-0.2416	1	-3.8432	0.000945
Both	Ethiopia	3	1	1998	2005	-1.7449	-2.0657	-1.423	1	-11.1936	0
Both	Ethiopia	3	2	2005	2015	-1.0456	-1.1422	-0.9489	1	-22.3822	0
Both	Ethiopia	3	3	2015	2021	0.4253	0.2231	0.628	1	4.3782	0.000263
Female	Ethiopia	3	0	1990	1998	-0.3234	-0.7584	0.1136	0	-1.5399	0.138523
Female	Ethiopia	3	1	1998	2008	-2.5253	-2.7779	-2.2719	1	-20.4923	0
Female	Ethiopia	3	2	2008	2015	-1.4748	-1.7283	-1.2207	1	-11.9934	0
Female	Ethiopia	3	3	2015	2021	1.1822	0.8402	1.5253	1	7.219	0
Male	Ethiopia	2	0	1990	2005	-1.1741	-1.26	-1.0881	1	-28.0312	0
Male	Ethiopia	2	1	2005	2016	-0.551	-0.6331	-0.4688	1	-13.8096	0
Male	Ethiopia	2	2	2016	2021	0.4981	0.2101	0.7869	1	3.5731	0.001537
Both	Fiji	2	0	1990	2002	-1.1424	-1.3066	-0.9778	1	-14.2594	0
Both	Fiji	2	1	2002	2005	2.5709	0.4659	4.7199	1	2.5266	0.018522
Both	Fiji	2	2	2005	2021	0.0972	-0.0189	0.2134	0	1.7276	0.096912
Female	Fiji	2	0	1990	2002	-1.2552	-1.5058	-1.0039	1	-10.2593	0
Female	Fiji	2	1	2002	2005	2.0366	-1.0879	5.2598	0	1.338	0.193449
Female	Fiji	2	2	2005	2021	0.2048	0.0335	0.3764	1	2.4681	0.021099
Male	Fiji	3	0	1990	2002	-1.0171	-1.2253	-0.8084	1	-10.0935	0
Male	Fiji	3	1	2002	2006	2.8348	1.5097	4.1772	1	4.4823	0.000205
Male	Fiji	3	2	2006	2009	-1.3728	-3.9183	1.2401	0	-1.0994	0.284042
Male	Fiji	3	3	2009	2021	0.2046	-0.0413	0.4511	0	1.7297	0.098365
Both	Finland	2	0	1990	2007	-0.8507	-0.9913	-0.7099	1	-12.4248	0
Both	Finland	2	1	2007	2011	0.5316	-1.6951	2.8088	0	0.4886	0.629586
Both	Finland	2	2	2011	2021	-1.18	-1.5686	-0.7898	1	-6.2171	2e-06
Female	Finland	4	0	1990	1992	3.6233	0.671	6.6622	1	2.587	0.018599
Female	Finland	4	1	1992	2000	0.2007	-0.2225	0.6257	0	0.9953	0.33276
Female	Finland	4	2	2000	2003	-1.517	-4.647	1.7157	0	-0.9944	0.333223
Female	Finland	4	3	2003	2014	0.7089	0.433	0.9856	1	5.4098	3.9e-05
Female	Finland	4	4	2014	2021	-1.3302	-1.8613	-0.7962	1	-5.2127	5.9e-05
Male	Finland	2	0	1990	2007	-1.5269	-1.7254	-1.3279	1	-15.7346	0
Male	Finland	2	1	2007	2010	0.7151	-4.6022	6.3288	0	0.2711	0.788608
Male	Finland	2	2	2010	2021	-1.4452	-1.8832	-1.0053	1	-6.7459	1e-06
Both	France	5	0	1990	1997	-2.4551	-2.8025	-2.1066	1	-14.8545	0
Both	France	5	1	1997	2002	-0.5109	-1.3037	0.2882	0	-1.3647	0.192479
Both	France	5	2	2002	2009	-3.3215	-3.7722	-2.8688	1	-15.4106	0
Both	France	5	3	2009	2012	-8.5273	-10.8392	-6.1555	1	-7.4213	2e-06
Both	France	5	4	2012	2015	0.6463	-1.853	3.2093	0	0.5461	0.593039
Both	France	5	5	2015	2021	-2.6629	-3.1244	-2.1993	1	-12.1053	0
Female	France	3	0	1990	2002	0.7973	0.5886	1.0064	1	7.9687	0
Female	France	3	1	2002	2012	-0.7818	-1.1354	-0.427	1	-4.5723	0.000165
Female	France	3	2	2012	2016	1.4839	-0.7378	3.7553	0	1.3839	0.180922
Female	France	3	3	2016	2021	-2.1539	-3.3703	-0.9222	1	-3.6197	0.001607
Male	France	5	0	1990	1997	-3.0024	-3.3801	-2.6232	1	-16.6542	0
Male	France	5	1	1997	2002	-0.838	-1.7214	0.0532	0	-2.0047	0.063394
Male	France	5	2	2002	2009	-3.8151	-4.3288	-3.2987	1	-15.4836	0
Male	France	5	3	2009	2012	-10.1127	-12.7096	-7.4384	1	-7.7512	1e-06
Male	France	5	4	2012	2015	-0.0621	-3.1172	3.0893	0	-0.0427	0.966533
Male	France	5	5	2015	2021	-2.937	-3.5237	-2.3467	1	-10.4799	0
Both	Gabon	4	0	1990	1993	0.0918	-0.5858	0.7741	0	0.2838	0.779776
Both	Gabon	4	1	1993	1996	1.5747	0.2819	2.8841	1	2.5626	0.019578
Both	Gabon	4	2	1996	2002	0.0943	-0.1861	0.3755	0	0.7057	0.489394
Both	Gabon	4	3	2002	2012	-1.0796	-1.185	-0.974	1	-21.389	0
Both	Gabon	4	4	2012	2021	-0.0651	-0.1807	0.0505	0	-1.1834	0.252032
Female	Gabon	4	0	1990	1993	-0.2445	-1.1798	0.6997	0	-0.5459	0.591822
Female	Gabon	4	1	1993	1996	2.3966	0.6795	4.1429	1	2.9423	0.008712
Female	Gabon	4	2	1996	2002	0.6566	0.3011	1.0135	1	3.8857	0.001083
Female	Gabon	4	3	2002	2013	-1.8063	-1.9223	-1.6901	1	-32.3876	0
Female	Gabon	4	4	2013	2021	0.057	-0.1275	0.2418	0	0.6483	0.524958
Male	Gabon	3	0	1990	1997	0.5148	0.2812	0.749	1	4.5897	0.000159
Male	Gabon	3	1	1997	2012	-0.6386	-0.7099	-0.5673	1	-18.5726	0
Male	Gabon	3	2	2012	2015	0.4548	-1.0268	1.9586	0	0.6351	0.532248
Male	Gabon	3	3	2015	2021	-0.2007	-0.4723	0.0717	0	-1.5327	0.14027
Both	Gambia	4	0	1990	1999	1.1555	0.4874	1.8282	1	3.6421	0.001864
Both	Gambia	4	1	1999	2002	-2.3472	-8.8101	4.5738	0	-0.7287	0.475534
Both	Gambia	4	2	2002	2005	3.4464	-3.3104	10.6754	0	1.0539	0.305887
Both	Gambia	4	3	2005	2012	-1.413	-2.5964	-0.2151	1	-2.4756	0.023469
Both	Gambia	4	4	2012	2021	2.3608	1.6116	3.1155	1	6.6736	3e-06
Female	Gambia	4	0	1990	1999	1.5011	0.7548	2.253	1	4.2417	0.000491
Female	Gambia	4	1	1999	2002	-2.3055	-10.052	6.1082	0	-0.5932	0.56045
Female	Gambia	4	2	2002	2005	3.921	-3.6785	12.1201	0	1.0641	0.301372
Female	Gambia	4	3	2005	2012	-1.8549	-3.1304	-0.5627	1	-3.0072	0.007566
Female	Gambia	4	4	2012	2021	2.5875	1.7442	3.4377	1	6.5025	4e-06
Male	Gambia	4	0	1990	1999	0.6962	0.0976	1.2984	1	2.4446	0.025022
Male	Gambia	4	1	1999	2002	-2.5697	-8.4799	3.7222	0	-0.874	0.39364
Male	Gambia	4	2	2002	2005	2.8245	-3.4797	9.5403	0	0.9249	0.367259
Male	Gambia	4	3	2005	2012	-1.0581	-2.127	0.0226	0	-2.0573	0.054445
Male	Gambia	4	4	2012	2021	1.967	1.2961	2.6424	1	6.1993	8e-06
Both	Georgia	4	0	1990	1999	0.9238	-0.3221	2.1853	0	1.5552	0.137305
Both	Georgia	4	1	1999	2007	-3.0703	-4.4578	-1.6627	1	-4.544	0.000251
Both	Georgia	4	2	2007	2011	13.3245	6.6593	20.4062	1	4.3354	0.000399
Both	Georgia	4	3	2011	2016	3.0128	0.1289	5.9799	1	2.1962	0.04142
Both	Georgia	4	4	2016	2021	-2.6293	-4.7155	-0.4975	1	-2.5847	0.018689
Female	Georgia	3	0	1990	1999	4.2383	2.416	6.0929	1	4.8946	7.7e-05
Female	Georgia	3	1	1999	2007	-0.5171	-2.3654	1.3662	0	-0.5749	0.571447
Female	Georgia	3	2	2007	2011	6.9774	-0.9801	15.5744	0	1.8146	0.083895
Female	Georgia	3	3	2011	2021	1.4277	0.3776	2.4888	1	2.8327	0.009969
Male	Georgia	3	0	1990	1999	0.0898	-2.0613	2.2881	0	0.0859	0.932381
Male	Georgia	3	1	1999	2007	-3.7087	-5.9742	-1.3887	1	-3.3011	0.003401
Male	Georgia	3	2	2007	2012	14.2429	7.8654	20.9974	1	4.8207	9.2e-05
Male	Georgia	3	3	2012	2021	-0.6645	-2.1082	0.8006	0	-0.947	0.35442
Both	Germany	4	0	1990	1992	1.7164	-1.8596	5.4228	0	0.999	0.331024
Both	Germany	4	1	1992	1999	-3.3248	-3.9585	-2.687	1	-10.8022	0
Both	Germany	4	2	1999	2006	-2	-2.5926	-1.4038	1	-6.9978	2e-06
Both	Germany	4	3	2006	2011	0.1621	-1.1003	1.4406	0	0.2683	0.791528
Both	Germany	4	4	2011	2021	-2.1011	-2.44	-1.761	1	-12.8639	0
Female	Germany	3	0	1990	1992	2.4578	-2.3956	7.5525	0	1.0405	0.309932
Female	Germany	3	1	1992	2004	-0.6092	-0.9275	-0.2898	1	-3.9612	0.000713
Female	Germany	3	2	2004	2012	0.8615	0.1627	1.5651	1	2.5658	0.018014
Female	Germany	3	3	2012	2021	-1.5126	-2.072	-0.95	1	-5.5643	1.6e-05
Male	Germany	5	0	1990	1992	1.0882	-2.281	4.5736	0	0.6806	0.506514
Male	Germany	5	1	1992	2000	-4.0798	-4.564	-3.5932	1	-17.5456	0
Male	Germany	5	2	2000	2003	-1.3255	-4.6462	2.1109	0	-0.8308	0.419114
Male	Germany	5	3	2003	2006	-3.9991	-7.4097	-0.4628	1	-2.4048	0.029549
Male	Germany	5	4	2006	2009	1.4079	-2.4338	5.401	0	0.7716	0.45233
Male	Germany	5	5	2009	2021	-2.1451	-2.418	-1.8715	1	-16.553	0
Both	Ghana	5	0	1990	2000	0.6688	0.6002	0.7375	1	20.8428	0
Both	Ghana	5	1	2000	2004	-4.4773	-4.8606	-4.0924	1	-24.2804	0
Both	Ghana	5	2	2004	2007	-3.2014	-3.9422	-2.4549	1	-9.0275	0
Both	Ghana	5	3	2007	2010	0.5121	-0.2243	1.2539	0	1.4806	0.159423
Both	Ghana	5	4	2010	2017	1.7839	1.6383	1.9297	1	26.3259	0
Both	Ghana	5	5	2017	2021	0.1689	-0.1409	0.4796	0	1.1611	0.263752
Female	Ghana	5	0	1990	1992	0.7875	-0.2276	1.8129	0	1.6516	0.11939
Female	Ghana	5	1	1992	2002	0.0207	-0.069	0.1105	0	0.4924	0.629575
Female	Ghana	5	2	2002	2009	-0.7697	-0.9212	-0.618	1	-10.7804	0
Female	Ghana	5	3	2009	2012	0.8634	-0.0992	1.8353	0	1.9108	0.075338
Female	Ghana	5	4	2012	2017	1.6457	1.3279	1.9645	1	11.1095	0
Female	Ghana	5	5	2017	2021	-0.1858	-0.5396	0.1692	0	-1.1165	0.281764
Male	Ghana	5	0	1990	1997	0.8405	0.5946	1.0871	1	7.3047	3e-06
Male	Ghana	5	1	1997	2000	4.4082	2.7226	6.1214	1	5.6493	4.6e-05
Male	Ghana	5	2	2000	2004	-15.525	-16.1695	-14.8755	1	-46.9535	0
Male	Ghana	5	3	2004	2007	-13.6888	-14.8891	-12.4716	1	-22.4056	0
Male	Ghana	5	4	2007	2014	2.5276	2.2783	2.7776	1	21.8501	0
Male	Ghana	5	5	2014	2021	0.5749	0.3333	0.817	1	5.0805	0.000136
Both	Global	5	0	1990	1995	0.4397	0.2984	0.5812	1	6.6435	8e-06
Both	Global	5	1	1995	2002	-0.4219	-0.517	-0.3266	1	-9.4239	0
Both	Global	5	2	2002	2007	-0.666	-0.8372	-0.4945	1	-8.257	1e-06
Both	Global	5	3	2007	2014	0.0701	-0.0364	0.1767	0	1.4032	0.180911
Both	Global	5	4	2014	2018	0.4853	0.0748	0.8976	1	2.5209	0.023513
Both	Global	5	5	2018	2021	-0.1796	-0.7121	0.3558	0	-0.7161	0.484911
Female	Global	5	0	1990	1996	0.7496	0.6207	0.8787	1	12.4293	0
Female	Global	5	1	1996	2000	-0.069	-0.3936	0.2567	0	-0.4521	0.657694
Female	Global	5	2	2000	2009	-0.5796	-0.6438	-0.5154	1	-19.1891	0
Female	Global	5	3	2009	2014	0.5928	0.3868	0.7992	1	6.1452	1.9e-05
Female	Global	5	4	2014	2017	1.7089	0.9593	2.464	1	4.8825	0.000199
Female	Global	5	5	2017	2021	0.1355	-0.1378	0.4096	0	1.0562	0.307614
Male	Global	4	0	1990	1995	0.2948	0.1393	0.4506	1	3.9859	0.000867
Male	Global	4	1	1995	1998	-0.9499	-1.5529	-0.3433	1	-3.2842	0.004122
Male	Global	4	2	1998	2001	-0.2076	-0.7388	0.3266	0	-0.8178	0.424173
Male	Global	4	3	2001	2006	-0.7543	-0.9157	-0.5926	1	-9.7711	0
Male	Global	4	4	2006	2021	-0.0586	-0.0932	-0.024	1	-3.557	0.002253
Both	Greece	1	0	1990	2010	-0.0125	-0.1306	0.1058	0	-0.2164	0.830288
Both	Greece	1	1	2010	2021	1.8715	1.5462	2.1978	1	11.8951	0
Female	Greece	4	0	1990	1993	-0.9567	-2.662	0.7785	0	-1.1629	0.260063
Female	Greece	4	1	1993	2005	0.7918	0.5616	1.0226	1	7.2458	1e-06
Female	Greece	4	2	2005	2009	-0.7991	-2.56	0.9937	0	-0.9411	0.359137
Female	Greece	4	3	2009	2018	2.0901	1.7077	2.4739	1	11.5821	0
Female	Greece	4	4	2018	2021	-0.2888	-2.1822	1.6413	0	-0.3169	0.754957
Male	Greece	1	0	1990	2010	-0.2002	-0.3536	-0.0466	1	-2.6743	0.012558
Male	Greece	1	1	2010	2021	1.956	1.5243	2.3894	1	9.3684	0
Both	Greenland	2	0	1990	2004	-2.2943	-2.5258	-2.0623	1	-20.1977	0
Both	Greenland	2	1	2004	2008	-4.3647	-6.932	-1.7267	1	-3.385	0.002446
Both	Greenland	2	2	2008	2021	-1.302	-1.6313	-0.9717	1	-8.094	0
Female	Greenland	5	0	1990	1997	-1.6492	-2.231	-1.064	1	-5.9742	2.5e-05
Female	Greenland	5	1	1997	2000	-7.5233	-11.8456	-2.989	1	-3.4827	0.00334
Female	Greenland	5	2	2000	2004	0.3774	-1.9324	2.7415	0	0.3449	0.734979
Female	Greenland	5	3	2004	2007	-6.8783	-11.0162	-2.548	1	-3.3418	0.00446
Female	Greenland	5	4	2007	2012	-4.3233	-5.7977	-2.8258	1	-6.0655	2.2e-05
Female	Greenland	5	5	2012	2021	-0.8457	-1.3171	-0.372	1	-3.7985	0.001749
Male	Greenland	3	0	1990	1998	-2.5601	-3.136	-1.9807	1	-9.0978	0
Male	Greenland	3	1	1998	2001	0.9402	-3.7009	5.805	0	0.4135	0.68346
Male	Greenland	3	2	2001	2006	-4.3897	-5.8935	-2.8618	1	-5.8884	8e-06
Male	Greenland	3	3	2006	2021	-1.1138	-1.3747	-0.8521	1	-8.8152	0
Both	Grenada	3	0	1990	2001	-0.6983	-1.3013	-0.0915	1	-2.3922	0.026181
Both	Grenada	3	1	2001	2004	1.9912	-5.967	10.6229	0	0.5047	0.619028
Both	Grenada	3	2	2004	2015	-0.5976	-1.2434	0.0525	0	-1.9121	0.069607
Both	Grenada	3	3	2015	2021	-4.1636	-5.7546	-2.5458	1	-5.2831	3.1e-05
Female	Grenada	2	0	1990	2000	-4.2775	-5.1956	-3.3505	1	-9.3621	0
Female	Grenada	2	1	2000	2014	1.2983	0.7285	1.8712	1	4.7201	8.5e-05
Female	Grenada	2	2	2014	2021	-1.5996	-3.2861	0.1162	0	-1.9252	0.066132
Male	Grenada	4	0	1990	2000	0.4383	-0.456	1.3405	0	1.0273	0.317896
Male	Grenada	4	1	2000	2009	2.2827	1.1592	3.4187	1	4.2931	0.000438
Male	Grenada	4	2	2009	2012	-9.3543	-18.3257	0.6025	0	-1.9798	0.063222
Male	Grenada	4	3	2012	2015	1.163	-9.4091	12.9689	0	0.2201	0.82828
Male	Grenada	4	4	2015	2021	-5.7306	-7.5782	-3.846	1	-6.2636	7e-06
Both	Guam	5	0	1990	1993	-4.3908	-6.95	-1.7613	1	-3.5274	0.003047
Both	Guam	5	1	1993	1996	6.043	0.7883	11.5716	1	2.4608	0.026475
Both	Guam	5	2	1996	1999	-2.3728	-6.9347	2.4128	0	-1.0695	0.301733
Both	Guam	5	3	1999	2003	6.1369	3.6336	8.7006	1	5.3188	8.6e-05
Both	Guam	5	4	2003	2018	3.7759	3.5291	4.0232	1	33.1799	0
Both	Guam	5	5	2018	2021	-3.9434	-6.8817	-0.9123	1	-2.7602	0.014583
Female	Guam	4	0	1990	1997	-0.1634	-2.7099	2.4497	0	-0.133	0.895661
Female	Guam	4	1	1997	2000	-12.8338	-25.8086	2.41	0	-1.7905	0.090209
Female	Guam	4	2	2000	2005	13.3901	7.8069	19.2624	1	5.2287	5.7e-05
Female	Guam	4	3	2005	2019	1.349	0.3987	2.3083	1	2.9882	0.007885
Female	Guam	4	4	2019	2021	-10.3379	-28.9257	13.1112	0	-0.9868	0.336821
Male	Guam	2	0	1990	1993	-2.9629	-8.0562	2.4125	0	-1.1514	0.26093
Male	Guam	2	1	1993	2018	4.1109	3.9006	4.3215	1	41.1342	0
Male	Guam	2	2	2018	2021	-2.7207	-8.3798	3.2878	0	-0.9499	0.351631
Both	Guatemala	4	0	1990	1993	6.4518	2.0482	11.0454	1	3.1092	0.006056
Both	Guatemala	4	1	1993	1996	-7.0218	-14.5165	1.13	0	-1.82	0.085428
Both	Guatemala	4	2	1996	2005	-0.8306	-1.6974	0.0438	0	-1.9962	0.061268
Both	Guatemala	4	3	2005	2008	-4.8663	-11.8099	2.624	0	-1.3829	0.183607
Both	Guatemala	4	4	2008	2021	-0.9421	-1.4098	-0.4721	1	-4.2017	0.000536
Female	Guatemala	4	0	1990	1992	7.704	-3.0821	19.6904	0	1.4776	0.15679
Female	Guatemala	4	1	1992	1999	-3.75	-5.3599	-2.1127	1	-4.7606	0.000156
Female	Guatemala	4	2	1999	2005	0.3993	-1.9588	2.8141	0	0.3522	0.728745
Female	Guatemala	4	3	2005	2008	-4.9062	-14.6491	5.9488	0	-0.9778	0.341144
Female	Guatemala	4	4	2008	2021	-0.0947	-0.747	0.5619	0	-0.3039	0.764719
Male	Guatemala	2	0	1990	1994	4.7438	0.8976	8.7367	1	2.5569	0.017307
Male	Guatemala	2	1	1994	1997	-5.8369	-16.1092	5.6932	0	-1.0746	0.293252
Male	Guatemala	2	2	1997	2021	-2.0601	-2.2893	-1.8304	1	-18.3388	0
Both	Guinea	3	0	1990	1999	0.8417	0.7684	0.9151	1	23.9676	0
Both	Guinea	3	1	1999	2006	0.2051	0.0731	0.3373	1	3.232	0.003995
Both	Guinea	3	2	2006	2014	0.9917	0.8757	1.1079	1	17.847	0
Both	Guinea	3	3	2014	2021	-0.1872	-0.3255	-0.0486	1	-2.809	0.010515
Female	Guinea	3	0	1990	1999	0.3551	0.2655	0.4447	1	8.2589	0
Female	Guinea	3	1	1999	2009	0.1222	0.0376	0.207	1	3.0032	0.006773
Female	Guinea	3	2	2009	2014	0.7505	0.4127	1.0895	1	4.6301	0.000144
Female	Guinea	3	3	2014	2021	-0.1072	-0.2788	0.0648	0	-1.2967	0.208801
Male	Guinea	5	0	1990	1999	1.307	1.2534	1.3606	1	52.326	0
Male	Guinea	5	1	1999	2004	0.1726	0.0051	0.3404	1	2.1958	0.044248
Male	Guinea	5	2	2004	2007	0.5368	0.0109	1.0654	1	2.1758	0.045967
Male	Guinea	5	3	2007	2011	1.9076	1.6248	2.1912	1	14.4939	0
Male	Guinea	5	4	2011	2015	0.528	0.2299	0.827	1	3.7796	0.001818
Male	Guinea	5	5	2015	2021	-0.07	-0.1847	0.0449	0	-1.299	0.213562
Both	Guinea-Bissau	3	0	1990	1999	2.219	2.1263	2.3118	1	50.3188	0
Both	Guinea-Bissau	3	1	1999	2005	0.5547	0.3679	0.7419	1	6.1867	4e-06
Both	Guinea-Bissau	3	2	2005	2019	0.3349	0.2893	0.3804	1	15.3131	0
Both	Guinea-Bissau	3	3	2019	2021	-0.3078	-1.2132	0.6058	0	-0.7028	0.489919
Female	Guinea-Bissau	4	0	1990	1999	2.4438	2.3694	2.5183	1	69.8063	0
Female	Guinea-Bissau	4	1	1999	2006	0.5386	0.4244	0.6529	1	9.9338	0
Female	Guinea-Bissau	4	2	2006	2012	0.0173	-0.1341	0.1691	0	0.2404	0.812713
Female	Guinea-Bissau	4	3	2012	2018	0.4402	0.2795	0.6011	1	5.7648	1.8e-05
Female	Guinea-Bissau	4	4	2018	2021	-0.424	-0.8278	-0.0185	1	-2.1967	0.041381
Male	Guinea-Bissau	3	0	1990	1999	1.7254	1.6395	1.8114	1	42.0967	0
Male	Guinea-Bissau	3	1	1999	2002	0.1719	-0.6387	0.989	0	0.4395	0.664754
Male	Guinea-Bissau	3	2	2002	2019	0.5173	0.4874	0.5473	1	36.0005	0
Male	Guinea-Bissau	3	3	2019	2021	-0.254	-0.9878	0.4853	0	-0.7162	0.48178
Both	Guyana	4	0	1990	1992	-7.5505	-13.2262	-1.5035	1	-2.6033	0.017975
Both	Guyana	4	1	1992	1997	-0.3057	-2.2219	1.6481	0	-0.3314	0.744148
Both	Guyana	4	2	1997	2000	4.6177	-1.8985	11.5666	0	1.4747	0.15756
Both	Guyana	4	3	2000	2003	-2.5225	-8.6098	3.9702	0	-0.8324	0.416088
Both	Guyana	4	4	2003	2021	0.2717	-0.0028	0.5469	0	2.0794	0.052153
Female	Guyana	2	0	1990	1995	-3.1622	-5.5245	-0.7408	1	-2.6853	0.012935
Female	Guyana	2	1	1995	1998	4.9191	-5.6678	16.6942	0	0.9317	0.360746
Female	Guyana	2	2	1998	2021	-0.7763	-1.0894	-0.4622	1	-5.0889	3.3e-05
Male	Guyana	5	0	1990	1992	-8.3212	-14.5748	-1.61	1	-2.6211	0.019271
Male	Guyana	5	1	1992	1997	-0.4542	-2.7202	1.8645	0	-0.4214	0.679425
Male	Guyana	5	2	1997	2000	4.7421	-2.9122	12.9999	0	1.3013	0.212778
Male	Guyana	5	3	2000	2005	-2.0089	-4.2314	0.2652	0	-1.8854	0.078896
Male	Guyana	5	4	2005	2011	2.2163	0.6673	3.7892	1	3.0598	0.007944
Male	Guyana	5	5	2011	2021	-0.3868	-1.1274	0.3593	0	-1.107	0.285714
Both	Haiti	1	0	1990	1998	-1.0388	-1.1869	-0.8904	1	-14.3037	0
Both	Haiti	1	1	1998	2021	-0.2551	-0.2846	-0.2257	1	-17.738	0
Female	Haiti	2	0	1990	1998	-1.1392	-1.2756	-1.0027	1	-17.1331	0
Female	Haiti	2	1	1998	2004	0.1849	-0.0998	0.4703	0	1.3399	0.192839
Female	Haiti	2	2	2004	2021	-0.7177	-0.7651	-0.6702	1	-31.0872	0
Male	Haiti	1	0	1990	2001	-0.8684	-1.001	-0.7356	1	-13.3678	0
Male	Haiti	1	1	2001	2021	-0.0307	-0.0833	0.0219	0	-1.1969	0.241766
Both	High-middle SDI	4	0	1990	1994	1.5535	0.9145	2.1965	1	5.1313	7e-05
Both	High-middle SDI	4	1	1994	1998	-2.2828	-3.11	-1.4485	1	-5.7067	2.1e-05
Both	High-middle SDI	4	2	1998	2001	-0.1835	-1.8822	1.5446	0	-0.2248	0.824676
Both	High-middle SDI	4	3	2001	2007	-1.6682	-2.0377	-1.2973	1	-9.3869	0
Both	High-middle SDI	4	4	2007	2021	-0.795	-0.9285	-0.6613	1	-12.449	0
Female	High-middle SDI	5	0	1990	1994	0.7082	0.0716	1.3489	1	2.3722	0.03149
Female	High-middle SDI	5	1	1994	2006	-0.8681	-0.9794	-0.7567	1	-16.5405	0
Female	High-middle SDI	5	2	2006	2010	-0.2305	-0.9504	0.4945	0	-0.6794	0.507244
Female	High-middle SDI	5	3	2010	2014	-0.8669	-1.7221	-0.0042	1	-2.1417	0.049042
Female	High-middle SDI	5	4	2014	2018	1.169	0.1568	2.1914	1	2.4635	0.026333
Female	High-middle SDI	5	5	2018	2021	-0.7222	-2.0142	0.5868	0	-1.1795	0.256585
Male	High-middle SDI	4	0	1990	1994	1.521	0.8679	2.1784	1	4.9139	0.000112
Male	High-middle SDI	4	1	1994	1998	-2.6479	-3.4937	-1.7947	1	-6.4614	4e-06
Male	High-middle SDI	4	2	1998	2001	-0.1621	-1.8986	1.6051	0	-0.1943	0.848148
Male	High-middle SDI	4	3	2001	2007	-1.8881	-2.251	-1.524	1	-10.809	0
Male	High-middle SDI	4	4	2007	2021	-1.0298	-1.1794	-0.8799	1	-14.3688	0
Both	High SDI	4	0	1990	2002	-0.7713	-0.8416	-0.7011	1	-22.9821	0
Both	High SDI	4	1	2002	2005	-1.9086	-3.1079	-0.6945	1	-3.2911	0.00406
Both	High SDI	4	2	2005	2013	-0.9058	-1.0897	-0.7216	1	-10.2929	0
Both	High SDI	4	3	2013	2016	-0.0649	-1.5168	1.4083	0	-0.0933	0.926729
Both	High SDI	4	4	2016	2021	-1.6063	-1.9747	-1.2364	1	-9.0677	0
Female	High SDI	4	0	1990	1999	-0.082	-0.1809	0.0169	0	-1.7414	0.098673
Female	High SDI	4	1	1999	2005	-1.2772	-1.5576	-0.9961	1	-9.4969	0
Female	High SDI	4	2	2005	2013	-0.246	-0.4365	-0.0552	1	-2.7076	0.014417
Female	High SDI	4	3	2013	2016	0.9117	-0.6141	2.4609	0	1.2515	0.226789
Female	High SDI	4	4	2016	2021	-1.2124	-1.5823	-0.8412	1	-6.8328	2e-06
Male	High SDI	4	0	1990	2002	-1.0536	-1.1402	-0.967	1	-25.4237	0
Male	High SDI	4	1	2002	2005	-1.9762	-3.399	-0.5323	1	-2.8678	0.010231
Male	High SDI	4	2	2005	2012	-1.2471	-1.5126	-0.981	1	-9.7953	0
Male	High SDI	4	3	2012	2016	-0.5912	-1.3819	0.2057	0	-1.5602	0.136121
Male	High SDI	4	4	2016	2021	-1.7871	-2.2092	-1.3633	1	-8.7979	0
Both	Honduras	4	0	1990	1994	0.7931	0.227	1.3625	1	2.9465	0.008632
Both	Honduras	4	1	1994	1997	2.7809	0.7207	4.8833	1	2.846	0.010725
Both	Honduras	4	2	1997	2009	0.4151	0.2504	0.5801	1	5.301	4.9e-05
Both	Honduras	4	3	2009	2012	1.7607	-0.8635	4.4544	0	1.4036	0.177467
Both	Honduras	4	4	2012	2021	-0.172	-0.4089	0.0654	0	-1.5225	0.14526
Female	Honduras	2	0	1990	1994	1.1799	0.0242	2.3489	1	2.1075	0.045712
Female	Honduras	2	1	1994	1997	5.2984	1.0734	9.7001	1	2.602	0.015633
Female	Honduras	2	2	1997	2021	0.4334	0.3221	0.5449	1	8.048	0
Male	Honduras	4	0	1990	1998	0.4355	0.3835	0.4874	1	17.646	0
Male	Honduras	4	1	1998	2004	0.6788	0.543	0.8149	1	10.5255	0
Male	Honduras	4	2	2004	2009	-0.2271	-0.4162	-0.0377	1	-2.5189	0.021449
Male	Honduras	4	3	2009	2012	2.5413	1.9628	3.123	1	9.3193	0
Male	Honduras	4	4	2012	2021	-0.1275	-0.1828	-0.0723	1	-4.8458	0.00013
Both	Hungary	2	0	1990	1993	6.2917	3.751	8.8946	1	5.2053	2.5e-05
Both	Hungary	2	1	1993	2004	0.3075	-0.0656	0.6819	0	1.7005	0.101961
Both	Hungary	2	2	2004	2021	-3.0535	-3.2272	-2.8795	1	-35.6815	0
Female	Hungary	3	0	1990	1993	5.5409	1.9181	9.2924	1	3.2108	0.004197
Female	Hungary	3	1	1993	1996	-1.751	-7.7863	4.6794	0	-0.5795	0.56844
Female	Hungary	3	2	1996	2001	4.3555	2.3039	6.4482	1	4.4653	0.000214
Female	Hungary	3	3	2001	2021	-0.8209	-1.0236	-0.6178	1	-8.3804	0
Male	Hungary	2	0	1990	1993	6.949	4.1679	9.8044	1	5.2624	2.1e-05
Male	Hungary	2	1	1993	2005	-0.1639	-0.5324	0.206	0	-0.9155	0.369017
Male	Hungary	2	2	2005	2021	-3.661	-3.8821	-3.4394	1	-33.5065	0
Both	Iceland	2	0	1990	1996	-0.6134	-1.0951	-0.1293	1	-2.6134	0.015237
Both	Iceland	2	1	1996	2005	-1.7787	-2.0895	-1.467	1	-11.6899	0
Both	Iceland	2	2	2005	2021	-0.0703	-0.2067	0.0663	0	-1.0623	0.298657
Female	Iceland	3	0	1990	2001	0.2257	-0.0802	0.5326	0	1.5339	0.139979
Female	Iceland	3	1	2001	2004	-3.7554	-8.1917	0.8952	0	-1.6869	0.106432
Female	Iceland	3	2	2004	2013	1.5199	0.9787	2.064	1	5.8693	8e-06
Female	Iceland	3	3	2013	2021	-1.4242	-2.0436	-0.8008	1	-4.732	0.000113
Male	Iceland	3	0	1990	1997	-1.3215	-2.0779	-0.5593	1	-3.5956	0.001701
Male	Iceland	3	1	1997	2000	-3.7578	-8.945	1.7249	0	-1.4377	0.165254
Male	Iceland	3	2	2000	2009	-1.6407	-2.2859	-0.9913	1	-5.2278	3.5e-05
Male	Iceland	3	3	2009	2021	0.0398	-0.3437	0.4247	0	0.2153	0.831642
Both	India	5	0	1990	1992	-0.1533	-1.3397	1.0474	0	-0.2735	0.788205
Both	India	5	1	1992	1995	1.3074	0.1713	2.4564	1	2.455	0.026777
Both	India	5	2	1995	2009	-0.3497	-0.4029	-0.2964	1	-13.9689	0
Both	India	5	3	2009	2014	0.6778	0.3831	0.9733	1	4.9118	0.000188
Both	India	5	4	2014	2018	1.2268	0.7418	1.7142	1	5.4109	7.2e-05
Both	India	5	5	2018	2021	-0.0931	-0.7574	0.5756	0	-0.2975	0.770139
Female	India	3	0	1990	1997	0.7903	0.4274	1.1546	1	4.5382	0.00018
Female	India	3	1	1997	2010	-0.892	-1.0093	-0.7747	1	-15.7442	0
Female	India	3	2	2010	2018	1.9529	1.7198	2.1866	1	17.5702	0
Female	India	3	3	2018	2021	-1.2568	-2.4563	-0.0426	1	-2.1521	0.043174
Male	India	4	0	1990	1992	-0.0521	-1.2533	1.1636	0	-0.0906	0.928797
Male	India	4	1	1992	1995	1.2477	0.1417	2.366	1	2.3717	0.029064
Male	India	4	2	1995	2005	-0.1269	-0.2162	-0.0375	1	-2.9818	0.007995
Male	India	4	3	2005	2014	0.3095	0.2121	0.407	1	6.6854	3e-06
Male	India	4	4	2014	2021	0.7488	0.5736	0.9243	1	9.0067	0
Both	Indonesia	5	0	1990	1993	1.1998	1.0128	1.3872	1	13.742	0
Both	Indonesia	5	1	1993	2000	0.555	0.4914	0.6187	1	18.6374	0
Both	Indonesia	5	2	2000	2005	-0.2036	-0.3266	-0.0804	1	-3.5211	0.003087
Both	Indonesia	5	3	2005	2011	0.1423	0.0577	0.227	1	3.5855	0.002705
Both	Indonesia	5	4	2011	2015	-0.2794	-0.487	-0.0715	1	-2.8629	0.011854
Both	Indonesia	5	5	2015	2021	0.1556	0.0824	0.2289	1	4.53	0.000399
Female	Indonesia	4	0	1990	1996	1.37	1.2559	1.4842	1	25.3928	0
Female	Indonesia	4	1	1996	2000	0.6593	0.3255	0.9942	1	4.1567	0.000593
Female	Indonesia	4	2	2000	2005	-1.0738	-1.2798	-0.8674	1	-10.8798	0
Female	Indonesia	4	3	2005	2015	-0.5534	-0.6181	-0.4887	1	-17.9171	0
Female	Indonesia	4	4	2015	2021	-0.266	-0.3977	-0.1342	1	-4.2363	0.000496
Male	Indonesia	4	0	1990	1993	0.9978	0.7353	1.2609	1	8.0153	0
Male	Indonesia	4	1	1993	1996	-0.0432	-0.5339	0.45	0	-0.1843	0.855811
Male	Indonesia	4	2	1996	2011	0.4762	0.4511	0.5014	1	39.84	0
Male	Indonesia	4	3	2011	2015	0.0025	-0.3107	0.3167	0	0.0167	0.986895
Male	Indonesia	4	4	2015	2021	0.3645	0.2565	0.4727	1	7.0959	1e-06
Both	Iran (Islamic Republic of)	5	0	1990	2002	0.7423	0.6641	0.8205	1	20.3078	0
Both	Iran (Islamic Republic of)	5	1	2002	2005	-1.3556	-2.4756	-0.2229	1	-2.5479	0.022288
Both	Iran (Islamic Republic of)	5	2	2005	2011	0.7214	0.4438	0.9997	1	5.5513	5.5e-05
Both	Iran (Islamic Republic of)	5	3	2011	2015	4.6702	4.0326	5.3117	1	15.9231	0
Both	Iran (Islamic Republic of)	5	4	2015	2019	-1.8881	-2.417	-1.3564	1	-7.5168	2e-06
Both	Iran (Islamic Republic of)	5	5	2019	2021	-4.6265	-5.7976	-3.4408	1	-8.1719	1e-06
Female	Iran (Islamic Republic of)	5	0	1990	2001	0.561	0.4459	0.6761	1	10.4152	0
Female	Iran (Islamic Republic of)	5	1	2001	2004	-1.6166	-2.9404	-0.2748	1	-2.5644	0.021573
Female	Iran (Islamic Republic of)	5	2	2004	2010	0.4704	0.1403	0.8016	1	3.0394	0.00828
Female	Iran (Islamic Republic of)	5	3	2010	2015	5.2315	4.8047	5.66	1	26.7436	0
Female	Iran (Islamic Republic of)	5	4	2015	2019	-1.9875	-2.5517	-1.42	1	-7.4113	2e-06
Female	Iran (Islamic Republic of)	5	5	2019	2021	-4.6981	-6.042	-3.335	1	-7.2219	3e-06
Male	Iran (Islamic Republic of)	5	0	1990	2002	1.0316	0.9077	1.1557	1	17.8241	0
Male	Iran (Islamic Republic of)	5	1	2002	2005	-0.8488	-2.4467	0.7752	0	-1.1184	0.280992
Male	Iran (Islamic Republic of)	5	2	2005	2011	0.5166	0.1324	0.9022	1	2.868	0.011731
Male	Iran (Islamic Republic of)	5	3	2011	2015	3.795	2.8398	4.7591	1	8.5873	0
Male	Iran (Islamic Republic of)	5	4	2015	2019	-1.7983	-2.634	-0.9556	1	-4.5263	0.000402
Male	Iran (Islamic Republic of)	5	5	2019	2021	-4.5792	-6.304	-2.8226	1	-5.4771	6.4e-05
Both	Iraq	4	0	1990	1993	0.424	0.023	0.8265	1	2.2216	0.039372
Both	Iraq	4	1	1993	1997	-0.2285	-0.6673	0.2122	0	-1.0906	0.289834
Both	Iraq	4	2	1997	2007	-0.8288	-0.9155	-0.742	1	-19.9848	0
Both	Iraq	4	3	2007	2017	-0.4613	-0.5444	-0.3782	1	-11.6339	0
Both	Iraq	4	4	2017	2021	0.7658	0.4875	1.0448	1	5.7948	1.7e-05
Female	Iraq	5	0	1990	1995	0.5297	0.3519	0.7078	1	6.3618	1.3e-05
Female	Iraq	5	1	1995	2003	-0.3069	-0.4193	-0.1943	1	-5.8046	3.5e-05
Female	Iraq	5	2	2003	2006	-0.8461	-1.7175	0.033	0	-2.0518	0.058075
Female	Iraq	5	3	2006	2013	0.0954	-0.0477	0.2387	0	1.421	0.175782
Female	Iraq	5	4	2013	2016	-1.1218	-1.9721	-0.2641	1	-2.7841	0.013897
Female	Iraq	5	5	2016	2021	0.4144	0.2204	0.6088	1	4.5575	0.000378
Male	Iraq	5	0	1990	1992	0.4875	-0.4716	1.4558	0	1.0808	0.296875
Male	Iraq	5	1	1992	1997	-0.4148	-0.7211	-0.1075	1	-2.8755	0.011555
Male	Iraq	5	2	1997	2007	-1.1158	-1.2103	-1.0212	1	-25.0158	0
Male	Iraq	5	3	2007	2013	-0.79	-1.0032	-0.5763	1	-7.8577	1e-06
Male	Iraq	5	4	2013	2017	-0.2873	-0.7621	0.1898	0	-1.2847	0.218372
Male	Iraq	5	5	2017	2021	0.9763	0.6774	1.2762	1	6.9855	4e-06
Both	Ireland	5	0	1990	1998	-1.1565	-1.6163	-0.6945	1	-5.3176	8.6e-05
Both	Ireland	5	1	1998	2003	-4.2953	-5.5962	-2.9764	1	-6.837	6e-06
Both	Ireland	5	2	2003	2009	-1.5351	-2.4138	-0.6485	1	-3.6786	0.002235
Both	Ireland	5	3	2009	2013	1.3234	-0.8051	3.4976	0	1.3199	0.206669
Both	Ireland	5	4	2013	2019	-1.4755	-2.5028	-0.4375	1	-3.023	0.008562
Both	Ireland	5	5	2019	2021	-7.1976	-11.5669	-2.6125	1	-3.3015	0.004844
Female	Ireland	4	0	1990	1994	2.0624	0.8668	3.2721	1	3.6398	0.001874
Female	Ireland	4	1	1994	2008	-1.4915	-1.6964	-1.2862	1	-15.1639	0
Female	Ireland	4	2	2008	2013	2.1701	0.8358	3.5221	1	3.4311	0.002979
Female	Ireland	4	3	2013	2019	-1.2248	-2.2729	-0.1656	1	-2.4273	0.025931
Female	Ireland	4	4	2019	2021	-6.6536	-11.5414	-1.4957	1	-2.6896	0.014978
Male	Ireland	5	0	1990	1998	-1.6101	-2.0988	-1.1188	1	-6.9467	5e-06
Male	Ireland	5	1	1998	2003	-5.1296	-6.5626	-3.6746	1	-7.3743	2e-06
Male	Ireland	5	2	2003	2010	-1.8262	-2.5746	-1.072	1	-5.1336	0.000122
Male	Ireland	5	3	2010	2013	1.6424	-2.9186	6.4177	0	0.7563	0.461178
Male	Ireland	5	4	2013	2019	-1.6582	-2.8247	-0.4778	1	-2.987	0.009214
Male	Ireland	5	5	2019	2021	-7.3151	-12.2864	-2.062	1	-2.937	0.010199
Both	Israel	3	0	1990	2000	1.0482	0.4721	1.6276	1	3.7926	0.001066
Both	Israel	3	1	2000	2008	-2.6948	-3.6106	-1.7703	1	-6.0079	6e-06
Both	Israel	3	2	2008	2018	0.017	-0.6485	0.6869	0	0.0529	0.958314
Both	Israel	3	3	2018	2021	-4.3759	-8.139	-0.4586	1	-2.3177	0.030643
Female	Israel	3	0	1990	1999	1.2739	0.6514	1.9003	1	4.2696	0.000341
Female	Israel	3	1	1999	2009	-2.5166	-3.1622	-1.8668	1	-7.9778	0
Female	Israel	3	2	2009	2014	3.4115	0.8743	6.0125	1	2.8084	0.01053
Female	Israel	3	3	2014	2021	-2.011	-3.1254	-0.8838	1	-3.6936	0.001349
Male	Israel	1	0	1990	1999	0.8689	-0.2243	1.9741	0	1.629	0.114922
Male	Israel	1	1	1999	2021	-1.6821	-1.9504	-1.4131	1	-12.7387	0
Both	Italy	2	0	1990	2012	-2.3099	-2.3956	-2.2242	1	-54.986	0
Both	Italy	2	1	2012	2018	0.7942	-0.1496	1.7469	0	1.7354	0.095502
Both	Italy	2	2	2018	2021	-2.8767	-5.0755	-0.6269	1	-2.6306	0.014651
Female	Italy	4	0	1990	1997	-0.6049	-1.3263	0.1217	0	-1.7502	0.097113
Female	Italy	4	1	1997	2000	2.5046	-3.667	9.0717	0	0.8369	0.413596
[truncated: 1,546 more rows]
